# Supplementary material for: miR-430 regulates zygotic mRNA during zebrafish embryogenesis
Source: Genome Biol. 2024 Mar 19;25:74. doi: 10.1186/s13059-024-03197-8 (PMC10949700; doi:10.1186/s13059-024-03197-8)
Supplement: Supplementary file 2 — Additional file 2: Table S1. Comma-separated values, <.csv>; Total raw read and labeled read counts for all experiments and samples, including spike-ins. Rows represent different 3′UTR isoforms (for coding genes) or full-length transcript (non-coding genes). Columns represent: A, Ensembl gene IDs by itself (non-coding transcripts) + 3′UTR isoforms (coding transcripts), or ERCC IDs (spike ins); B, Chromosome name; C, Genomic start of feature; D, Genomic end of feature; E; DNA strand of feature; F, Number of Ts within feature; H-AO, Total raw read counts; AP-BW, Labeled read counts. Column names from H to BW contain informative names for stages in hours and replicates or treatment condition (LNA_Mis = control LNA, LNA430 = miR-430 LNA). [file 13059_2024_3197_MOESM2_ESM.csv]

Table S1: Total raw read and labeled read counts for all experiments and samples, including spike-ins.
utr	chromosome	start	end	length	strand	t_content	total_reads_s1h_1	total_reads_s1h_2	total_reads_s1h_3	total_reads_s2h_1	total_reads_s2h_2	total_reads_s3h_1	total_reads_s3h_2	total_reads_s3h_3	total_reads_s4h_1	total_reads_s4h_2	total_reads_s4h_3	total_reads_s5h_1	total_reads_s5h_3	total_reads_s5h_4	total_reads_s6h_2	total_reads_s6h_3	total_reads_s7h_1	total_reads_s7h_2	total_reads_s7h_4	total_reads_s8h_1	total_reads_s8h_2	total_reads_s8h_4	total_reads_LNA_Mis_1	total_reads_LNA_Mis_2	total_reads_LNA_Mis_3	total_reads_LNA_Mis_4	total_reads_LNA_Mis_5	total_reads_LNA_Mis_6	total_reads_LNA430_1	total_reads_LNA430_2	total_reads_LNA430_3	total_reads_LNA430_4	total_reads_LNA430_5	total_reads_LNA430_6	tc_reads_s1h_1	tc_reads_s1h_2	tc_reads_s1h_3	tc_reads_s2h_1	tc_reads_s2h_2	tc_reads_s3h_1	tc_reads_s3h_2	tc_reads_s3h_3	tc_reads_s4h_1
ENSDARG00000000001:UTR3	chr9	34114715	34114748	33	-	13	20	9	13	3	22	15	5	6	12	10	0	12	0	11	1	7	0	0	6	10	1	4	5	5	16	0	2	0	4	0	0	12	14	3	0	0	0	0	0	0	0	0	0
ENSDARG00000000001:UTR4	chr9	34112066	34113129	1063	-	329	8	2	12	20	8	17	11	5	34	2	28	20	3	4	9	32	4	2	7	5	8	0	3	2	10	14	3	12	1	2	7	0	21	0	0	0	0	0	0	0	0	0	0
ENSDARG00000000018:UTR4	chr4	15081384	15082730	1346	-	528	1871	2671	2682	2760	2545	2222	3524	2725	2267	2253	2151	2402	2703	2620	2503	2192	1905	2202	2049	1667	2142	2214	2510	1426	2439	3230	3225	1457	2005	1950	2730	3528	3043	3017	0	1	0	0	0	0	2	1	1
ENSDARG00000000019:UTR2	chr4	15057789	15059876	2087	+	711	6698	6721	8814	6417	6266	5154	6182	4712	5213	4624	5261	5113	5239	5204	7616	6508	4363	4394	5252	2750	3332	3852	4139	2562	4468	5365	5550	3040	4168	5431	5345	6049	5893	5897	0	4	2	0	0	0	0	0	0
ENSDARG00000000068:UTR2	chr12	33536386	33537126	740	+	276	1207	1951	1552	1474	1309	1571	2210	1424	1245	1041	1071	1069	1173	1171	1202	1596	1134	1049	1073	670	709	1110	1569	822	1878	2577	2279	1104	878	785	1782	1738	1630	1564	0	0	0	0	0	0	1	0	0
ENSDARG00000000069:UTR2	chr24	22070289	22071677	1388	-	466	5028	4916	6220	4801	5303	4803	5268	3669	3027	2815	3827	2677	2793	2917	3528	3244	2983	2879	2926	2300	2436	3362	3857	2175	3309	3942	3900	1553	2280	1990	2828	2836	2592	2838	0	1	0	0	0	2	0	0	0
ENSDARG00000000086:UTR4	chr1	46999440	46999744	304	-	86	1	2	16	18	23	31	31	15	7	18	7	28	12	14	9	15	27	4	28	13	7	7	16	10	24	25	4	8	10	13	6	27	12	4	0	0	0	0	0	0	0	0	0
ENSDARG00000000103:UTR3	chr6	7657019	7658285	1266	+	395	2270	2346	2437	3305	3177	2860	3302	3416	2430	2382	2360	1660	1544	1734	1666	1409	1239	1635	1535	1267	1047	1503	2122	1218	1543	1858	2612	1073	1072	1137	1242	1400	1534	1495	0	0	0	0	0	0	0	0	2
ENSDARG00000000142:UTR3	chr10	13286568	13287169	601	+	219	60	136	121	84	57	39	126	116	37	69	56	51	68	124	65	87	54	82	64	51	38	46	32	61	102	95	103	27	47	18	75	112	71	141	0	0	0	0	0	0	0	0	0
ENSDARG00000000151:UTR5	chr3	34697820	34697836	16	-	5	0	0	0	0	0	1	0	0	3	0	0	0	0	0	0	0	0	0	0	0	0	0	0	0	0	0	0	0	0	0	7	0	0	0	0	0	0	0	0	0	0	0	0
ENSDARG00000000151:UTR6	chr3	34697277	34697836	559	-	149	405	588	508	645	654	705	1298	644	629	602	635	346	334	444	138	49	42	35	46	18	28	61	37	32	15	18	50	9	33	49	53	30	61	49	0	0	0	0	0	0	0	0	0
ENSDARG00000000151:UTR7	chr3	34688021	34688217	196	-	53	0	0	0	0	0	0	0	0	0	0	0	0	0	0	0	0	0	0	0	0	0	0	0	0	0	0	0	0	0	0	0	0	0	0	0	0	0	0	0	0	0	0	0
ENSDARG00000000161:UTR4	chr20	25359066	25359107	41	-	10	0	0	5	0	10	22	2	5	2	22	2	2	0	0	2	0	3	0	3	0	0	12	0	0	10	10	0	3	0	1	5	0	0	0	0	0	0	0	0	0	0	0	0
ENSDARG00000000161:UTR5	chr20	25359063	25359107	44	-	10	0	0	5	0	10	22	2	5	2	22	2	2	0	0	2	0	3	0	3	0	0	12	0	0	10	10	0	3	0	1	5	0	0	0	0	0	0	0	0	0	0	0	0
ENSDARG00000000175:UTR2	chr3	23754295	23754831	536	+	171	17	14	55	42	40	83	46	52	54	32	37	21	38	17	32	3	2	0	1	3	0	0	0	0	8	3	11	0	1	0	0	0	3	2	0	0	0	0	0	0	0	0	0
ENSDARG00000000183:UTR3	chr22	11781035	11781670	635	-	222	363	590	669	430	290	275	434	273	297	277	388	336	337	403	202	157	40	24	47	37	7	19	18	23	38	36	79	30	55	50	137	94	144	166	0	0	2	0	0	0	0	0	0
ENSDARG00000000183:UTR4	chr22	11778052	11781670	3618	-	1245	1465	2112	2333	1939	1419	1550	2049	2076	1441	1612	1584	925	868	1007	441	363	104	114	125	63	70	123	105	61	119	137	207	88	132	148	336	222	336	352	0	0	2	0	0	0	0	0	0
ENSDARG00000000189:UTR5	chr16	30267666	30271444	3778	+	1389	623	913	832	652	557	440	805	632	311	386	401	218	213	275	29	47	18	9	16	36	12	44	6	16	42	13	28	30	44	27	34	28	26	39	0	0	0	0	0	0	0	0	0
ENSDARG00000000212:UTR2	chr22	11758976	11759106	130	+	33	0	0	0	0	0	0	11	0	28	67	61	368	486	263	5772	6238	15948	18791	14871	14562	21885	35771	26491	17170	19685	28250	30776	12031	15355	13722	16869	23769	27213	24245	0	0	0	0	0	0	0	0	5
ENSDARG00000000229:UTR3	chr22	581353	581689	336	+	106	7	24	24	7	11	29	55	40	41	29	31	34	19	40	18	14	14	3	8	0	0	1	5	0	1	1	9	5	6	1	0	1	5	2	0	0	0	0	0	0	0	0	0
ENSDARG00000000229:UTR4	chr22	581353	584610	3257	+	1001	94	104	123	188	150	232	230	129	225	118	243	211	201	206	512	411	740	799	564	1248	1134	1729	1214	823	1015	1402	1489	718	623	1012	997	1137	1365	945	0	0	0	0	0	0	0	0	0
ENSDARG00000000241:UTR2	chr9	41112047	41113878	1831	+	638	7	0	0	0	0	0	4	0	0	0	3	4	0	0	16	5	3	21	36	23	4	6	33	6	37	13	28	10	32	3	21	57	25	11	0	0	0	0	0	0	0	0	0
ENSDARG00000000349:UTR2	chr21	22832485	22832715	230	+	79	1	0	1	0	1	0	5	0	0	0	0	0	0	0	0	0	0	0	0	0	0	0	1	0	0	0	0	0	0	0	0	0	3	0	0	0	0	0	0	0	0	0	0
ENSDARG00000000369:UTR2	chr9	14091296	14091353	57	-	15	0	0	4	0	0	0	0	0	4	0	0	0	0	0	0	0	0	0	0	0	0	0	0	0	0	0	2	0	0	0	0	0	0	0	0	0	0	0	0	0	0	0	0
ENSDARG00000000369:UTR3	chr9	14090328	14090504	176	-	59	3	5	2	2	2	0	0	0	0	5	0	17	5	0	0	0	0	0	0	1	0	6	6	0	11	0	0	7	0	0	1	2	0	0	0	0	0	0	0	0	0	0	0
ENSDARG00000000380:UTR3	chr14	25005402	25005788	386	-	128	0	2	0	0	0	0	0	0	0	4	0	0	12	0	4	5	19	10	5	4	11	6	9	0	7	14	9	12	16	9	12	12	20	12	0	0	0	0	0	0	0	0	0
ENSDARG00000000394:UTR3	chr14	25079781	25080054	273	-	120	1581	2521	2415	1360	1235	939	1337	1184	1138	1089	950	1452	1467	1434	3221	2729	2909	3196	3068	2577	2988	4791	5239	3007	5234	6440	6747	2642	3346	2932	5018	6031	5183	5424	0	0	0	0	0	0	0	0	18
ENSDARG00000000423:UTR4	chr7	32644681	32645200	519	+	182	141	262	249	369	293	241	398	369	227	311	273	247	316	355	125	153	37	43	27	9	16	39	42	31	52	76	82	28	23	21	79	37	50	75	0	0	0	0	0	0	0	0	0
ENSDARG00000000442:UTR4	chr7	32714288	32714419	131	+	43	639	1095	1028	785	679	593	842	572	456	281	552	307	368	410	217	239	91	106	122	44	114	135	184	154	174	172	220	128	176	121	131	84	193	207	0	0	0	0	0	0	0	0	0
ENSDARG00000000442:UTR5	chr7	32714288	32716019	1731	+	630	2488	3743	3814	3205	3347	2531	3450	3184	1875	1745	2103	1562	1742	1992	1516	1357	788	918	943	432	683	787	1083	647	1520	1507	1700	863	816	869	926	818	1090	1504	0	0	0	0	0	0	0	0	0
ENSDARG00000000476:UTR4	chr9	40966222	40966317	95	-	31	271	305	329	365	293	303	428	307	241	171	201	236	234	164	234	134	110	124	79	36	110	73	81	29	163	107	153	70	64	61	100	86	70	95	0	0	0	0	0	0	0	0	0
ENSDARG00000000476:UTR5	chr9	40948568	40948570	2	-	0	0	0	0	0	0	0	0	1	0	0	0	12	0	0	0	0	0	0	0	0	0	0	0	0	0	0	0	0	0	0	0	0	0	0	0	0	0	0	0	0	0	0	0
ENSDARG00000000489:UTR2	chr14	33339321	33340137	816	-	240	333	511	507	1084	708	1172	1815	1517	1198	1016	959	1126	1073	1047	984	1073	834	993	797	860	899	1056	1165	806	2003	2477	2817	1028	807	617	1652	1727	1701	1876	0	0	0	0	0	0	4	0	12
ENSDARG00000000503:UTR2	chr19	5158305	5163937	5632	-	1802	0	0	0	0	0	0	0	2	0	0	0	4	10	3	0	8	2	2	1	0	0	0	0	0	0	0	0	0	1	0	6	0	10	1	0	0	0	0	0	0	0	0	0
ENSDARG00000000516:UTR3	chr9	41045876	41045968	92	-	16	0	0	4	0	0	0	0	0	0	0	3	0	0	0	0	6	6	9	17	0	13	15	13	1	1	4	2	0	6	18	15	1	10	0	0	0	0	0	0	0	0	0	0
ENSDARG00000000516:UTR4	chr9	41045873	41045968	95	-	16	0	0	4	0	0	0	0	0	0	0	3	0	0	0	0	6	6	9	17	0	13	15	13	1	1	4	2	0	6	18	15	1	10	0	0	0	0	0	0	0	0	0	0
ENSDARG00000000529:UTR2	chr9	54743928	54743987	59	+	27	1824	1478	1542	1423	1829	1396	1627	1066	1103	1099	1384	1193	1476	1279	1215	932	305	297	295	66	124	206	150	91	279	277	314	170	121	205	310	296	266	308	0	0	0	0	0	0	0	0	0
ENSDARG00000000540:UTR10	chr9	41087738	41088055	317	-	82	0	0	0	9	0	12	2	0	3	4	10	0	0	0	7	0	0	0	0	0	0	0	0	0	0	0	0	0	0	0	17	0	0	0	0	0	0	0	0	0	0	0	0
ENSDARG00000000540:UTR11	chr9	41083108	41083300	192	-	76	264	590	649	500	362	329	670	547	406	399	474	585	658	570	823	716	392	571	570	212	314	436	726	353	838	1004	996	341	450	235	674	608	583	716	0	0	0	0	0	0	0	0	0
ENSDARG00000000540:UTR12	chr9	41083106	41083300	194	-	76	264	590	649	500	362	329	670	547	406	399	474	585	658	570	823	716	392	571	570	212	314	436	726	353	838	1004	996	341	450	235	674	608	583	716	0	0	0	0	0	0	0	0	0
ENSDARG00000000540:UTR13	chr9	41079668	41083300	3632	-	1197	269	599	657	510	363	329	671	548	423	408	492	604	690	582	874	730	465	652	709	372	409	547	784	418	937	1185	1170	406	518	267	767	685	663	835	0	0	0	0	0	0	0	0	8
ENSDARG00000000542:UTR10	chr9	27688273	27692425	4152	-	1406	1481	1854	2292	1656	1455	1314	1681	1208	1128	1131	1064	1386	1361	1572	1685	1433	776	772	795	571	615	911	1105	488	1030	1250	1106	528	1221	1220	1633	2141	1861	1792	0	0	0	1	0	1	0	0	0
ENSDARG00000000542:UTR7	chr9	27692377	27692425	48	-	23	0	0	0	7	1	16	9	9	6	6	23	8	0	9	2	4	10	0	0	0	0	0	5	0	0	0	0	0	1	2	0	0	0	2	0	0	0	0	0	0	0	0	0
ENSDARG00000000542:UTR8	chr9	27692127	27692425	298	-	104	1	8	23	25	16	58	51	22	26	12	49	44	7	16	12	30	16	1	0	9	0	1	15	0	0	0	16	0	6	2	14	0	6	4	0	0	0	0	0	0	0	0	0
ENSDARG00000000542:UTR9	chr9	27691851	27692425	574	-	193	174	286	385	210	159	202	330	216	206	224	172	251	260	339	278	361	128	109	141	44	45	134	247	103	135	125	124	55	250	135	176	242	251	233	0	0	0	0	0	0	0	0	0
ENSDARG00000000551:UTR2	chr13	24431988	24432308	320	-	110	0	3	0	11	4	0	3	19	0	3	8	2	21	1	1	26	2	2	2	1	6	14	9	0	6	22	2	1	0	5	0	0	3	5	0	0	0	0	0	0	0	0	0
ENSDARG00000000551:UTR3	chr13	24429917	24432308	2391	-	847	50	69	53	46	123	31	93	73	35	32	50	4	28	46	29	48	26	25	62	19	31	29	31	16	38	33	54	33	10	11	21	14	21	20	0	0	0	0	0	0	0	0	0
ENSDARG00000000563:UTR3	chr9	42732991	42734016	1025	-	327	0	0	0	0	0	0	0	0	0	0	3	7	6	0	5	19	25	7	7	7	10	47	22	21	11	16	41	20	27	31	30	7	14	32	0	0	0	0	0	0	0	0	0
ENSDARG00000000567:UTR3	chr3	38762890	38765714	2824	-	1016	226	186	207	187	278	283	300	201	159	208	272	529	653	717	2433	1775	2615	2872	3692	2209	2630	3119	2983	1824	3182	4223	4624	2051	2092	2284	3564	4452	4073	3382	0	0	0	1	0	0	0	0	12
ENSDARG00000000568:UTR4	chr22	20847600	20849506	1906	-	643	12396	11610	13184	11501	12845	10252	11112	8935	9563	8521	10296	7751	7611	7355	2098	1829	1026	1122	994	912	955	1359	996	555	793	1230	1627	693	599	1236	1362	1528	1541	1561	0	0	0	0	4	1	0	0	0
ENSDARG00000000568:UTR5	chr22	20847579	20849704	2125	-	698	12420	11669	13229	11518	12855	10262	11136	8959	9607	8541	10317	7786	7654	7391	2105	1844	1040	1137	1012	923	957	1377	1001	569	805	1256	1645	696	607	1237	1379	1534	1555	1564	0	0	0	0	4	1	0	0	0
ENSDARG00000000588:UTR2	chr23	32199587	32200693	1106	-	397	213	714	669	761	393	611	1223	1541	586	707	448	525	431	622	280	384	57	137	187	11	31	65	74	54	151	184	240	54	24	12	102	29	59	86	0	0	0	0	0	0	0	0	19
ENSDARG00000000631:UTR6	chr9	28942607	28942641	34	-	9	18	4	2	8	12	22	29	12	9	3	1	9	4	22	0	3	1	0	7	4	0	0	0	0	0	4	5	20	1	0	0	0	1	0	0	0	0	0	0	0	0	0	0
ENSDARG00000000631:UTR7	chr9	28940684	28942641	1957	-	665	683	1321	1241	1012	951	938	1818	1603	838	962	751	652	497	691	142	177	86	44	58	63	98	114	176	107	84	161	140	78	131	69	182	135	173	205	0	1	0	0	0	5	0	1	0
ENSDARG00000000631:UTR8	chr9	28939911	28942641	2730	-	953	683	1328	1243	1014	955	949	1819	1612	838	975	752	653	509	694	142	177	86	48	59	68	98	117	177	111	87	161	140	79	144	72	185	135	180	223	0	1	0	0	0	5	0	1	0
ENSDARG00000000638:UTR2	chr6	41202299	41202554	255	+	84	0	0	2	0	0	1	0	0	0	0	1	0	0	1	1	0	16	9	7	4	5	0	14	0	38	29	45	33	1	1	22	18	17	10	0	0	0	0	0	0	0	0	0
ENSDARG00000000651:UTR2	chr9	41045820	41045873	53	+	22	3	0	0	1	1	0	0	4	6	0	0	6	0	14	13	26	54	24	45	7	60	98	57	57	80	121	79	34	50	50	74	112	62	128	0	0	0	0	0	0	0	0	0
ENSDARG00000000656:UTR2	chr19	7122185	7122373	188	+	64	0	0	2	3	0	0	0	11	3	4	0	14	8	2	0	7	0	0	0	0	0	1	0	4	0	3	0	0	4	0	0	6	2	0	0	0	0	0	0	0	0	0	0
ENSDARG00000000666:UTR2	chr9	7228082	7229525	1443	-	468	131	115	215	128	66	108	124	138	77	104	74	59	56	80	106	67	41	38	53	49	53	68	36	38	92	170	97	46	40	32	103	41	50	60	0	0	0	0	0	0	0	0	0
ENSDARG00000000690:UTR3	chr8	25089292	25090458	1166	+	435	55	40	70	29	49	37	10	20	24	36	51	36	60	36	87	52	53	68	37	13	29	52	29	34	51	48	60	7	18	16	53	96	49	50	0	0	0	0	0	0	0	0	0
ENSDARG00000000729:UTR7	chr19	7014888	7015245	357	-	126	1390	1689	2086	1170	1168	783	944	878	830	701	885	1063	1218	1141	925	1062	369	338	538	259	193	279	345	215	417	537	646	283	311	268	348	509	542	505	0	0	0	0	0	0	0	0	0
ENSDARG00000000729:UTR8	chr19	7014454	7015245	791	-	287	2554	3038	3868	2151	2285	1730	2201	1773	1830	1653	1911	2422	2538	2201	2678	2589	1387	1539	1601	1280	1253	1515	1554	932	2022	2269	2629	1215	1172	1285	2026	2284	2352	2499	0	0	0	0	0	0	0	0	0
ENSDARG00000000730:UTR5	chr6	41118926	41119683	757	-	265	481	899	1009	654	526	475	972	660	483	455	579	405	472	520	208	190	44	54	60	20	49	44	79	42	94	111	89	24	47	21	85	66	49	84	0	0	0	0	0	0	0	0	0
ENSDARG00000000730:UTR6	chr6	41118925	41119723	798	-	273	481	899	1011	654	526	478	972	660	483	455	579	405	472	520	208	190	44	54	60	20	49	44	79	42	94	111	89	24	47	21	85	66	49	84	0	0	0	0	0	0	0	0	0
ENSDARG00000000730:UTR7	chr6	41118909	41119723	814	-	281	491	899	1011	660	526	478	973	660	483	455	581	405	472	520	208	190	44	54	60	20	49	44	79	42	94	111	89	24	47	21	85	66	49	84	0	0	0	0	0	0	0	0	0
ENSDARG00000000747:UTR10	chr9	27730179	27730367	188	+	49	0	0	0	0	0	12	0	0	8	0	0	0	0	0	0	0	0	0	0	0	0	0	0	0	0	0	0	0	0	0	0	0	0	0	0	0	0	0	0	0	0	0	8
ENSDARG00000000747:UTR11	chr9	27731149	27731285	136	+	40	0	0	0	0	0	0	1	0	3	0	0	0	0	0	0	7	0	0	0	0	0	0	0	0	0	0	0	0	0	0	0	0	0	0	0	0	0	0	0	0	0	0	0
ENSDARG00000000747:UTR12	chr9	27733375	27733587	212	+	69	11	5	7	11	8	8	15	14	4	8	6	1	0	3	0	0	0	0	0	0	0	0	0	0	0	11	0	0	0	0	0	0	0	0	0	0	0	0	0	0	0	0	0
ENSDARG00000000747:UTR13	chr9	27733543	27734078	535	+	146	694	687	642	631	796	582	819	620	476	442	435	360	310	310	112	123	66	65	108	47	65	149	154	82	139	164	129	110	41	85	125	107	133	139	0	0	0	0	0	0	0	0	0
ENSDARG00000000747:UTR3	chr9	27725565	27725641	76	+	16	0	0	0	0	5	0	0	2	0	0	0	0	0	0	0	0	0	0	0	0	0	0	0	0	0	0	0	0	0	8	0	0	0	0	0	0	0	0	0	0	0	0	0
ENSDARG00000000747:UTR4	chr9	27726074	27726264	190	+	47	0	0	0	0	0	0	2	2	0	0	0	0	0	0	0	0	0	0	0	0	0	0	0	0	0	0	0	0	0	0	0	0	0	0	0	0	0	0	0	0	0	0	0
ENSDARG00000000747:UTR5	chr9	27728195	27728303	108	+	32	0	0	0	0	0	0	0	0	0	0	0	0	0	0	0	0	0	0	0	0	0	0	0	0	0	0	0	0	0	0	0	0	0	0	0	0	0	0	0	0	0	0	0
ENSDARG00000000747:UTR6	chr9	27728403	27728491	88	+	24	0	0	7	1	0	0	0	0	0	0	0	0	0	0	0	0	0	0	6	0	0	0	0	0	0	4	0	0	0	0	0	0	0	0	0	0	0	0	0	0	0	0	0
ENSDARG00000000747:UTR7	chr9	27728570	27728807	237	+	57	2	0	0	2	0	10	0	0	0	0	0	1	0	0	0	0	0	0	0	12	0	0	0	0	0	0	0	0	0	0	2	0	4	0	0	0	0	0	0	0	0	0	0
ENSDARG00000000747:UTR8	chr9	27728985	27729198	213	+	66	0	0	0	0	0	4	0	0	0	2	0	0	0	1	0	0	0	0	0	0	0	0	0	0	0	0	0	0	0	0	0	0	0	0	0	0	0	0	0	0	0	0	0
ENSDARG00000000747:UTR9	chr9	27729273	27729409	136	+	40	0	0	0	0	0	0	0	3	0	0	0	0	0	0	0	0	0	0	9	0	0	0	0	0	0	0	0	0	0	0	0	0	0	0	0	0	0	0	0	0	0	0	0
ENSDARG00000000760:UTR2	chr13	24665333	24665433	100	-	31	330	376	429	594	482	399	701	536	379	354	335	209	222	277	223	98	50	104	81	133	157	170	102	59	92	119	121	67	61	75	66	93	133	134	0	0	0	0	0	0	1	0	0
ENSDARG00000000767:UTR4	chr7	32645422	32645819	397	-	88	0	0	0	0	0	0	0	1	0	0	0	2	0	0	0	0	0	0	0	0	0	0	0	0	0	0	0	0	0	0	13	0	0	0	0	0	0	0	0	0	0	0	0
ENSDARG00000000767:UTR5	chr7	32644672	32645819	1147	-	327	0	0	0	0	0	0	0	1	1	0	0	2	0	0	0	0	0	0	0	0	0	0	0	0	5	0	0	0	0	0	13	0	0	0	0	0	0	0	0	0	0	0	0
ENSDARG00000000779:UTR2	chr17	28771027	28771211	184	-	63	669	880	1035	1318	1017	1098	1620	1326	1094	802	1024	720	746	917	1055	802	544	629	694	399	398	505	465	378	977	1296	1374	564	297	290	849	557	869	813	0	0	0	0	0	0	0	0	0
ENSDARG00000000796:UTR10	chr23	32151332	32152452	1120	-	347	65	93	156	90	124	127	52	93	90	78	129	185	137	150	83	90	7	22	20	1	0	2	35	0	88	63	33	25	24	0	51	27	20	54	0	0	0	0	0	0	0	0	0
ENSDARG00000000796:UTR11	chr23	32149268	32152452	3184	-	1108	65	96	160	90	124	129	52	93	90	78	129	185	137	150	83	94	7	22	20	1	5	2	35	0	102	69	33	25	24	0	51	27	20	61	0	0	0	0	0	0	0	0	0
ENSDARG00000000796:UTR9	chr23	32152450	32152452	2	-	1	0	0	0	0	0	0	0	0	0	0	0	0	0	0	0	0	0	0	0	0	0	0	0	0	0	0	0	0	0	0	0	0	0	0	0	0	0	0	0	0	0	0	0
ENSDARG00000000804:UTR5	chr10	13235797	13236012	215	+	60	29	7	40	28	14	24	22	19	24	37	16	0	2	4	1	0	0	0	1	4	9	7	1	1	0	0	18	0	5	5	0	2	4	3	0	0	0	0	0	0	0	0	0
ENSDARG00000000830:UTR3	chr24	37823302	37823488	186	+	67	312	306	290	490	467	473	662	349	277	278	334	286	347	327	285	273	218	155	183	190	263	403	286	181	255	319	271	105	148	216	175	423	250	242	0	0	0	0	0	0	0	0	2
ENSDARG00000000837:UTR2	chr17	33200874	33201840	966	+	315	187	138	171	239	153	112	221	173	174	149	117	139	133	162	205	190	104	84	134	26	29	35	89	41	69	124	105	52	62	22	87	45	60	50	0	0	0	0	0	0	0	0	0
ENSDARG00000000853:UTR1	chr22	473259	473510	251	-	79	9355	7158	8716	8650	9061	7894	7054	6660	6957	6040	7850	8007	6553	6337	11426	8256	7108	8555	6704	5015	2862	3463	10180	6620	8283	9776	9298	4733	6607	9626	8094	10185	6377	6605	3	18	26	2	6	1	24	22	12
ENSDARG00000000853:UTR2	chr22	472326	473510	1184	-	395	9361	7162	8716	8650	9069	7894	7058	6672	6957	6042	7852	8014	6553	6337	11427	8260	7113	8555	6708	5022	2866	3470	10185	6624	8293	9776	9302	4733	6607	9626	8095	10185	6377	6609	3	18	26	2	6	1	24	22	12
ENSDARG00000000857:UTR3	chr8	23859757	23860719	962	+	362	3762	5211	5866	4299	4134	3565	4939	3933	3254	3049	3081	2910	3796	4280	3824	3643	2208	2103	2478	1824	2430	3781	2779	1537	2331	2975	2968	966	1476	1403	1719	1873	2171	2302	22	99	175	26	31	18	72	78	51
ENSDARG00000000861:UTR1	chr7	41269811	41269828	17	+	8	0	0	0	0	0	0	0	0	0	0	0	0	0	0	0	0	0	0	0	0	0	0	0	0	0	1	0	0	0	0	0	0	0	0	0	0	0	0	0	0	0	0	0
ENSDARG00000000861:UTR2	chr7	41273267	41273706	439	+	125	80	91	62	50	105	41	81	89	80	79	32	124	94	65	134	111	28	26	66	27	20	45	22	38	61	112	91	38	22	19	82	72	68	91	0	0	0	0	0	0	0	0	1
ENSDARG00000000861:UTR3	chr7	41273267	41275897	2630	+	915	2222	2629	2886	2254	2142	1847	2371	1824	1486	1860	1979	1813	1846	1905	2860	2795	2374	2541	2968	1988	2151	3500	2517	1701	3363	3787	4095	1796	1970	2139	3030	2965	2839	3110	0	0	0	0	0	0	0	0	1
ENSDARG00000000861:UTR4	chr7	41273392	41273574	182	+	50	51	47	38	25	49	26	33	53	15	58	28	70	42	32	61	69	12	20	35	14	12	18	18	27	31	56	53	22	9	16	54	25	32	39	0	0	0	0	0	0	0	0	1
ENSDARG00000000887:UTR4	chr23	32107148	32107459	311	+	120	22246	22799	26188	19219	18316	16865	22610	13467	14325	12468	16183	14155	16900	16682	22207	18569	19613	18465	22165	13034	18037	22836	21043	11585	18034	21709	25553	10895	11261	14922	16817	20479	19330	19304	1	5	1	0	0	0	0	0	0
ENSDARG00000000887:UTR5	chr23	32107148	32107608	460	+	181	22246	22802	26192	19219	18320	16867	22618	13467	14325	12468	16183	14163	16904	16686	22208	18569	19623	18468	22174	13034	18041	22843	21050	11585	18034	21733	25560	10900	11261	14924	16818	20485	19335	19306	1	5	1	0	0	0	0	0	0
ENSDARG00000000906:UTR2	chr16	20976112	20976121	9	+	1	0	1	0	0	0	0	1	15	3	6	2	0	1	1	0	0	0	0	0	0	0	3	0	0	0	0	0	0	0	0	0	0	0	0	0	0	0	0	0	0	0	0	0
ENSDARG00000000906:UTR3	chr16	20977087	20977119	32	+	8	0	0	0	0	0	0	0	0	0	0	0	0	0	0	0	0	0	0	0	0	0	0	0	0	0	0	0	0	0	0	0	0	6	0	0	0	0	0	0	0	0	0	0
ENSDARG00000000906:UTR4	chr16	20977413	20977701	288	+	102	75	182	139	142	139	89	334	194	113	94	57	38	56	72	51	17	25	25	27	1	11	21	30	12	20	7	41	10	9	6	3	2	17	10	0	0	1	0	0	0	0	0	0
ENSDARG00000000906:UTR5	chr16	20977413	20977706	293	+	103	75	182	139	142	139	89	334	194	113	94	57	38	56	72	51	17	25	25	27	1	11	21	30	12	20	7	41	10	9	6	3	2	17	10	0	0	1	0	0	0	0	0	0
ENSDARG00000000935:UTR4	chr12	36425126	36428799	3673	+	1310	0	0	0	0	4	0	0	7	0	0	0	0	0	0	0	0	0	0	0	0	0	0	0	0	0	0	0	2	0	0	0	0	1	0	0	0	0	0	0	0	0	0	0
ENSDARG00000000935:UTR6	chr12	36471050	36471889	839	+	269	296	280	401	262	319	387	264	288	259	202	317	213	255	257	187	263	64	63	97	28	45	67	52	36	112	103	54	51	12	34	77	53	39	87	0	0	0	0	0	0	0	0	0
ENSDARG00000000943:UTR5	chr6	7279965	7280080	115	+	27	0	0	0	0	0	0	0	0	0	0	0	0	0	3	14	35	10	21	31	1	8	9	88	23	30	28	61	14	88	0	57	35	25	78	0	0	0	0	0	0	0	0	0
ENSDARG00000000943:UTR6	chr6	7279965	7280299	334	+	107	0	1	0	0	0	0	0	7	12	0	0	0	2	4	31	85	48	94	85	51	58	109	202	78	132	199	220	77	132	41	178	136	152	212	0	0	0	0	0	0	0	0	0
ENSDARG00000000966:UTR3	chr8	43381613	43381940	327	-	85	11	71	43	36	26	57	62	66	49	26	31	73	31	83	41	26	0	26	18	4	1	7	5	4	32	14	15	11	15	19	11	18	20	29	0	0	0	0	3	0	0	0	0
ENSDARG00000000966:UTR4	chr8	43379435	43381940	2505	-	847	985	1473	1676	1043	895	839	1366	1198	1088	1063	1024	1146	1106	1225	618	569	165	131	196	98	91	143	151	92	316	308	214	144	320	369	901	928	829	832	0	0	0	0	3	0	0	0	0
ENSDARG00000001014:UTR4	chr3	5102655	5106132	3477	-	1001	0	0	0	0	0	0	0	0	0	0	0	0	0	0	0	0	0	0	0	0	0	0	0	0	0	0	0	0	0	0	0	0	0	0	0	0	0	0	0	0	0	0	0
ENSDARG00000001015:UTR6	chr19	6966020	6966042	22	-	2	7	13	17	10	5	6	4	4	8	0	4	9	1	7	4	7	5	0	1	7	15	1	0	8	0	8	7	0	0	8	0	0	0	0	0	0	0	0	0	0	0	0	0
ENSDARG00000001015:UTR7	chr19	6960387	6966042	5655	-	1809	121	196	268	166	184	119	171	78	196	87	124	166	182	204	145	135	141	185	129	118	225	208	227	126	219	272	179	85	169	256	307	367	319	294	8	5	19	7	3	0	9	0	4
ENSDARG00000001057:UTR1	chr22	550827	550931	104	-	38	342	384	304	714	1050	975	1292	860	708	572	587	844	842	807	1711	1515	2283	1915	2105	2863	3511	5329	2628	1914	2325	2571	3125	1201	1477	2021	1764	2257	1994	2224	0	0	0	0	0	0	0	0	2
ENSDARG00000001127:UTR2	chr25	35270744	35271284	540	+	158	0	0	0	0	0	0	0	0	0	0	0	0	0	0	4	0	0	0	0	0	0	0	0	0	0	0	0	0	0	0	0	0	2	0	0	0	0	0	0	0	0	0	0
ENSDARG00000001129:UTR5	chr17	19419988	19423803	3815	-	1310	7475	7653	9437	8248	6664	5990	7027	7052	6137	6317	6300	6280	4916	5305	4233	3100	1372	1740	1647	1416	1495	1806	1290	883	2488	2902	2528	1349	5113	6111	8358	8359	7149	9865	0	0	0	1	0	0	0	0	5
ENSDARG00000001162:UTR6	chr14	25063317	25063609	292	-	111	2029	2690	2674	3555	3183	2434	2847	3443	2137	2594	2405	2920	2212	2529	3865	3025	2365	4106	2621	2756	1943	2718	3457	2118	5351	5800	5111	2310	2644	2478	4064	3647	3267	4331	0	0	0	0	0	0	0	0	5
ENSDARG00000001169:UTR2	chr19	7176868	7176932	64	+	10	0	1	0	0	0	0	0	7	0	0	0	1	0	6	0	10	0	0	0	0	0	0	0	0	4	2	1	0	2	2	1	0	2	2	0	0	0	0	0	0	0	0	0
ENSDARG00000001169:UTR3	chr19	7177349	7177434	85	+	23	0	11	5	0	0	0	5	18	6	26	0	6	2	41	6	7	2	3	0	0	0	1	9	6	4	6	13	0	12	0	0	0	3	8	0	0	0	0	0	0	0	0	0
ENSDARG00000001169:UTR4	chr19	7177904	7177947	43	+	11	0	0	0	0	0	0	0	0	0	0	0	0	0	0	0	0	0	0	0	0	0	0	0	0	0	0	0	0	0	0	0	0	0	0	0	0	0	0	0	0	0	0	0
ENSDARG00000001169:UTR5	chr19	7179343	7179418	75	+	21	8	40	24	11	9	1	44	25	24	31	16	26	25	10	2	3	0	7	4	0	6	0	4	0	4	12	4	3	3	0	0	4	0	10	0	0	0	0	0	0	0	0	0
ENSDARG00000001169:UTR6	chr19	7179540	7179665	125	+	38	81	227	214	221	144	247	527	551	288	321	257	245	181	196	143	30	22	31	30	23	16	8	76	34	98	108	239	82	27	1	52	62	115	158	0	0	0	0	0	0	0	0	33
ENSDARG00000001169:UTR7	chr19	7179560	7179694	134	+	41	81	227	214	221	144	247	527	551	288	321	257	245	181	196	143	30	22	31	30	23	16	8	76	34	98	108	239	82	27	1	52	62	115	158	0	0	0	0	0	0	0	0	33
ENSDARG00000001210:UTR2	chr7	32624683	32624840	157	-	54	5480	6142	6889	5992	5700	4445	5540	4581	2267	2235	2021	1395	1176	1262	2329	1558	2387	2151	2397	2737	2797	4174	3613	2618	3237	3695	3772	1772	2757	3033	3387	3796	3230	3177	4	0	2	0	0	0	0	0	12
ENSDARG00000001220:UTR2	chr9	17045874	17047087	1213	-	376	865	1026	1156	1276	1151	1053	1430	1426	1029	1012	972	861	702	831	1580	1117	817	996	1182	687	629	912	1001	658	1512	2025	1690	981	668	870	1456	1511	1309	1783	0	0	0	0	0	0	0	0	0
ENSDARG00000001234:UTR4	chr7	17648930	17649263	333	-	94	4	0	0	0	0	0	0	0	0	0	0	0	0	0	0	0	0	0	0	0	0	0	0	0	0	0	0	0	0	0	0	0	0	0	0	0	0	0	0	0	0	0	0
ENSDARG00000001241:UTR11	chr7	41157726	41158141	415	+	150	11174	10747	12006	10932	12211	9680	11007	8871	8055	7867	8380	9404	8159	8252	14865	12121	13817	16047	14645	14920	13002	15706	16913	11594	20174	23676	24308	12465	10651	14621	19322	21467	18254	16701	0	5	0	0	0	0	0	0	58
ENSDARG00000001241:UTR12	chr7	41157726	41158142	416	+	150	11174	10747	12006	10932	12211	9680	11007	8871	8055	7867	8380	9404	8159	8252	14865	12121	13817	16047	14645	14920	13002	15706	16913	11594	20174	23676	24308	12465	10651	14621	19322	21467	18254	16701	0	5	0	0	0	0	0	0	58
ENSDARG00000001241:UTR13	chr7	41157726	41158143	417	+	150	11174	10747	12006	10932	12211	9680	11007	8871	8055	7867	8380	9404	8159	8252	14865	12121	13817	16047	14645	14920	13002	15706	16913	11594	20174	23676	24308	12465	10651	14621	19322	21467	18254	16701	0	5	0	0	0	0	0	0	58
ENSDARG00000001244:UTR10	chr17	25437255	25437273	18	+	4	1117	1200	1919	1373	1281	1189	1216	940	770	810	825	938	639	701	1862	1292	1392	1319	1760	1519	2638	2783	866	974	3233	4071	2636	1383	1638	2474	3230	3047	2396	3646	0	0	0	0	0	0	0	0	10
ENSDARG00000001244:UTR11	chr17	25439562	25440344	782	+	282	3755	5498	6288	3358	2694	2604	3747	3044	3239	2648	2828	4076	4158	3985	6746	6625	7240	8672	8458	6077	8480	11593	10273	5863	9027	11621	10859	4333	5706	5475	9014	9567	8298	9951	0	0	0	0	0	0	0	0	27
ENSDARG00000001244:UTR12	chr17	25439654	25440344	690	+	262	3752	5498	6288	3353	2693	2594	3747	3038	3213	2648	2818	4076	4156	3979	6742	6615	7235	8672	8458	6077	8477	11593	10267	5863	9027	11621	10859	4333	5704	5473	9014	9558	8297	9943	0	0	0	0	0	0	0	0	27
ENSDARG00000001244:UTR4	chr17	25428587	25428707	120	+	40	0	0	0	0	0	0	0	0	0	0	0	0	0	3	0	0	0	0	3	0	0	0	0	0	0	0	0	3	0	0	0	0	0	0	0	0	0	0	0	0	0	0	0
ENSDARG00000001244:UTR5	chr17	25431712	25431883	171	+	36	38	20	29	19	8	25	22	37	10	25	21	3	17	14	16	33	16	8	66	35	43	36	17	9	164	65	105	105	38	56	160	152	86	195	0	0	0	0	0	0	0	0	0
ENSDARG00000001244:UTR6	chr17	25431988	25432083	95	+	12	4	6	14	13	3	6	21	0	10	4	11	3	10	9	31	3	4	35	20	10	17	31	6	22	119	71	57	56	22	27	113	90	37	153	0	0	0	0	0	0	0	0	0
ENSDARG00000001244:UTR7	chr17	25432298	25432493	195	+	37	0	3	1	4	6	9	5	2	8	2	0	3	9	4	0	7	0	0	0	0	0	0	1	0	9	9	0	5	0	0	12	22	6	19	0	0	0	0	0	0	0	0	0
ENSDARG00000001244:UTR8	chr17	25432690	25432736	46	+	12	6	1	0	0	1	0	5	0	3	0	0	0	0	1	0	6	0	0	0	0	0	0	0	0	0	0	0	0	0	0	4	0	0	0	6	1	0	0	1	0	0	0	3
ENSDARG00000001244:UTR9	chr17	25436572	25436636	64	+	10	4650	3619	4882	4565	4758	3956	3953	3798	3793	3585	3772	3631	2841	3161	6408	4662	5015	5339	5764	8190	6777	6738	4263	4990	12629	14519	11439	7373	6131	10506	13116	13900	9101	12304	0	0	0	0	0	0	0	0	0
ENSDARG00000001249:UTR3	chr14	5394670	5394758	88	-	41	360	1031	1063	506	292	269	935	1038	348	481	241	217	313	266	97	188	59	94	94	62	63	141	141	109	144	191	176	125	88	35	132	150	145	190	0	0	0	0	0	0	0	0	0
ENSDARG00000001249:UTR4	chr14	5394629	5394758	129	-	61	360	1031	1066	506	292	269	935	1038	348	481	241	217	313	266	97	188	69	94	99	62	63	142	141	109	144	191	176	125	88	35	133	150	145	190	0	0	0	0	0	0	0	0	0
ENSDARG00000001303:UTR5	chr19	7105837	7105924	87	-	28	0	0	0	0	0	0	0	0	16	17	6	13	27	11	9	15	16	5	17	9	11	10	61	13	17	39	32	9	6	5	11	58	23	21	0	0	0	0	0	0	0	0	0
ENSDARG00000001313:UTR2	chr17	28798724	28799590	866	-	328	4488	5017	5096	5661	5384	4983	6365	5552	3829	3282	3694	2022	1714	2214	2066	1628	2283	2955	2898	3513	3256	3953	4204	3192	4910	6115	5410	2538	4937	4448	6152	6696	5430	6028	1	1	0	0	0	0	0	1	15
ENSDARG00000001354:UTR4	chr6	41160671	41161017	346	+	131	0	0	0	9	0	0	0	0	0	0	0	0	0	0	12	0	5	2	2	6	5	9	0	5	2	0	10	6	0	0	0	0	4	1	0	0	0	0	0	0	0	0	0
ENSDARG00000001431:UTR2	chr7	7129950	7131865	1915	+	665	5	0	11	2	3	3	16	0	10	0	4	2	7	14	16	47	19	60	19	32	42	40	67	14	55	68	54	24	42	17	56	42	62	109	0	0	0	0	0	0	0	0	0
ENSDARG00000001431:UTR3	chr7	7129950	7133475	3525	+	1207	5	0	11	2	3	3	16	0	10	0	4	2	7	14	16	47	19	60	19	32	42	40	73	14	55	68	54	24	42	17	56	42	62	109	0	0	0	0	0	0	0	0	0
ENSDARG00000001437:UTR2	chr23	22212526	22212635	109	+	36	0	0	0	0	0	0	0	0	0	0	0	0	0	0	0	0	0	0	0	0	0	0	0	0	0	0	0	0	0	0	0	0	0	0	0	0	0	0	0	0	0	0	0
ENSDARG00000001442:UTR5	chr14	32793585	32793619	34	-	8	67	320	163	91	119	49	170	94	44	127	110	80	146	220	90	55	34	25	64	0	10	9	39	15	45	52	69	32	23	11	52	16	81	47	0	0	0	0	0	0	0	0	0
ENSDARG00000001442:UTR6	chr14	32793271	32793619	348	-	119	153	581	382	206	321	116	368	205	118	235	280	168	281	370	227	105	53	74	113	3	13	29	70	18	90	103	164	65	27	54	114	40	133	100	0	0	0	0	0	0	0	1	0
ENSDARG00000001447:UTR2	chr2	5811481	5813759	2278	-	759	3175	3133	3460	3268	3539	2988	3961	3093	1999	1663	1928	879	939	1036	449	328	365	302	370	326	360	514	343	261	493	744	631	279	175	306	586	552	493	481	0	0	1	0	0	0	0	0	0
ENSDARG00000001452:UTR2	chr13	24678953	24679636	683	+	275	860	794	906	948	894	833	874	897	833	781	859	618	501	530	196	101	77	90	60	116	122	98	182	175	227	210	296	150	88	108	129	216	126	145	1	0	0	0	0	0	0	0	9
ENSDARG00000001463:UTR3	chr17	25424199	25425321	1122	+	351	0	0	0	0	0	0	0	0	0	0	4	0	0	0	1	12	0	0	6	0	0	2	0	1	3	2	0	0	0	0	12	0	14	16	0	0	0	0	0	0	0	0	0
ENSDARG00000001470:UTR3	chr1	47120032	47120118	86	-	31	0	6	5	5	0	3	3	0	6	6	1	2	21	3	1	17	7	0	5	0	0	0	1	3	13	2	1	0	0	5	2	1	3	10	0	0	0	0	0	0	0	0	0
ENSDARG00000001470:UTR4	chr1	47117403	47117418	15	-	6	0	0	1	0	0	0	0	0	0	0	0	0	6	0	0	0	0	0	0	0	0	0	0	0	0	0	0	0	0	0	0	0	0	0	0	0	0	0	0	0	0	0	0
ENSDARG00000001470:UTR5	chr1	47116120	47117055	935	-	336	578	636	687	599	693	531	629	482	368	243	401	303	320	406	294	351	208	199	152	46	74	63	179	116	353	328	281	117	231	232	449	370	262	398	9	0	0	0	0	0	2	0	0
ENSDARG00000001498:UTR3	chr12	27204701	27204702	1	+	0	0	0	0	0	0	0	0	6	0	5	0	0	5	0	0	0	0	0	0	0	0	0	0	0	0	0	0	0	0	0	0	0	0	0	0	0	0	0	0	0	0	0	0
ENSDARG00000001498:UTR4	chr12	27205242	27205767	525	+	189	0	0	8	0	1	3	0	10	1	4	0	0	0	0	0	0	0	0	0	0	0	0	0	0	0	0	0	0	0	0	0	0	0	0	0	0	0	0	0	0	0	0	0
ENSDARG00000001498:UTR5	chr12	27205242	27206904	1662	+	547	0	0	8	0	8	3	0	10	2	4	1	0	0	0	9	0	0	0	0	0	0	2	0	0	0	0	2	0	0	0	0	0	0	5	0	0	0	0	0	0	0	0	0
ENSDARG00000001498:UTR6	chr12	27205827	27206902	1075	+	333	0	0	0	0	7	0	0	0	1	0	1	0	0	0	9	0	0	0	0	0	0	2	0	0	0	0	2	0	0	0	0	0	0	5	0	0	0	0	0	0	0	0	0
ENSDARG00000001549:UTR3	chr9	2776748	2777286	538	+	188	156	190	155	215	283	242	248	240	260	204	185	244	266	319	340	294	148	162	210	120	110	114	265	84	268	258	223	160	150	226	292	214	192	230	0	0	0	0	3	0	0	0	0
ENSDARG00000001557:UTR4	chr6	52226681	52227304	623	-	238	1184	1200	1522	1419	1523	1189	1461	1193	969	819	1078	939	931	821	808	653	411	566	530	401	575	791	728	532	456	693	682	265	554	674	626	619	666	679	0	0	0	0	7	0	0	0	0
ENSDARG00000001558:UTR5	chr19	7000044	7000522	478	+	191	2973	4484	4703	3623	3016	2694	4242	3117	2835	2648	2457	3047	3392	3687	2519	2303	1833	1918	2188	1177	1928	2472	3014	1831	2842	3374	3200	1334	2295	1901	3063	3509	3694	3345	1	45	41	6	0	5	17	27	15
ENSDARG00000001558:UTR6	chr19	7000044	7000603	559	+	226	3168	4850	5148	3854	3123	2797	4483	3370	2962	2725	2570	3085	3476	3780	2564	2359	1966	2068	2295	1327	2150	2776	3129	1946	3145	3778	3449	1454	2501	1993	3528	3835	3976	3532	1	45	41	6	0	5	17	27	15
ENSDARG00000001559:UTR2	chr19	36120147	36120165	18	-	3	0	0	0	0	0	0	0	0	0	0	0	0	0	0	0	0	0	0	0	0	0	0	0	0	0	0	1	0	0	0	0	0	0	0	0	0	0	0	0	0	0	0	0
ENSDARG00000001559:UTR3	chr19	36114845	36115848	1003	-	303	2	12	2	14	23	1	5	4	2	0	0	0	0	1	2	5	0	0	6	0	2	0	0	2	0	4	4	0	0	0	14	14	0	7	0	0	0	0	0	0	0	0	0
ENSDARG00000001572:UTR3	chr19	5259502	5259544	42	-	14	0	0	0	0	0	0	0	0	0	0	0	0	0	0	0	0	0	0	0	0	0	0	0	0	0	0	0	0	0	0	0	0	0	0	0	0	0	0	0	0	0	0	0
ENSDARG00000001578:UTR1	chr13	24581691	24582236	545	+	184	404	572	666	1197	1027	976	1356	956	782	718	744	652	653	702	942	874	685	981	1132	589	938	1406	1232	695	1199	1233	1463	546	857	808	1111	1346	1110	1209	1	0	0	4	7	0	1	4	0
ENSDARG00000001621:UTR3	chr8	25019541	25022373	2832	-	997	5013	4406	4699	3274	3690	3250	3405	3542	3471	3843	3119	4205	3037	3736	5094	4297	2486	3335	2962	1231	512	663	2694	1502	2771	2960	4257	2279	1323	1253	2325	2331	2548	2430	5	0	0	0	0	0	0	0	0
ENSDARG00000001634:UTR3	chr7	19076050	19076899	849	-	250	0	0	0	0	0	0	0	0	0	0	0	0	0	6	0	0	0	0	0	8	0	0	0	0	0	0	0	0	0	0	0	0	0	0	0	0	0	0	0	0	0	0	0
ENSDARG00000001634:UTR4	chr7	19070468	19071976	1508	-	450	0	5	2	0	3	0	23	5	11	1	11	17	21	13	42	43	22	47	35	40	38	34	23	29	77	78	19	16	19	36	88	84	66	56	0	0	0	0	0	0	0	0	0
ENSDARG00000001634:UTR5	chr7	19070463	19076899	6436	-	1979	1	5	2	0	3	0	25	5	11	1	11	17	21	19	44	43	29	47	36	48	46	37	23	33	78	97	19	16	22	41	95	87	69	56	0	0	0	0	0	0	0	0	0
ENSDARG00000001656:UTR7	chr19	7111778	7111941	163	-	53	0	0	0	0	0	0	0	0	0	0	8	14	6	6	4	4	0	0	0	4	7	0	0	0	2	3	4	3	3	0	9	0	5	4	0	0	0	0	0	0	0	0	0
ENSDARG00000001676:UTR2	chr9	54763710	54764357	647	-	215	69	202	129	74	40	37	102	91	78	84	64	72	133	151	150	105	88	128	93	44	30	61	120	47	111	140	91	22	36	26	48	76	55	102	0	0	0	0	0	0	0	0	0
ENSDARG00000001676:UTR3	chr9	54751200	54751960	760	-	210	354	303	407	536	437	471	669	520	289	282	387	308	305	426	532	394	328	375	443	174	211	348	567	240	350	434	565	252	340	424	438	318	384	419	0	0	0	1	0	0	7	0	0
ENSDARG00000001686:UTR2	chr8	23028148	23028536	388	+	141	1	3	0	2	3	0	4	0	1	8	15	7	3	0	0	0	0	0	4	0	1	0	0	0	0	0	3	6	0	0	0	0	4	1	0	0	0	0	0	0	0	0	0
ENSDARG00000001710:UTR4	chr19	6955012	6957404	2392	+	868	535	759	677	532	649	545	873	586	406	448	429	313	291	322	344	339	247	251	292	196	221	361	256	123	416	469	454	184	87	79	205	254	256	369	6	0	0	2	4	15	2	0	1
ENSDARG00000001712:UTR5	chr11	8306006	8306532	526	-	175	2	8	11	8	14	0	1	2	0	2	2	2	2	6	0	11	8	0	6	0	1	0	0	0	0	0	0	0	0	0	6	0	0	0	0	0	0	0	0	0	0	0	0
ENSDARG00000001712:UTR6	chr11	8303940	8306699	2759	-	850	2	8	11	8	14	0	1	2	0	2	2	2	2	6	0	11	8	0	6	0	1	0	0	0	0	0	0	0	0	0	6	0	0	0	0	0	0	0	0	0	0	0	0
ENSDARG00000001721:UTR6	chr2	42942551	42942857	306	-	127	0	13	16	8	1	12	21	4	18	22	6	22	12	7	7	15	8	9	2	15	8	10	13	3	72	88	82	14	24	11	32	21	20	39	0	0	0	0	0	0	0	0	0
ENSDARG00000001729:UTR2	chr17	28741268	28742980	1712	+	527	1405	2105	2441	1776	1417	1270	1890	1928	1364	1291	1148	1130	1100	1290	1738	1716	1389	1473	2004	1209	1438	1705	1794	1000	2093	2287	2414	1058	1241	1209	1924	2217	1803	2197	0	0	0	0	0	0	0	0	0
ENSDARG00000001733:UTR6	chr9	42649452	42649598	146	+	58	41	23	41	46	108	62	74	93	60	45	52	37	71	32	58	11	11	42	5	16	7	9	10	5	23	12	45	11	13	6	10	32	43	27	0	0	0	0	0	0	0	0	0
ENSDARG00000001733:UTR7	chr9	42649452	42650179	727	+	272	546	1025	1039	617	680	446	840	704	571	587	502	548	713	741	273	234	58	134	57	63	38	59	102	48	143	87	244	85	147	147	485	451	507	656	0	0	0	0	0	0	0	0	0
ENSDARG00000001733:UTR8	chr9	42649452	42650623	1171	+	463	546	1025	1039	617	680	446	840	704	571	587	502	548	713	741	273	234	58	134	57	63	38	59	102	48	143	87	244	85	147	147	485	451	507	656	0	0	0	0	0	0	0	0	0
ENSDARG00000001734:UTR2	chr22	20925848	20926681	833	-	304	1414	1718	1652	2050	1732	1583	2346	2168	1582	1619	1690	957	936	1104	546	362	241	355	277	220	242	400	392	283	549	539	755	334	369	312	918	932	802	864	0	0	0	1	0	0	0	0	0
ENSDARG00000001754:UTR2	chr23	23127289	23127549	260	-	80	0	0	0	0	0	0	0	0	0	0	0	0	0	0	0	0	0	2	0	0	0	0	0	0	0	0	0	7	0	0	0	0	0	0	0	0	0	0	0	0	0	0	0
ENSDARG00000001754:UTR3	chr23	23126129	23126699	570	-	184	460	613	580	954	641	569	1004	791	597	640	708	740	782	783	1312	1198	1153	1740	1472	902	1222	1583	1491	647	1636	2056	2085	805	774	714	1365	1476	1497	1568	13	0	0	0	0	0	0	0	0
ENSDARG00000001760:UTR4	chr16	16631571	16631646	75	-	25	0	0	0	0	0	0	0	0	0	0	0	0	0	0	0	0	0	0	0	0	0	0	0	0	0	0	0	0	0	0	0	0	0	0	0	0	0	0	0	0	0	0	0
ENSDARG00000001760:UTR5	chr16	16621241	16621634	393	-	153	0	0	0	3	0	0	2	0	1	0	1	14	1	4	9	0	22	25	24	21	22	41	41	17	56	90	50	5	10	36	48	48	31	24	0	0	0	0	0	0	0	0	0
ENSDARG00000001767:UTR3	chr21	27407480	27408140	660	-	288	710	1022	1898	942	407	322	603	661	139	131	85	85	63	106	27	30	28	51	26	6	5	34	39	33	49	52	114	38	21	11	51	45	87	101	0	1	0	0	0	0	0	0	0
ENSDARG00000001769:UTR4	chr21	15815544	15816317	773	+	252	208	288	283	224	297	229	343	248	203	201	233	266	284	273	345	349	178	165	196	73	95	166	202	97	241	378	390	178	154	186	325	250	290	316	0	0	0	0	0	0	0	0	0
ENSDARG00000001776:UTR2	chr7	62438992	62439872	880	+	300	12	48	34	81	39	29	87	36	24	37	27	46	24	22	27	34	21	9	6	9	5	32	7	11	15	21	10	4	1	10	2	6	16	4	0	0	0	0	0	0	0	0	0
ENSDARG00000001777:UTR3	chr10	1597270	1597365	95	-	16	844	679	788	1174	1434	1490	1867	1797	1338	1043	1511	981	935	992	1434	947	723	817	890	666	605	801	572	562	798	963	1074	428	440	613	575	502	729	960	2	0	0	5	0	0	0	0	0
ENSDARG00000001777:UTR4	chr10	1597269	1597365	96	-	16	844	679	790	1174	1434	1490	1867	1797	1338	1043	1511	981	935	992	1434	947	723	820	890	666	605	801	572	562	798	968	1074	428	440	619	575	502	729	968	2	0	0	5	0	0	0	0	0
ENSDARG00000001781:UTR5	chr4	11192263	11194130	1867	+	669	0	0	0	0	0	0	0	0	0	0	0	0	0	0	0	0	0	0	0	0	0	0	0	0	0	0	0	0	0	0	0	0	0	0	0	0	0	0	0	0	0	0	0
ENSDARG00000001781:UTR6	chr4	11197799	11198055	256	+	94	0	1	0	0	2	3	1	0	0	0	0	0	0	4	0	5	0	0	0	0	0	0	0	0	0	0	0	0	0	0	5	0	0	0	0	0	0	0	0	0	1	0	0
ENSDARG00000001782:UTR4	chr11	8149796	8150894	1098	+	396	13	0	0	0	0	0	1	0	0	0	0	0	0	0	0	4	3	0	15	24	30	62	1	2	12	5	2	2	6	4	10	4	4	4	0	0	0	0	0	0	0	0	0
ENSDARG00000001785:UTR3	chr16	559843	559862	19	-	3	0	0	0	0	0	0	0	0	0	0	0	0	0	0	1	0	0	0	0	0	0	0	0	0	0	0	0	0	0	0	0	0	0	0	0	0	0	0	0	0	0	0	0
ENSDARG00000001785:UTR4	chr16	559668	559862	194	-	81	0	0	0	0	0	0	0	0	0	0	0	0	0	0	1	0	0	0	0	0	0	0	0	0	0	0	0	0	0	0	0	0	0	0	0	0	0	0	0	0	0	0	0
ENSDARG00000001785:UTR5	chr16	558687	559464	777	-	255	8	5	9	7	2	9	0	11	3	11	4	3	20	3	10	0	0	0	0	0	0	4	0	0	3	0	0	0	0	0	5	0	0	0	0	0	0	0	0	0	0	0	0
ENSDARG00000001785:UTR6	chr16	555745	560311	4566	-	1548	8	5	9	7	2	12	0	11	3	12	4	3	20	3	11	0	7	0	0	0	0	4	0	0	6	0	0	0	0	12	5	0	0	0	0	0	0	0	0	0	0	0	0
ENSDARG00000001788:UTR2	chr9	33148739	33148873	134	+	40	3462	2968	3497	2069	2559	1885	2208	1290	1101	850	1183	781	842	796	745	579	561	603	561	526	786	1045	449	320	419	554	457	238	340	397	394	625	384	374	0	0	0	0	0	0	0	0	0
ENSDARG00000001803:UTR3	chr3	31728875	31729799	924	-	325	2	5	5	2	8	16	11	4	19	3	11	0	0	5	0	6	0	3	0	3	0	0	0	0	0	0	0	0	0	0	0	0	1	0	0	0	0	0	0	0	0	0	0
ENSDARG00000001803:UTR4	chr3	31728870	31730061	1191	-	382	2	5	5	2	8	16	11	4	19	3	11	0	0	5	0	6	0	3	0	3	0	0	0	0	0	0	0	0	0	0	0	0	1	0	0	0	0	0	0	0	0	0	0
ENSDARG00000001804:UTR4	chr3	56861111	56861315	204	-	100	55	158	179	101	72	79	103	131	39	63	47	23	54	37	31	24	2	9	5	2	3	19	19	6	10	14	22	3	27	2	7	10	4	15	0	1	0	0	0	0	0	0	0
ENSDARG00000001804:UTR5	chr3	56861058	56861419	361	-	156	55	158	179	101	72	79	103	131	39	63	47	23	54	37	31	24	2	9	5	2	3	19	19	6	10	14	22	3	27	2	7	10	4	15	0	1	0	0	0	0	0	0	0
ENSDARG00000001804:UTR6	chr3	56861058	56861315	257	-	121	55	158	179	101	72	79	103	131	39	63	47	23	54	37	31	24	2	9	5	2	3	19	19	6	10	14	22	3	27	2	7	10	4	15	0	1	0	0	0	0	0	0	0
ENSDARG00000001807:UTR2	chr20	35797997	35800619	2622	-	846	1	6	0	6	2	10	8	2	13	6	27	120	98	106	89	120	76	100	108	45	92	71	104	43	103	96	126	54	87	173	91	195	161	199	0	0	0	0	0	0	0	0	13
ENSDARG00000001818:UTR2	chr22	26129249	26129821	572	-	210	3	0	10	4	5	0	11	0	0	0	2	20	6	1	11	1	3	1	6	0	4	0	1	4	1	0	6	1	3	0	1	12	0	2	0	0	0	0	0	0	0	0	0
ENSDARG00000001825:UTR1	chr13	24742985	24743151	166	+	46	0	0	2	3	0	3	2	2	0	0	0	7	11	0	4	1	0	0	10	1	5	2	3	5	0	13	7	4	12	0	4	0	16	10	0	0	0	0	0	0	0	0	0
ENSDARG00000001829:UTR4	chr24	24102474	24102490	16	-	5	0	1	0	4	5	0	20	12	3	4	0	0	8	5	0	8	0	2	1	0	1	3	2	8	4	2	0	0	0	5	0	8	2	5	0	0	0	0	0	0	0	0	0
ENSDARG00000001829:UTR5	chr24	24101813	24102392	579	-	219	195	392	256	490	363	351	512	568	338	471	380	582	560	678	1017	1015	811	1419	1203	593	736	949	1228	458	1871	1896	2154	664	909	480	1572	1652	1493	2075	0	0	0	0	0	8	0	0	0
ENSDARG00000001829:UTR6	chr24	24101810	24102392	582	-	219	195	392	256	490	363	351	512	568	338	471	380	582	560	678	1017	1015	811	1419	1203	593	736	949	1228	458	1871	1896	2154	664	909	480	1572	1652	1493	2075	0	0	0	0	0	8	0	0	0
ENSDARG00000001835:UTR6	chr9	31697034	31697890	856	-	286	0	0	0	0	0	0	0	0	0	0	0	0	0	0	0	0	0	0	0	0	0	0	0	0	0	0	0	0	0	0	0	0	0	0	0	0	0	0	0	0	0	0	0
ENSDARG00000001835:UTR7	chr9	31696131	31696719	588	-	205	0	0	0	0	0	0	0	0	0	0	0	0	0	0	0	0	0	0	0	0	0	0	0	0	0	0	0	0	0	0	0	0	0	0	0	0	0	0	0	0	0	0	0
ENSDARG00000001835:UTR8	chr9	31696130	31697890	1760	-	597	0	0	0	0	0	0	0	0	0	0	0	0	0	0	0	0	0	0	0	0	0	0	0	0	0	0	0	0	0	0	0	0	0	0	0	0	0	0	0	0	0	0	0
ENSDARG00000001835:UTR9	chr9	31589424	31589538	114	-	39	0	0	0	0	0	2	0	0	0	0	0	0	0	0	0	0	0	0	0	0	0	0	0	0	0	0	0	0	0	0	0	0	0	0	0	0	0	0	0	0	0	0	0
ENSDARG00000001859:UTR2	chr25	14510135	14510482	347	+	135	1	4	0	6	7	0	1	10	4	11	3	6	15	18	29	4	1	14	18	11	11	17	11	0	15	18	22	2	21	5	30	37	27	23	0	0	0	0	0	0	0	0	0
ENSDARG00000001870:UTR2	chr1	1706063	1706159	96	+	29	9	1	5	12	1	17	12	4	7	5	22	24	3	4	20	14	3	0	1	9	0	2	5	4	11	12	0	5	0	0	0	3	0	0	0	0	0	0	0	0	0	0	0
ENSDARG00000001873:UTR2	chr9	48185935	48186659	724	-	239	796	1060	1104	2216	1722	2556	4241	2312	1969	1903	2082	1711	1904	2164	2477	2277	1587	1464	1856	1123	1401	2157	2456	1216	2789	3585	3180	1332	1406	1094	1992	2419	2337	2734	0	0	0	0	0	4	1	0	0
ENSDARG00000001879:UTR1	chr25	14510772	14512481	1709	-	601	104	190	122	84	223	139	177	125	33	19	96	319	618	369	1373	1138	640	739	616	587	678	1158	974	675	1169	1408	1088	476	809	836	1482	1572	1112	1308	0	1	3	2	0	6	4	0	0
ENSDARG00000001880:UTR3	chr14	21743115	21743120	5	+	1	0	0	0	4	0	1	1	1	15	0	0	0	0	2	0	0	0	0	0	0	0	0	0	0	0	0	0	0	0	0	0	0	0	0	0	0	0	0	0	0	0	0	0
ENSDARG00000001880:UTR4	chr14	21745459	21746346	887	+	278	80	407	472	192	104	191	308	265	188	204	159	154	77	135	42	33	13	14	11	0	13	23	18	17	14	36	36	13	18	12	4	19	21	30	0	0	0	0	0	0	0	0	0
ENSDARG00000001880:UTR5	chr14	21749792	21749794	2	+	1	0	0	0	0	0	0	0	0	0	0	0	0	0	0	0	0	0	0	0	0	0	0	0	0	0	0	0	0	0	0	0	0	0	0	0	0	0	0	0	0	0	0	0
ENSDARG00000001880:UTR6	chr14	21750938	21751346	408	+	134	0	7	7	0	6	6	5	0	0	0	0	0	3	2	3	0	0	0	0	0	5	0	0	1	7	0	3	0	0	0	2	0	0	5	0	0	0	0	0	0	0	0	0
ENSDARG00000001881:UTR2	chr23	14171586	14171603	17	+	3	0	0	0	0	0	0	0	0	0	0	0	0	0	0	0	0	0	0	0	0	0	0	0	0	0	0	0	0	0	0	0	0	0	0	0	0	0	0	0	0	0	0	0
ENSDARG00000001881:UTR3	chr23	14179693	14180307	614	+	116	0	0	0	0	0	0	0	0	0	3	0	0	0	0	0	0	0	0	0	0	0	0	0	0	0	0	0	0	0	0	0	0	0	0	0	0	0	0	0	0	0	0	0
ENSDARG00000001882:UTR4	chr6	40717815	40718171	356	-	124	0	0	0	0	0	0	0	0	0	0	0	0	0	0	0	0	0	0	0	0	0	0	0	0	0	0	0	0	0	0	0	0	0	0	0	0	0	0	0	0	0	0	0
ENSDARG00000001882:UTR5	chr6	40715636	40718171	2535	-	863	0	0	0	0	0	0	4	0	11	5	4	0	3	6	0	0	0	0	0	0	1	0	0	0	0	0	1	0	0	0	0	0	0	0	0	0	0	0	0	0	0	0	0
ENSDARG00000001888:UTR6	chr13	10683863	10684091	228	-	54	249	375	399	586	580	643	1240	944	657	753	716	499	709	655	648	561	445	525	578	557	976	969	435	438	1102	1378	1014	451	631	715	1348	1398	1171	1622	0	0	0	0	0	4	0	0	0
ENSDARG00000001888:UTR7	chr13	10682426	10684091	1665	-	572	295	433	450	651	656	696	1407	1008	721	784	781	563	754	703	791	681	628	705	771	903	1325	1482	911	729	1546	1957	1541	582	883	1104	2012	2040	1650	2139	0	0	0	0	0	4	0	0	0
ENSDARG00000001889:UTR2	chr23	35711286	35711398	112	+	28	3	6	4	0	8	6	1	14	24	24	6	76	51	53	310	234	722	708	714	1082	1824	2270	1119	863	318	410	746	264	397	418	184	229	412	258	0	0	0	0	0	0	0	0	0
ENSDARG00000001890:UTR2	chr16	39386345	39389943	3598	-	1188	585	921	1128	859	716	558	880	792	659	777	609	882	907	697	913	1102	473	584	533	187	255	296	475	367	1288	1499	1178	658	519	422	1629	1696	1338	1766	0	0	0	0	0	0	0	0	0
ENSDARG00000001890:UTR3	chr16	39385482	39387051	1569	-	558	2432	2835	3547	2690	2548	2212	2833	2907	2249	2576	2117	2570	2432	2280	3044	3228	1831	2298	2041	1039	1215	1539	2258	1220	3171	3729	3597	1592	2229	1581	3847	3521	2976	4350	0	0	0	0	0	0	0	0	0
ENSDARG00000001891:UTR3	chr20	9241809	9242313	504	-	163	11	0	0	0	0	0	1	2	0	2	0	0	0	0	0	0	0	0	0	0	0	0	0	0	0	0	0	0	0	0	0	0	0	0	0	0	0	0	0	0	0	0	0
ENSDARG00000001891:UTR4	chr20	9241793	9242313	520	-	164	11	0	0	0	0	0	1	2	0	2	0	0	0	0	0	0	0	0	0	0	0	0	0	0	0	0	0	0	0	0	0	0	0	0	0	0	0	0	0	0	0	0	0
ENSDARG00000001897:UTR3	chr11	31272648	31272745	97	-	40	3	14	15	1	0	0	7	3	0	0	0	0	4	0	0	0	0	0	0	0	6	7	5	0	10	0	7	0	0	0	0	0	2	11	2	0	0	0	0	0	0	0	0
ENSDARG00000001897:UTR4	chr11	31258115	31258475	360	-	130	518	628	1037	942	850	695	876	643	540	448	542	524	407	452	511	514	342	504	497	272	285	392	453	253	719	707	1086	374	338	245	645	561	593	766	0	0	0	3	0	0	0	0	0
ENSDARG00000001898:UTR6	chr17	15658866	15661332	2466	-	850	21	64	49	27	8	18	27	27	11	32	6	48	17	31	4	2	0	30	3	2	12	8	18	7	22	22	29	5	11	5	23	17	15	10	0	0	0	0	0	0	2	0	0
ENSDARG00000001906:UTR4	chr21	20244922	20245394	472	+	138	0	0	0	0	0	0	0	0	0	0	0	0	0	0	0	0	0	0	0	0	0	0	0	0	0	0	0	0	0	0	0	0	0	0	0	0	0	0	0	0	0	0	0
ENSDARG00000001906:UTR5	chr21	20304885	20308457	3572	+	1174	0	0	0	0	0	0	0	0	0	0	0	0	0	0	0	0	0	0	0	0	0	0	0	0	0	1	0	0	0	0	0	0	0	0	0	0	0	0	0	0	0	0	0
ENSDARG00000001910:UTR3	chr7	29538627	29541249	2622	-	870	39	48	16	35	24	30	41	28	26	13	34	20	17	36	8	3	5	1	4	7	12	20	27	12	31	5	11	14	18	16	43	53	39	18	0	0	0	0	0	0	0	0	0
ENSDARG00000001912:UTR6	chr4	19950479	19950548	69	-	18	0	0	1	0	0	2	3	0	0	0	0	0	0	4	0	0	0	0	0	0	0	0	0	0	0	0	0	0	0	0	0	0	0	4	0	0	0	0	0	0	0	0	0
ENSDARG00000001912:UTR7	chr4	19946293	19950548	4255	-	1378	119	93	161	103	107	88	83	107	41	87	94	80	117	65	81	84	47	10	31	1	6	0	13	14	35	42	36	5	11	8	23	10	8	5	0	1	2	0	0	1	0	0	0
ENSDARG00000001913:UTR5	chr2	20419493	20422023	2530	+	908	0	0	0	0	0	0	0	5	0	0	0	0	0	2	0	0	0	0	0	0	0	0	0	0	0	5	0	0	0	0	0	0	0	0	0	0	0	0	0	0	0	0	0
ENSDARG00000001913:UTR6	chr2	20424986	20428140	3154	+	1004	0	0	3	0	0	0	0	0	0	12	0	1	3	10	0	1	4	0	0	8	3	2	0	0	0	0	0	0	2	4	0	6	1	2	0	0	0	0	0	0	0	0	0
ENSDARG00000001929:UTR1	chr23	37478500	37480785	2285	+	866	148	312	314	246	401	265	505	425	285	322	322	168	212	217	136	132	81	120	157	151	167	226	205	108	142	195	201	81	174	226	340	296	348	329	0	0	0	1	0	0	0	0	13
ENSDARG00000001930:UTR6	chr24	16965204	16965905	701	-	223	486	547	577	698	752	651	823	602	446	379	510	279	244	269	109	54	69	37	45	32	37	34	57	58	67	49	66	32	42	34	66	64	75	65	0	0	0	0	0	0	0	0	0
ENSDARG00000001930:UTR7	chr24	16962968	16965905	2937	-	971	2697	2892	3197	3128	3440	2862	3650	2717	1815	1667	1757	1214	1074	964	447	366	331	459	331	413	468	545	500	395	475	612	600	309	347	444	433	426	556	440	0	0	0	0	0	0	0	0	6
ENSDARG00000001933:UTR2	chr2	13148051	13148453	402	+	115	0	0	0	0	0	0	0	0	0	0	0	0	0	0	0	0	0	0	0	0	0	0	0	0	0	0	0	0	0	0	0	0	0	0	0	0	0	0	0	0	0	0	0
ENSDARG00000001937:UTR3	chr17	48454900	48458789	3889	+	1248	0	0	0	0	0	0	0	0	2	0	0	0	0	0	0	8	0	0	0	0	1	10	0	0	0	0	0	0	0	0	0	0	0	0	0	0	0	0	0	0	0	0	0
ENSDARG00000001939:UTR3	chr7	25026862	25029261	2399	+	790	780	865	1004	1060	1032	945	1206	1142	689	953	765	639	785	807	1037	711	788	749	909	928	709	866	992	577	1813	1914	1468	908	591	631	1361	1712	1215	1534	0	0	0	0	0	0	0	2	9
ENSDARG00000001940:UTR2	chr2	21182225	21182561	336	+	137	19088	13937	16139	14452	16642	11994	12573	12002	11192	11903	12740	13750	10741	11564	14291	11812	7097	8556	6624	5947	2964	4575	9280	6251	8196	9516	13749	6457	3194	4295	4233	4260	4759	4459	1	6	7	1	0	0	1	9	0
ENSDARG00000001953:UTR2	chr4	25472965	25474492	1527	-	561	23	12	14	6	41	37	18	20	27	11	22	32	35	11	153	138	74	103	44	13	28	38	78	34	80	116	99	44	56	67	82	73	140	161	0	0	0	0	0	0	0	0	0
ENSDARG00000001953:UTR3	chr4	25472504	25474445	1941	-	692	23	12	14	4	41	37	18	19	27	7	22	32	35	11	151	138	74	103	44	13	28	38	78	34	80	116	99	44	56	67	82	73	140	161	0	0	0	0	0	0	0	0	0
ENSDARG00000001968:UTR2	chr8	6651252	6651303	51	-	7	8	25	29	21	14	13	8	26	4	30	13	21	21	37	21	29	40	8	30	14	8	13	23	15	22	7	8	1	2	0	7	37	7	14	0	0	0	0	0	0	0	0	0
ENSDARG00000001969:UTR5	chr11	12782295	12785325	3030	-	1146	2505	3045	3274	2738	2762	2395	2924	1972	2270	2265	2986	2233	2321	2380	1551	1285	1033	1110	1200	913	1080	1423	1052	616	1150	1358	1454	619	1057	1485	1869	1988	1890	2098	0	0	0	0	0	0	0	0	0
ENSDARG00000001971:UTR2	chr16	47454585	47454727	142	-	42	0	0	0	0	0	0	0	0	0	0	0	0	0	0	0	0	0	0	0	0	0	0	0	0	0	0	0	0	0	0	0	0	0	0	0	0	0	0	0	0	0	0	0
ENSDARG00000001975:UTR2	chr7	35112051	35113133	1082	-	370	3	3	0	1	0	4	8	2	0	1	0	0	0	0	0	0	0	0	3	3	2	2	0	1	0	0	0	0	2	0	0	0	1	0	0	0	0	0	0	0	0	0	0
ENSDARG00000001976:UTR1	chr18	25745418	25745636	218	+	42	2	3	0	0	27	44	29	18	7	1	20	0	10	7	36	6	9	5	20	11	13	16	33	24	36	25	81	16	8	41	18	1	17	39	0	0	0	0	0	0	0	0	0
ENSDARG00000001993:UTR4	chr6	40745666	40745767	101	-	22	0	0	2	0	0	0	0	0	4	7	7	23	26	9	60	6	13	7	21	0	17	17	23	12	11	44	45	30	2	10	18	39	30	30	0	0	0	0	0	0	0	0	4
ENSDARG00000001993:UTR5	chr6	40745436	40745767	331	-	97	0	0	2	0	0	0	0	0	4	7	7	23	26	9	60	6	13	7	21	0	17	17	23	12	11	44	45	30	2	10	18	39	30	30	0	0	0	0	0	0	0	0	4
ENSDARG00000001994:UTR2	chr21	13914306	13914352	46	+	3	0	0	0	0	0	0	0	0	0	0	0	0	0	0	0	0	0	0	0	0	0	0	0	0	0	0	0	0	0	0	0	0	0	0	0	0	0	0	0	0	0	0	0
ENSDARG00000001994:UTR3	chr21	13919339	13920051	712	+	222	0	0	0	0	0	0	0	0	0	0	0	0	0	0	0	0	0	0	0	0	4	0	0	0	1	0	0	0	0	0	0	0	0	3	0	0	0	0	0	0	0	0	0
ENSDARG00000001994:UTR4	chr21	13919413	13921022	1609	+	548	0	1	10	7	0	0	0	3	0	0	0	0	0	0	1	0	1	2	2	2	9	7	3	9	1	9	5	10	0	4	9	29	4	5	0	0	0	0	0	0	0	0	0
ENSDARG00000001999:UTR2	chr7	42488603	42488666	63	+	30	0	0	0	0	0	0	0	0	0	0	0	0	0	0	0	0	0	0	0	0	0	0	0	0	0	0	0	0	0	0	0	0	12	0	0	0	0	0	0	0	0	0	0
ENSDARG00000001999:UTR3	chr7	42544549	42547992	3443	+	1060	4	3	0	7	6	21	10	5	0	0	5	6	44	19	241	173	413	544	605	632	1002	1604	1506	924	1236	1517	1532	624	896	819	1258	1325	1284	1200	0	0	0	0	0	0	0	0	0
ENSDARG00000002002:UTR3	chr22	39107909	39108026	117	+	36	81	57	29	143	105	274	269	315	226	135	252	143	165	212	112	61	57	22	57	17	32	17	41	40	46	44	65	17	14	20	35	42	46	82	0	0	0	0	0	0	0	0	0
ENSDARG00000002006:UTR5	chr16	18568792	18568930	138	+	53	6	2	4	8	0	2	6	1	1	0	4	10	0	9	1	2	0	0	0	0	0	6	0	0	0	0	0	0	0	0	0	0	0	0	0	0	0	0	0	0	0	0	0
ENSDARG00000002006:UTR6	chr16	18568792	18572875	4083	+	1410	263	256	303	219	173	189	178	132	165	159	182	235	220	239	397	193	230	317	390	318	522	613	488	154	352	515	388	141	320	430	462	640	533	517	0	0	0	0	0	0	0	0	0
ENSDARG00000002013:UTR3	chr19	23136948	23136951	3	-	0	1	2	0	0	0	0	0	0	1	6	0	0	0	1	0	2	0	0	0	0	0	4	0	0	0	0	1	0	0	0	0	0	0	3	0	0	0	0	0	0	0	0	0
ENSDARG00000002013:UTR4	chr19	23136169	23136951	782	-	264	1969	1427	2089	1686	2620	2020	1812	1616	1851	1302	2095	743	502	626	458	270	172	223	209	248	323	223	224	228	426	583	405	247	373	563	592	680	511	544	0	0	0	0	0	0	0	0	0
ENSDARG00000002016:UTR2	chr5	12979748	12979986	238	+	90	1134	1568	1500	1515	1356	1221	2003	1315	1177	1094	1204	1376	1395	1539	1256	1166	503	542	612	269	287	462	709	460	611	737	905	318	510	505	554	623	537	605	0	0	0	0	0	0	0	0	0
ENSDARG00000002020:UTR1	chr21	21239938	21242387	2449	+	856	1104	1290	1104	992	1666	1381	1620	1310	950	603	872	575	576	609	310	240	246	148	156	395	254	357	288	162	172	343	342	126	206	341	314	275	304	303	1	0	1	0	1	0	0	0	3
ENSDARG00000002021:UTR2	chr17	21151928	21152173	245	+	88	111	135	191	216	166	121	115	91	136	63	120	95	102	125	92	102	62	62	89	30	35	53	49	50	84	90	93	44	60	36	115	53	91	159	0	0	0	1	0	0	0	0	0
ENSDARG00000002026:UTR2	chr13	3843431	3843488	57	+	14	0	0	0	0	0	0	0	0	0	0	0	0	0	0	0	0	0	0	0	0	0	0	0	0	0	0	0	0	0	0	0	0	0	0	0	0	0	0	0	0	0	0	0
ENSDARG00000002031:UTR1	chr2	38068068	38068208	140	-	46	2298	2020	2829	2348	2237	1712	2119	1743	1413	1258	1449	1036	725	986	983	833	464	560	823	603	928	686	937	947	1488	1484	1467	908	846	1180	1173	1616	1156	911	0	0	0	0	0	0	0	0	0
ENSDARG00000002037:UTR3	chr11	18786142	18786265	123	-	37	0	0	0	0	2	0	3	0	7	0	0	0	0	4	0	0	0	0	0	0	0	0	0	0	0	0	0	0	0	0	0	0	1	0	0	0	0	0	0	0	0	0	0
ENSDARG00000002037:UTR4	chr11	18785305	18786265	960	-	320	9	57	34	46	33	23	47	33	31	13	16	13	16	15	8	2	0	0	0	0	0	0	0	0	0	0	0	0	1	1	7	0	7	1	0	1	0	0	0	0	0	0	0
ENSDARG00000002037:UTR5	chr11	18784846	18786265	1419	-	459	217	282	333	400	254	271	342	303	158	172	214	67	82	135	36	12	26	39	11	8	7	17	9	6	7	30	27	7	6	17	47	28	19	27	0	1	0	0	0	0	0	0	0
ENSDARG00000002060:UTR5	chr10	41279664	41279820	156	-	79	37	197	264	81	19	32	128	211	33	144	40	86	71	106	37	50	49	62	67	44	35	138	83	49	79	81	97	27	60	17	71	54	45	99	0	0	0	0	0	0	0	0	0
ENSDARG00000002060:UTR6	chr10	41279660	41279820	160	-	80	37	197	264	81	19	32	128	211	33	144	40	86	71	106	37	50	49	62	67	44	35	138	83	49	79	81	97	27	60	17	71	54	45	99	0	0	0	0	0	0	0	0	0
ENSDARG00000002060:UTR7	chr10	41279006	41279820	814	-	299	37	204	264	81	19	32	128	211	33	144	42	86	71	106	37	50	49	62	67	44	35	138	83	52	79	81	97	27	60	17	71	54	45	99	0	0	0	0	0	0	0	0	0
ENSDARG00000002071:UTR2	chr13	11489952	11490697	745	-	266	0	2	11	0	2	17	1	0	5	0	1	10	6	7	0	9	0	1	5	7	5	0	7	0	9	0	3	0	10	0	25	20	20	6	0	0	0	0	0	0	0	0	0
ENSDARG00000002077:UTR2	chr13	31681769	31681951	182	+	61	501	759	812	825	645	432	940	750	549	560	403	466	525	523	472	392	144	150	148	66	60	127	151	110	219	380	481	231	122	85	143	230	143	215	0	3	8	0	0	0	3	5	1
ENSDARG00000002082:UTR10	chr16	31437844	31437882	38	-	9	1	1	3	6	3	10	25	7	15	2	4	10	14	14	23	19	2	8	5	3	6	4	9	0	11	21	7	0	15	1	7	4	9	16	0	0	0	0	0	0	0	0	0
ENSDARG00000002082:UTR11	chr16	31436756	31437882	1126	-	452	2348	3571	3579	4696	3348	3471	5151	4491	2544	2771	2488	2521	2901	2486	3621	3433	3627	4478	4221	3643	4764	6377	5426	3163	6233	7260	6705	2560	3890	3451	6547	6401	5160	6108	0	0	2	8	0	0	0	4	9
ENSDARG00000002082:UTR12	chr16	31434523	31437882	3359	-	1260	2350	3584	3581	4705	3360	3474	5161	4509	2544	2773	2496	2533	2911	2499	3661	3474	3661	4523	4270	3694	4804	6447	5457	3189	6301	7374	6838	2602	3911	3495	6593	6531	5205	6163	0	0	2	8	0	0	0	4	9
ENSDARG00000002097:UTR2	chr3	1761250	1761980	730	+	174	0	0	0	0	0	0	0	0	0	0	0	0	0	0	0	0	0	0	0	0	0	0	0	0	0	0	0	0	0	0	0	0	0	0	0	0	0	0	0	0	0	0	0
ENSDARG00000002127:UTR2	chr2	31450647	31452606	1959	+	656	2339	2948	3388	2400	2125	2696	3553	2030	2787	2367	2781	2099	2495	2638	995	892	423	406	625	424	427	694	517	322	666	732	935	317	881	800	1412	1443	1452	1627	1	0	0	0	0	0	2	0	25
ENSDARG00000002128:UTR2	chr4	17653317	17653566	249	+	102	2531	2184	2482	2281	2706	1972	2289	1788	2025	1951	1993	2031	1943	1971	3337	2775	2402	2839	2854	1486	1273	1962	3179	1768	2237	2996	3809	1624	2260	2458	2425	2792	2851	2868	0	0	1	2	2	9	0	0	7
ENSDARG00000002131:UTR3	chr4	23888510	23888548	38	-	12	0	8	0	3	3	7	6	6	6	0	3	4	0	4	10	0	0	0	0	0	0	0	0	0	0	0	0	0	0	1	0	0	5	0	0	0	0	0	0	0	0	0	0
ENSDARG00000002131:UTR4	chr4	23888115	23888548	433	-	159	0	8	4	3	8	7	17	6	6	0	3	5	0	4	11	5	0	0	0	0	0	0	0	0	0	0	0	0	0	1	0	0	5	0	0	0	0	0	0	0	0	0	0
ENSDARG00000002131:UTR5	chr4	23886983	23888548	1565	-	555	0	14	11	3	15	7	18	8	9	0	3	6	0	4	19	5	0	0	10	7	0	2	2	4	9	0	1	2	7	6	0	0	27	22	0	0	0	0	0	0	0	0	0
ENSDARG00000002131:UTR6	chr4	23886725	23886820	95	-	30	37	27	30	52	37	59	44	17	60	50	57	35	35	33	23	25	10	15	13	0	3	0	0	3	12	32	25	10	0	21	11	24	12	15	0	0	0	0	0	0	0	0	0
ENSDARG00000002165:UTR2	chr24	12954304	12954482	178	+	46	55	26	129	94	87	52	65	117	87	134	133	47	27	59	202	88	61	75	103	48	134	145	309	270	122	353	291	162	306	384	289	171	351	321	0	0	0	0	0	0	0	0	0
ENSDARG00000002167:UTR2	chr3	16161477	16161517	40	-	6	0	0	0	0	0	0	0	0	0	0	0	0	0	0	0	0	0	0	0	0	0	0	0	0	0	0	0	0	0	0	0	0	0	0	0	0	0	0	0	0	0	0	0
ENSDARG00000002167:UTR3	chr3	16157119	16157350	231	-	64	11	24	17	34	15	19	24	36	27	43	18	22	18	26	61	23	5	29	16	4	5	4	15	9	20	15	14	8	0	3	24	15	9	0	0	0	0	0	0	0	0	0	0
ENSDARG00000002168:UTR4	chr9	12579076	12579410	334	-	144	7043	6795	7577	5490	6398	5075	5188	4343	4254	4346	5311	5479	4736	4737	9745	6904	8082	8826	7770	7556	5696	7728	8865	5096	9800	12443	13070	5413	5531	7811	8690	9559	8585	9309	4	0	0	0	0	0	0	0	2
ENSDARG00000002172:UTR2	chr8	40325689	40326150	461	-	144	5	9	12	15	6	14	13	14	401	835	812	3318	3545	3387	10788	7684	10265	7787	11492	9080	8441	10334	5837	4524	10246	16598	20315	9981	3465	4740	9477	12973	14545	15537	0	0	0	0	0	6	0	1	159
ENSDARG00000002174:UTR2	chr4	17553932	17553996	64	+	20	299	287	370	567	825	639	867	666	643	434	578	347	399	315	213	124	66	88	85	44	56	79	89	43	62	69	84	45	82	121	143	187	126	94	0	0	0	0	0	0	0	0	0
ENSDARG00000002184:UTR2	chr5	36536719	36537975	1256	+	401	2153	2780	2961	3525	2874	2571	3658	2658	2422	2230	2413	2361	2247	2514	2178	1731	1144	1189	1324	628	891	1044	938	720	1249	1389	1588	807	994	1100	1464	1990	1790	2284	0	0	0	0	0	5	0	0	4
ENSDARG00000002190:UTR2	chr1	33568046	33569245	1199	+	405	4302	5318	6399	5003	4511	4654	5498	4929	4523	4605	5287	5504	5623	5894	8058	6606	4469	5219	5928	2866	3219	4594	5715	3377	5819	7291	8483	3645	3444	3134	5067	5679	5959	6131	6	0	0	0	0	0	0	0	1
ENSDARG00000002192:UTR5	chr22	10479964	10480640	676	-	237	0	0	0	0	0	0	0	0	0	0	0	0	0	0	0	0	1	0	0	0	0	0	0	1	0	0	0	0	0	0	0	0	0	0	0	0	0	0	0	0	0	0	0
ENSDARG00000002193:UTR2	chr8	54076194	54076590	396	-	98	0	0	0	0	0	0	0	0	0	0	0	0	0	2	0	0	0	0	0	0	0	0	0	0	0	0	0	0	0	0	0	0	0	0	0	0	0	0	0	0	0	0	0
ENSDARG00000002194:UTR2	chr13	45496765	45497393	628	-	223	0	0	0	0	0	0	0	0	0	0	0	0	0	0	0	0	0	0	0	0	1	0	5	0	0	0	0	0	1	0	0	0	0	0	0	0	0	0	0	0	0	0	0
ENSDARG00000002196:UTR4	chr10	25381390	25385009	3619	+	1192	0	3	5	4	0	0	1	5	0	1	19	0	4	2	8	5	19	79	33	72	87	141	117	91	40	61	97	32	67	81	62	93	81	124	0	0	0	0	0	0	0	0	0
ENSDARG00000002196:UTR5	chr10	25381617	25382215	598	+	186	0	0	0	0	0	0	1	2	0	1	19	0	0	2	3	1	8	38	27	54	47	94	77	62	9	16	22	14	37	64	13	2	38	51	0	0	0	0	0	0	0	0	0
ENSDARG00000002197:UTR2	chr13	36846788	36846921	133	-	41	719	855	796	1530	1619	2069	2477	1709	1379	952	1452	1095	908	1018	867	672	543	556	545	345	390	450	689	432	698	912	1126	552	452	673	788	660	846	758	0	0	0	0	0	0	0	0	0
ENSDARG00000002204:UTR2	chr21	20384614	20384878	264	+	93	0	0	0	0	0	0	0	0	0	0	0	0	0	0	0	0	0	0	0	0	0	2	0	0	0	0	5	0	0	0	0	0	0	0	0	0	0	0	0	0	0	0	0
ENSDARG00000002210:UTR2	chr6	27041593	27041984	391	-	111	19	9	15	20	61	87	127	173	57	63	39	55	77	67	8	39	36	19	46	22	41	45	35	25	23	22	50	26	14	25	1	14	14	34	0	0	0	0	0	0	0	0	0
ENSDARG00000002213:UTR4	chr16	27502220	27502481	261	+	66	0	2	6	1	1	7	5	0	10	13	0	11	3	1	11	4	0	0	0	0	0	0	0	0	1	2	0	0	0	0	0	4	0	0	0	0	0	0	0	0	3	0	0
ENSDARG00000002213:UTR5	chr16	27502220	27502702	482	+	161	44	56	82	111	70	31	105	111	57	39	40	18	13	4	11	9	2	7	2	5	1	2	1	8	19	11	14	8	10	2	8	22	16	6	1	9	0	0	5	0	8	3	8
ENSDARG00000002215:UTR2	chr22	16282143	16282892	749	-	274	1164	2121	2440	1364	819	858	1398	1909	826	1203	757	1017	853	1028	1982	2199	1762	3990	2934	1241	2260	2877	5782	3052	5773	5846	7419	2499	5304	1576	7985	6627	5913	7209	0	0	0	0	0	0	0	0	5
ENSDARG00000002216:UTR2	chr5	72316802	72318144	1342	-	451	1	14	5	8	3	9	10	4	0	12	2	0	5	16	18	3	50	171	130	227	399	536	242	189	248	206	226	90	125	201	156	203	152	183	0	0	0	0	0	0	0	0	0
ENSDARG00000002217:UTR3	chr14	48932234	48934911	2677	-	834	73	88	149	201	143	181	209	224	137	157	132	164	193	168	381	379	576	812	931	961	1377	1781	723	707	995	1223	1369	576	584	642	897	1117	1070	1180	0	0	0	0	0	0	0	0	8
ENSDARG00000002219:UTR3	chr13	23233955	23234903	948	-	323	0	0	0	0	0	0	0	0	0	0	0	0	0	0	0	0	0	0	0	0	0	0	0	0	0	0	0	0	0	0	0	0	0	0	0	0	0	0	0	0	0	0	0
ENSDARG00000002220:UTR2	chr5	33295677	33295825	148	-	57	306	816	865	836	408	706	1660	1488	876	1086	730	639	755	1214	1071	1176	848	1399	1596	694	1113	1468	1815	1113	1507	2209	1896	777	1141	561	1442	1575	1853	1701	0	1	1	0	2	0	0	0	3
ENSDARG00000002230:UTR4	chr8	49406576	49406606	30	-	6	0	0	0	0	0	0	0	0	0	0	0	0	0	0	0	0	0	0	0	0	0	0	0	0	0	0	0	0	0	0	0	0	0	0	0	0	0	0	0	0	0	0	0
ENSDARG00000002230:UTR5	chr8	49404842	49405092	250	-	50	10	7	3	0	1	3	5	13	0	0	0	0	7	0	5	2	4	4	3	9	12	21	3	11	27	18	29	10	6	35	19	35	12	22	0	0	0	0	0	0	0	0	0
ENSDARG00000002230:UTR6	chr8	49404075	49405092	1017	-	344	10	9	5	12	1	12	8	15	0	3	0	2	10	0	6	8	22	4	34	31	25	35	14	31	32	45	60	27	25	40	41	44	18	32	0	0	0	0	0	0	0	0	0
ENSDARG00000002230:UTR7	chr8	49403667	49406606	2939	-	907	10	9	5	12	1	12	8	15	0	3	0	2	10	0	6	8	22	4	34	31	25	35	14	31	32	45	60	27	25	40	41	44	18	32	0	0	0	0	0	0	0	0	0
ENSDARG00000002235:UTR2	chr7	24124288	24125725	1437	-	471	15	44	62	17	22	16	27	16	18	55	50	38	38	88	90	79	55	50	63	22	28	30	51	14	47	58	85	18	15	12	39	41	43	34	0	0	0	0	0	0	0	0	2
ENSDARG00000002240:UTR3	chr23	44537367	44537441	74	-	25	106	213	193	289	242	236	265	198	202	194	148	242	291	278	1414	873	2056	2646	2168	2961	3579	4483	2626	1732	2336	3284	2937	1452	1640	2700	2879	2953	2633	2824	0	0	0	0	0	0	0	0	9
ENSDARG00000002240:UTR4	chr23	44536925	44537441	516	-	177	156	291	265	307	300	251	313	241	223	245	214	278	338	341	1476	1057	2171	2817	2260	3022	3677	4699	2669	1746	2384	3297	2982	1461	1651	2704	2906	2965	2660	2854	0	0	0	0	0	0	0	0	9
ENSDARG00000002249:UTR3	chr18	12833749	12834323	574	+	196	14	7	43	18	24	53	47	7	27	11	39	9	9	15	5	5	9	0	4	0	9	0	12	0	0	0	1	0	8	13	3	21	4	0	0	0	0	0	0	0	0	0	0
ENSDARG00000002255:UTR4	chr24	41986111	41986597	486	+	137	15	7	4	6	7	23	10	7	16	1	5	11	15	14	66	10	3	29	24	7	6	37	15	16	4	37	53	9	12	44	8	26	18	26	0	0	0	0	0	0	0	0	0
ENSDARG00000002255:UTR5	chr24	41986111	41986895	784	+	237	72	57	39	45	71	125	81	79	53	33	52	64	68	56	206	61	85	129	110	70	55	163	107	64	61	181	235	63	40	103	88	133	81	95	0	0	0	0	0	0	0	0	0
ENSDARG00000002259:UTR2	chr12	4338297	4338839	542	-	217	0	0	0	0	0	0	0	0	0	0	0	0	0	0	0	0	0	4	0	0	0	0	0	0	2	0	0	0	0	0	0	0	0	0	0	0	0	0	0	0	0	0	0
ENSDARG00000002264:UTR3	chr5	25075055	25075057	2	+	1	83	116	79	137	124	135	272	184	71	104	129	81	75	74	64	104	155	168	150	143	197	294	161	113	210	297	247	110	64	118	184	269	296	179	0	0	0	0	0	0	0	0	0
ENSDARG00000002264:UTR4	chr5	25075055	25075179	124	+	40	111	155	120	252	262	275	459	307	126	204	238	132	101	112	142	138	245	301	308	227	384	641	241	195	411	495	416	256	125	201	317	419	476	421	0	0	0	0	0	0	0	0	0
ENSDARG00000002267:UTR2	chr16	44653265	44653511	246	-	86	1006	2282	2086	1949	1177	1344	3329	2439	1749	2083	1764	2145	2842	3320	4050	3812	2662	3017	3359	1496	2285	3496	3553	1753	4000	4765	5090	2051	1684	1060	2471	3332	3198	3833	27	87	35	30	6	0	95	26	7
ENSDARG00000002271:UTR3	chr10	15612199	15612215	16	+	3	44	62	93	98	31	72	181	61	120	105	106	79	136	126	100	88	38	25	38	18	23	29	66	46	53	68	59	26	35	44	42	41	44	38	0	0	0	0	0	0	0	0	0
ENSDARG00000002271:UTR4	chr10	15612199	15613302	1103	+	381	11439	21472	23777	16667	11783	12501	21686	18211	16835	19101	15113	18429	19846	24112	18113	16942	8387	9184	10793	4015	5893	8144	12043	6719	11910	14410	16069	6151	8151	5816	11672	13329	14400	13840	0	1	3	1	0	0	1	0	225
ENSDARG00000002285:UTR2	chr1	45696904	45700574	3670	+	1245	1001	1562	2117	1058	684	906	1278	1221	999	848	829	898	839	922	1010	894	588	672	726	293	374	495	707	365	1038	1117	1126	482	359	245	635	690	721	769	0	0	0	0	0	0	0	0	0
ENSDARG00000002293:UTR3	chr22	17460870	17460873	3	-	0	0	0	0	0	0	0	0	0	0	0	0	0	0	0	0	3	8	0	0	0	0	1	10	0	0	9	3	0	0	2	13	2	4	8	0	0	0	0	0	0	0	0	0
ENSDARG00000002298:UTR2	chr12	17158359	17158635	276	+	105	940	1292	1295	1138	1560	1225	1632	1221	1126	874	999	567	658	793	151	174	89	81	69	41	32	84	78	38	93	101	100	27	47	59	72	112	47	56	0	0	0	0	0	0	0	0	0
ENSDARG00000002300:UTR2	chr5	12809354	12809443	89	-	25	0	0	0	0	0	0	0	0	0	0	0	0	0	0	0	0	0	0	0	1	0	0	0	0	0	0	6	0	2	0	0	2	0	0	0	0	0	0	0	0	0	0	0
ENSDARG00000002300:UTR3	chr5	12807901	12809443	1542	-	474	0	0	0	0	0	0	0	0	0	0	0	0	0	0	1	0	0	0	2	1	0	0	0	0	0	0	6	0	2	0	0	2	0	0	0	0	0	0	0	0	0	0	0
ENSDARG00000002304:UTR2	chr18	30481029	30481271	242	-	87	4427	5068	5821	3797	3864	3806	3945	3239	2337	1757	2530	1378	939	1178	514	363	187	241	258	155	144	277	334	162	176	243	355	124	228	222	163	162	196	193	0	0	0	0	0	0	0	2	0
ENSDARG00000002305:UTR3	chr9	34246383	34247208	825	-	287	4964	5331	6501	4956	4153	4082	5668	4059	4271	4496	4908	4995	4709	5242	5010	3934	1288	1786	1887	527	489	698	1435	692	2185	2495	2413	997	4370	4677	6503	6974	6541	6454	0	0	0	0	0	0	0	0	0
ENSDARG00000002311:UTR2	chr16	16148760	16148910	150	-	58	0	11	8	7	0	1	7	1	3	3	13	0	1	0	0	0	0	8	1	0	5	0	0	0	13	7	0	7	0	0	4	0	3	0	0	0	0	0	0	0	0	0	0
ENSDARG00000002330:UTR3	chr2	11209792	11210168	376	+	135	552	402	564	938	929	886	1076	1173	623	641	600	339	255	301	89	101	0	4	10	10	0	0	10	3	20	16	27	10	29	14	18	10	10	14	0	0	0	0	0	0	0	0	0
ENSDARG00000002332:UTR6	chr13	36995261	36995435	174	+	53	53	112	42	185	195	299	454	232	270	270	204	221	238	252	198	128	56	65	61	47	34	19	64	55	64	105	129	52	26	67	87	113	81	43	0	0	0	0	0	0	0	0	0
ENSDARG00000002332:UTR7	chr13	36995261	36997761	2500	+	825	1160	1432	1218	2017	2065	2017	2457	1880	1659	1423	1375	1293	1255	1381	1928	1423	1527	1615	1414	1227	1219	1641	1940	1211	1395	1722	2285	958	1291	1481	1467	1752	1652	1622	0	0	0	0	0	0	0	0	17
ENSDARG00000002333:UTR2	chr20	33752966	33753036	70	-	12	3	1	7	3	11	1	1	2	0	0	20	0	1	1	5	20	0	1	0	0	0	0	0	0	0	0	0	0	0	0	2	0	0	0	0	0	0	1	0	0	0	0	0
ENSDARG00000002336:UTR2	chr15	20463447	20464774	1327	-	453	0	0	4	0	0	0	0	0	4	5	1	6	1	0	57	109	50	213	125	49	44	61	66	22	377	223	408	76	77	34	162	203	203	652	0	0	0	0	0	0	0	0	4
ENSDARG00000002339:UTR5	chr3	15489724	15489959	235	-	94	1323	1783	1758	2707	2563	2779	3897	2400	1652	1285	1635	872	795	1071	601	510	640	710	766	624	552	1074	1047	798	810	1014	983	490	418	513	711	848	836	604	0	8	0	0	1	0	0	1	0
ENSDARG00000002344:UTR3	chr14	5862992	5863142	150	+	61	0	0	0	0	0	0	0	0	0	3	0	0	0	0	0	0	0	0	0	0	0	0	0	0	0	0	0	0	0	0	0	0	0	0	0	0	0	0	0	0	0	0	0
ENSDARG00000002344:UTR4	chr14	5865002	5865146	144	+	64	10781	13561	16200	16109	11296	10877	16170	12491	7550	7899	8184	7774	7974	8204	8796	7453	6657	8297	8427	5358	6890	9866	6533	4133	10216	11759	10999	4846	6362	6450	11600	11829	11060	13397	1	0	3	0	2	6	1	1	124
ENSDARG00000002347:UTR9	chr25	22334735	22335283	548	+	208	4225	7028	8072	4098	2735	2799	5361	4686	1862	1859	1889	1352	1266	1449	1346	1216	742	858	1019	577	861	1198	1531	893	1500	1435	1898	683	1288	885	1512	1738	1577	1928	6	0	0	0	0	0	0	0	0
ENSDARG00000002353:UTR4	chr17	45410340	45410653	313	+	125	0	2	3	0	0	2	5	7	358	435	429	577	543	522	375	350	326	358	427	103	189	221	401	135	514	580	612	204	251	163	547	510	502	563	0	0	0	0	0	0	0	6	224
ENSDARG00000002353:UTR5	chr17	45410340	45411170	830	+	319	0	2	3	0	0	2	5	7	358	435	429	577	543	522	375	350	326	358	427	103	189	221	401	135	514	580	612	204	251	163	547	510	502	563	0	0	0	0	0	0	0	6	224
ENSDARG00000002355:UTR2	chr5	42132789	42132825	36	+	7	0	1	0	2	13	1	1	16	9	5	6	4	3	11	0	3	0	6	1	4	0	0	3	1	0	0	6	0	0	1	0	0	2	1	0	0	0	0	0	0	0	0	0
ENSDARG00000002362:UTR3	chr12	20099860	20100144	284	-	63	25	9	5	8	0	6	12	12	14	0	4	23	5	11	9	2	8	0	3	3	3	0	5	0	10	30	6	2	0	2	21	5	7	17	0	0	0	0	0	0	0	0	0
ENSDARG00000002362:UTR4	chr12	20098850	20099743	893	-	335	645	897	967	530	509	349	319	260	165	133	163	167	177	137	337	361	521	506	496	619	699	841	683	411	789	736	963	256	565	455	621	638	776	736	0	0	0	0	0	0	0	0	0
ENSDARG00000002362:UTR5	chr12	20098844	20100144	1300	-	450	674	911	973	546	516	355	334	288	179	133	181	193	185	153	348	363	534	506	504	636	702	841	689	413	799	776	969	267	565	458	642	643	783	753	0	0	0	0	0	0	0	0	0
ENSDARG00000002362:UTR6	chr12	20059858	20060060	202	-	62	0	0	0	0	0	0	0	0	0	0	0	0	0	5	0	0	0	0	0	0	0	0	0	0	0	0	0	0	0	0	0	0	0	0	0	0	0	0	0	0	0	0	0
ENSDARG00000002365:UTR2	chr22	5758089	5758587	498	-	193	124	216	193	134	121	138	228	205	116	114	108	180	155	185	115	155	65	156	96	29	22	31	107	32	149	144	242	71	48	23	83	81	107	104	0	0	0	0	0	0	0	0	0
ENSDARG00000002369:UTR2	chr5	42068326	42068490	164	+	62	17004	18917	18725	22634	18357	18370	26350	19450	15361	15670	16598	17981	18138	19448	33661	26714	31513	32594	35305	25317	24044	32386	41141	26828	40166	48629	51128	22408	27437	29796	35865	44572	38826	37400	75	143	20	2	189	350	348	58	545
ENSDARG00000002377:UTR4	chr1	8530516	8532009	1493	+	494	2256	3315	3833	2306	2160	2381	2908	2161	2244	1925	2532	2336	2413	2691	1683	1429	675	707	891	420	554	910	705	442	747	876	1115	487	487	499	771	844	986	929	0	0	0	0	0	0	0	0	6
ENSDARG00000002377:UTR5	chr1	8531137	8532007	870	+	310	2247	3287	3817	2276	2106	2261	2802	2091	2163	1881	2460	2307	2385	2636	1659	1424	675	707	884	417	548	902	699	435	739	867	1090	486	475	493	765	835	979	929	0	0	0	0	0	0	0	0	6
ENSDARG00000002385:UTR1	chr15	6514963	6515399	436	-	141	546	444	430	538	811	535	632	544	654	448	668	362	307	217	50	60	43	38	30	38	13	32	38	17	59	12	69	64	69	91	73	113	114	156	0	0	0	0	0	0	0	0	0
ENSDARG00000002391:UTR2	chr21	26080214	26080387	173	-	50	0	0	0	3	5	1	0	0	3	0	0	0	0	6	0	0	0	0	0	0	0	0	0	0	0	0	0	0	0	0	0	0	0	0	0	0	0	0	0	0	0	0	0
ENSDARG00000002396:UTR2	chr24	20194021	20194376	355	-	135	1069	1269	1391	1093	1158	1018	1376	1014	861	947	964	1069	1312	1207	484	494	168	182	190	141	205	249	336	150	246	270	307	121	176	221	250	291	260	307	0	0	0	0	0	0	0	0	0
ENSDARG00000002401:UTR6	chr17	24880330	24880630	300	-	108	927	1060	1220	1962	1624	1918	2553	1765	1628	1471	1648	1346	1384	1446	1862	1509	904	854	1081	475	551	768	1105	648	1343	1639	1332	541	933	939	1362	1183	1241	1306	0	0	0	0	0	0	0	0	0
ENSDARG00000002401:UTR7	chr17	24880324	24880768	444	-	142	989	1088	1289	2058	1675	2010	2586	1847	1733	1609	1704	1407	1418	1507	1924	1581	923	901	1133	478	561	781	1160	665	1348	1656	1345	547	970	951	1377	1184	1259	1325	0	0	0	0	0	0	0	0	0
ENSDARG00000002401:UTR8	chr17	24880321	24880630	309	-	108	927	1060	1220	1962	1624	1918	2553	1765	1628	1471	1648	1346	1384	1446	1862	1509	904	854	1081	475	551	768	1105	648	1343	1639	1332	541	933	939	1362	1183	1241	1306	0	0	0	0	0	0	0	0	0
ENSDARG00000002401:UTR9	chr17	24877391	24880630	3239	-	1035	1093	1183	1352	2183	1737	2010	2696	1908	1731	1622	1725	1420	1467	1486	1933	1525	943	912	1128	504	574	783	1142	698	1432	1747	1431	571	974	972	1422	1260	1276	1383	0	0	0	0	0	0	0	0	0
ENSDARG00000002402:UTR2	chr6	9595413	9595696	283	-	94	127	329	278	349	247	208	440	361	282	401	254	201	295	337	419	462	307	455	453	260	297	674	761	344	595	597	690	298	391	257	430	509	510	600	0	0	0	0	0	0	0	0	0
ENSDARG00000002403:UTR2	chr13	33251720	33252196	476	-	201	1350	2328	2236	2226	1396	1561	2612	2794	1490	1669	1335	1346	1175	1248	1196	1290	1708	1955	2041	1599	2702	3632	3621	2134	3839	4218	4804	1815	3269	2383	5310	5178	4839	5678	1	2	0	0	0	1	0	0	8
ENSDARG00000002405:UTR3	chr5	20787311	20788827	1516	-	522	0	1	2	1	0	1	3	0	2	13	0	16	9	6	0	0	4	0	2	0	0	0	0	0	3	0	12	3	0	0	1	6	1	9	0	0	0	0	0	0	0	0	0
ENSDARG00000002405:UTR4	chr5	20786771	20788704	1933	-	706	1	7	19	1	9	1	4	0	3	13	10	19	11	8	0	2	15	0	2	0	0	3	0	0	12	0	12	5	0	8	13	7	3	11	0	0	0	0	0	0	0	0	0
ENSDARG00000002406:UTR2	chr1	22703284	22703383	99	+	24	0	0	0	0	0	0	0	0	0	2	0	0	0	1	0	0	0	0	0	0	0	0	0	0	0	0	6	0	0	2	0	0	1	0	0	0	0	0	0	0	0	0	0
ENSDARG00000002411:UTR2	chr11	6792892	6793375	483	+	154	8	5	5	2	10	8	6	0	8	3	5	4	18	0	1	0	0	1	2	13	0	2	3	0	9	7	0	0	0	0	14	0	3	0	0	0	0	0	0	0	0	0	0
ENSDARG00000002445:UTR2	chr16	7430997	7432231	1234	-	436	9	24	65	3	35	17	31	14	7	17	9	8	4	12	26	9	118	188	107	366	483	841	538	334	458	605	514	241	420	293	608	646	515	558	0	0	0	0	0	0	0	0	0
ENSDARG00000002463:UTR4	chr14	24872915	24873654	739	+	237	82	254	206	149	144	161	259	223	121	185	144	193	174	197	47	67	24	7	24	1	6	0	15	8	11	12	15	12	26	11	10	19	12	34	0	0	0	0	0	0	0	0	0
ENSDARG00000002467:UTR2	chr20	9421447	9422220	773	-	235	1202	1414	1608	1590	1235	1088	1665	1069	1055	922	1075	1153	1185	1387	866	626	342	290	420	247	298	511	329	210	311	357	428	179	174	156	182	208	410	331	0	0	0	0	0	0	0	0	0
ENSDARG00000002479:UTR2	chr5	23926253	23926519	266	+	100	701	929	910	1207	833	751	1373	1231	993	1006	791	1195	933	1154	1861	1715	1383	2170	1940	1362	1521	2227	2381	1359	3138	3292	3867	1733	1951	1468	2949	3229	2905	3345	0	0	0	0	0	0	0	0	1
ENSDARG00000002487:UTR2	chr12	5400125	5400201	76	-	18	4	0	5	0	0	1	1	13	0	0	1	0	0	21	28	14	14	14	38	6	22	24	44	16	9	29	22	1	20	8	29	20	25	27	0	0	0	0	0	0	0	0	0
ENSDARG00000002487:UTR3	chr12	5399935	5400020	85	-	20	0	3	2	21	5	18	18	14	11	3	7	12	6	13	75	76	82	92	118	39	128	142	157	98	74	96	70	22	64	50	55	100	94	95	0	0	0	0	0	0	0	0	0
ENSDARG00000002487:UTR4	chr12	5399679	5399862	183	-	49	43	34	64	138	193	296	255	280	190	109	241	194	184	238	813	697	1226	1580	1359	1812	2146	2607	1459	973	1594	1899	1946	891	969	1177	1600	1641	1509	1403	0	0	0	0	0	0	0	0	0
ENSDARG00000002487:UTR5	chr12	5399679	5399733	54	-	19	42	28	48	127	190	274	196	247	180	109	202	189	162	202	731	614	1047	1455	1199	1674	1841	2266	1258	856	1428	1624	1730	776	844	1054	1369	1363	1327	1191	0	0	0	0	0	0	0	0	0
ENSDARG00000002494:UTR5	chr11	11018777	11019329	552	+	225	235	202	253	558	432	485	605	365	218	247	229	123	138	81	40	30	1	24	17	3	3	2	0	4	5	27	8	2	5	5	2	7	1	0	0	0	0	0	0	0	0	0	0
ENSDARG00000002494:UTR6	chr11	11018777	11020857	2080	+	670	241	204	254	564	437	496	632	368	222	255	231	130	138	83	40	30	1	24	17	3	3	2	0	4	5	27	8	2	5	5	2	7	1	0	0	0	0	0	0	0	0	0	0
ENSDARG00000002506:UTR4	chr7	41873281	41873675	394	-	123	87	260	142	165	194	124	186	195	157	215	111	109	131	114	122	241	107	186	184	14	36	62	372	138	197	202	240	52	291	23	143	153	172	163	0	0	0	0	0	0	0	0	4
ENSDARG00000002506:UTR5	chr7	41873079	41873675	596	-	194	491	1520	1379	863	508	597	1211	1254	652	733	533	595	548	560	1708	1307	1570	2238	1920	1242	1139	1643	2868	1521	2985	3175	4211	1485	1872	1154	2631	2625	2749	2595	2	0	1	0	0	0	0	0	19
ENSDARG00000002507:UTR3	chr16	14280495	14281147	652	-	215	0	0	0	1	0	4	2	2	0	4	4	2	0	5	20	19	29	10	17	7	12	31	187	129	11	2	11	0	165	62	4	7	9	9	0	0	0	0	0	0	0	0	0
ENSDARG00000002507:UTR4	chr16	14276363	14281147	4784	-	1469	0	0	0	1	0	4	2	2	0	4	4	2	0	5	20	19	29	10	17	7	12	31	197	129	11	2	11	0	165	62	4	7	9	9	0	0	0	0	0	0	0	0	0
ENSDARG00000002508:UTR4	chr6	39285685	39286029	344	+	111	0	0	0	0	0	0	0	0	0	0	0	0	0	0	0	1	0	0	0	0	0	0	0	0	0	0	0	0	0	0	0	0	0	0	0	0	0	0	0	0	0	0	0
ENSDARG00000002509:UTR2	chr13	35974361	35975033	672	-	270	138	123	115	107	182	150	140	81	147	225	301	471	636	612	2059	1427	886	1082	1162	357	402	448	1175	560	1800	1821	2212	1045	890	1059	1441	1590	1419	1710	0	0	0	0	0	0	0	0	12
ENSDARG00000002510:UTR3	chr6	3563889	3564031	142	-	33	0	1	0	2	0	4	1	0	4	13	2	0	10	0	0	1	3	0	0	0	0	0	0	0	0	5	0	0	0	0	0	0	0	0	0	0	0	0	0	0	0	0	0
ENSDARG00000002523:UTR5	chr10	11280444	11280583	139	+	55	1601	1457	1833	1584	1570	1562	2086	1255	1294	951	1419	981	1271	1064	1540	1135	1296	1044	1346	934	1223	1547	1438	942	1435	1961	2159	754	788	1154	1344	1364	1286	1410	0	0	0	0	0	0	0	0	2
ENSDARG00000002523:UTR6	chr10	11280444	11283239	2795	+	885	1618	1479	1835	1597	1574	1564	2093	1264	1294	962	1430	986	1279	1069	1553	1152	1315	1060	1361	950	1237	1577	1484	960	1465	1998	2195	761	817	1180	1360	1395	1312	1444	0	0	0	0	0	0	0	0	2
ENSDARG00000002533:UTR4	chr5	62781625	62781635	10	-	2	0	0	0	0	0	0	0	0	0	0	0	0	0	0	0	0	0	0	0	0	0	0	0	0	0	0	0	0	0	0	0	0	0	0	0	0	0	0	0	0	0	0	0
ENSDARG00000002536:UTR2	chr23	7578494	7578892	398	+	156	6483	6598	7028	5508	6218	5403	5490	5994	5676	5803	6364	6496	5016	6062	9002	7196	5292	7030	5240	4901	2698	4184	8585	5505	8718	9063	14173	5711	6067	6143	7552	7657	7731	8106	0	0	0	1	0	1	1	8	0
ENSDARG00000002538:UTR2	chr14	6245498	6245748	250	+	105	103	345	282	50	151	255	242	231	178	233	228	174	319	413	479	757	448	653	381	329	213	348	1074	717	1048	1258	2104	917	628	319	1082	690	1484	1442	0	0	0	0	0	0	0	0	0
ENSDARG00000002546:UTR4	chr12	9839769	9840817	1048	+	342	494	1041	1123	925	625	634	1031	746	670	509	644	734	623	931	807	780	350	438	375	95	88	122	365	108	598	654	1769	727	118	72	426	340	765	818	0	0	0	0	0	0	0	0	0
ENSDARG00000002546:UTR5	chr12	9839769	9840819	1050	+	343	494	1041	1123	925	625	634	1031	746	670	509	644	734	623	931	807	780	350	438	375	95	88	122	365	108	598	654	1769	727	118	72	426	340	765	818	0	0	0	0	0	0	0	0	0
ENSDARG00000002549:UTR10	chr19	22626664	22626841	177	-	48	0	0	0	0	0	0	0	0	0	0	0	0	0	0	0	0	0	0	0	0	0	0	0	0	0	0	0	0	0	0	0	0	0	0	0	0	0	0	0	0	0	0	0
ENSDARG00000002549:UTR11	chr19	22626337	22626472	135	-	24	0	4	6	0	6	0	2	2	0	8	0	2	0	4	3	12	0	7	1	0	0	0	4	2	2	1	1	0	0	0	1	0	1	5	0	0	0	0	0	0	0	0	0
ENSDARG00000002549:UTR12	chr19	22626337	22626459	122	-	20	0	4	6	0	6	0	2	2	0	8	0	2	0	4	3	12	0	7	1	0	0	0	4	2	2	1	1	0	0	0	1	0	1	5	0	0	0	0	0	0	0	0	0
ENSDARG00000002549:UTR13	chr19	22624335	22624635	300	-	107	859	780	877	805	972	810	982	738	673	567	595	621	621	577	1162	816	585	631	684	282	249	280	611	262	1060	1159	1514	699	294	203	764	937	751	999	0	0	0	0	0	0	0	0	0
ENSDARG00000002549:UTR14	chr19	22624268	22624635	367	-	126	876	801	913	865	1015	840	1004	768	694	588	612	640	643	584	1190	868	590	639	703	287	259	289	616	264	1081	1169	1528	707	298	219	767	946	762	1021	0	0	0	0	0	0	0	0	0
ENSDARG00000002549:UTR15	chr19	22624267	22624596	329	-	119	876	801	913	865	1015	840	1004	768	694	588	612	640	643	584	1190	868	590	639	703	287	259	289	616	264	1081	1169	1528	707	298	219	767	946	762	1021	0	0	0	0	0	0	0	0	0
ENSDARG00000002549:UTR16	chr19	22622354	22624596	2242	-	795	876	804	919	874	1020	842	1023	778	694	589	612	640	643	602	1190	872	590	642	713	291	259	290	616	272	1087	1200	1540	708	301	219	785	949	771	1025	0	0	0	0	0	0	0	0	0
ENSDARG00000002549:UTR4	chr19	22655641	22655739	98	-	16	0	0	0	0	4	0	0	0	0	0	0	0	0	0	0	0	0	0	0	0	0	0	2	0	0	0	0	0	0	0	0	0	0	0	0	0	0	0	0	0	0	0	0
ENSDARG00000002549:UTR5	chr19	22655142	22655267	125	-	34	0	0	0	4	0	0	0	0	0	0	0	0	0	0	0	0	0	0	0	0	0	0	0	0	0	0	0	0	0	0	0	0	0	0	0	0	0	0	0	0	0	0	0
ENSDARG00000002549:UTR6	chr19	22648913	22649040	127	-	25	0	4	2	4	0	3	0	0	1	3	5	0	0	0	0	2	2	0	9	4	3	5	1	1	7	0	3	0	10	2	0	0	2	5	0	0	0	0	0	0	0	0	0
ENSDARG00000002549:UTR7	chr19	22644477	22644579	102	-	26	0	0	0	0	0	0	0	0	0	0	0	0	0	0	0	0	0	0	0	0	0	0	0	0	0	0	0	0	0	0	0	0	0	0	0	0	0	0	0	0	0	0	0
ENSDARG00000002549:UTR8	chr19	22638163	22638273	110	-	35	0	0	0	1	1	0	3	0	4	5	0	0	0	0	0	0	0	0	0	0	0	0	0	0	0	6	2	0	0	0	0	0	0	0	0	0	0	0	0	0	0	0	0
ENSDARG00000002549:UTR9	chr19	22626920	22626921	1	-	1	0	0	0	0	0	0	0	0	0	0	0	0	0	0	0	0	0	0	0	0	0	0	0	0	0	0	0	0	0	0	0	0	0	0	0	0	0	0	0	0	0	0	0
ENSDARG00000002552:UTR2	chr11	21154677	21156387	1710	-	626	7570	8702	10636	7300	6296	5546	7176	6057	5392	5352	5039	5942	5239	5662	7747	6442	4258	5050	5046	2791	3250	4441	4581	2982	5363	6364	6251	3353	3932	4156	4827	5660	5309	6314	1	0	1	5	0	1	1	0	3
ENSDARG00000002564:UTR2	chr3	21251626	21252067	441	-	145	0	0	0	0	14	0	0	0	0	0	0	0	0	0	0	0	0	0	0	0	0	0	0	0	0	0	2	4	0	0	0	0	1	0	0	0	0	0	0	0	0	0	0
ENSDARG00000002571:UTR3	chr18	39382573	39382869	296	+	113	72	47	78	98	105	68	86	78	55	31	92	71	41	31	29	28	27	12	6	19	2	18	12	20	6	30	8	10	0	3	14	3	14	15	0	0	0	0	0	0	0	0	0
ENSDARG00000002576:UTR5	chr12	3860834	3861234	400	+	139	2	2	0	0	0	0	8	0	0	1	0	1	0	0	2	7	4	0	0	0	0	0	1	0	0	12	6	0	0	0	0	8	3	0	0	0	0	0	0	0	0	0	0
ENSDARG00000002576:UTR6	chr12	3860834	3861759	925	+	321	2	2	0	0	0	0	10	0	0	1	0	1	0	0	9	15	32	8	2	0	12	0	3	0	10	14	9	7	0	3	2	8	7	1	0	0	0	0	0	0	0	0	0
ENSDARG00000002582:UTR2	chr9	21034887	21035752	865	-	252	24	16	9	9	10	31	11	8	8	6	5	4	1	3	16	4	0	11	7	1	3	10	9	0	0	24	3	4	0	0	9	11	6	4	0	0	0	0	0	0	0	0	0
ENSDARG00000002582:UTR3	chr9	21030929	21035752	4823	-	1527	27	16	9	9	10	31	11	8	16	6	11	4	1	3	17	4	0	11	7	8	3	10	14	0	0	24	3	4	5	1	9	11	6	4	0	0	0	0	0	0	0	0	0
ENSDARG00000002587:UTR3	chr21	42970982	42974230	3248	-	1017	10	1	10	11	0	4	1	0	8	21	20	27	15	20	29	36	48	37	35	32	34	36	34	21	26	75	44	7	20	30	20	51	35	50	0	0	0	0	0	0	0	0	0
ENSDARG00000002589:UTR4	chr12	15010820	15010996	176	+	66	72	109	38	57	57	52	53	52	41	25	33	16	11	15	23	49	34	20	27	20	11	37	34	27	35	37	32	9	21	27	44	12	17	21	0	0	0	0	0	0	0	0	0
ENSDARG00000002591:UTR2	chr6	40840773	40841032	259	+	107	1842	2637	2956	2087	1757	1633	3099	2081	1458	1169	1364	1222	1347	1229	1390	1347	1422	1434	1612	1205	1603	2530	1899	1070	2158	2156	2226	776	1275	1375	2145	2137	1913	2312	0	0	0	0	0	10	0	0	4
ENSDARG00000002593:UTR2	chr21	19484252	19484289	37	+	11	0	3	0	0	2	1	0	6	15	0	21	0	7	0	0	2	8	1	5	29	11	5	7	2	23	21	13	5	2	0	2	21	3	20	0	0	0	0	0	0	0	0	7
ENSDARG00000002597:UTR10	chr8	45351797	45351970	173	+	61	4854	6236	7381	5484	4253	3210	5220	4084	2585	2341	2040	1669	1707	1911	1346	1211	536	716	748	212	194	299	546	300	1246	1585	1796	1039	614	456	1710	1987	1974	2322	0	0	0	0	0	0	1	0	0
ENSDARG00000002597:UTR7	chr8	45338720	45338770	50	+	17	33	2	0	9	0	11	0	0	3	0	1	0	0	0	0	0	2	0	5	0	0	0	0	0	0	0	0	0	0	0	0	0	0	0	0	0	0	0	0	0	0	0	0
ENSDARG00000002597:UTR8	chr8	45351691	45351705	14	+	2	94	475	537	185	66	56	295	231	100	158	67	116	90	125	101	91	35	51	43	5	24	27	20	13	39	57	62	8	23	7	94	75	87	72	0	0	1	0	0	0	1	0	0
ENSDARG00000002597:UTR9	chr8	45351691	45352219	528	+	197	5024	6831	8070	5804	4359	3364	5681	4532	2805	2644	2229	1890	1885	2159	1507	1386	603	791	841	230	239	349	583	325	1313	1686	1889	1065	668	488	1884	2139	2096	2455	0	0	1	0	0	0	2	0	0
ENSDARG00000002600:UTR2	chr21	11722274	11722343	69	+	10	0	0	3	4	0	0	0	0	0	0	0	0	0	0	0	0	0	0	0	0	0	0	0	0	0	0	0	0	0	0	0	0	0	0	0	0	0	0	0	0	0	0	0
ENSDARG00000002601:UTR2	chr23	37816756	37816969	213	+	75	0	0	0	6	0	46	58	69	1755	1996	1878	933	1106	1517	381	521	983	1129	1280	843	1457	2004	1812	1203	1597	1711	1399	531	1388	675	1526	1903	1556	1717	0	0	0	0	0	29	40	21	790
ENSDARG00000002607:UTR2	chr11	26561177	26562346	1169	+	366	0	1	13	10	4	6	3	5	0	5	1	3	0	1	0	0	0	2	2	3	0	0	0	0	0	5	6	4	0	1	7	23	4	1	0	0	0	0	0	0	0	0	0
ENSDARG00000002609:UTR3	chr14	35008661	35012162	3501	+	1145	83	198	211	101	154	72	164	136	62	65	125	78	99	101	148	125	175	122	162	249	334	494	149	145	271	316	307	135	127	122	223	284	178	284	0	0	0	0	0	0	0	0	0
ENSDARG00000002613:UTR2	chr19	25467008	25467185	177	+	79	6717	7169	7964	6856	5777	6084	7553	4697	4499	3671	5126	4027	5147	5200	6184	5557	4629	4059	4420	2568	2520	3597	4679	2797	5634	6800	6672	3393	2709	2928	4287	4983	4473	4903	0	2	1	0	0	0	4	0	8
ENSDARG00000002632:UTR3	chr12	48836180	48837308	1128	+	409	143	262	219	263	176	241	397	224	224	162	250	173	187	274	309	227	263	331	316	270	368	426	470	274	239	338	427	120	263	371	239	270	245	382	0	0	0	0	0	0	0	0	0
ENSDARG00000002635:UTR2	chr17	15309431	15309752	321	-	111	0	0	0	14	0	6	0	0	0	4	0	1	0	4	2	0	0	0	0	0	0	0	0	0	0	0	0	0	0	0	1	0	0	0	0	0	0	0	0	0	0	0	0
ENSDARG00000002642:UTR3	chr8	18842277	18842642	365	-	98	45	65	48	40	43	42	73	36	44	38	27	38	19	17	28	25	15	5	23	13	16	20	12	18	26	13	16	23	49	34	62	21	20	30	0	0	0	0	0	0	0	0	0
ENSDARG00000002644:UTR2	chr6	35387366	35389780	2414	-	799	0	0	0	0	0	0	0	0	53	5	35	26	30	30	153	86	165	158	157	226	206	335	218	195	169	329	258	110	120	181	161	169	118	170	0	0	0	0	0	0	0	0	10
ENSDARG00000002656:UTR4	chr20	31745948	31749444	3496	-	1201	100	68	80	119	139	158	150	122	42	87	55	58	41	59	33	24	2	6	5	7	6	11	6	6	14	0	14	10	16	17	28	25	10	12	0	0	1	1	6	5	6	16	1
ENSDARG00000002659:UTR4	chr23	9794729	9796618	1889	-	643	15412	15095	16369	11609	13230	12291	11744	10508	10482	9387	11367	11069	10267	9052	16728	13127	15234	17666	13128	16255	11505	15600	21374	13208	23190	26138	32740	15916	12786	15333	20945	23014	20169	19496	0	0	2	0	0	0	0	0	12
ENSDARG00000002663:UTR3	chr4	8026649	8027318	669	+	227	138	163	199	237	117	130	223	250	104	126	100	49	56	64	17	14	12	3	6	15	10	10	4	3	9	0	9	8	8	5	12	42	45	11	0	0	0	0	0	0	0	0	0
ENSDARG00000002666:UTR3	chr10	39307495	39307819	324	+	93	16	54	26	28	56	18	10	46	13	25	25	40	47	59	5	23	9	3	26	7	1	7	17	3	25	12	34	16	17	14	10	8	28	7	0	0	0	0	0	0	0	0	0
ENSDARG00000002670:UTR3	chr17	10765562	10766352	790	+	279	245	461	462	324	364	291	353	398	298	329	233	365	390	534	274	274	76	173	155	59	74	118	151	78	154	122	227	104	74	66	126	124	146	153	0	0	0	0	0	0	0	0	0
ENSDARG00000002670:UTR4	chr17	10765562	10766670	1108	+	372	417	768	809	543	518	432	665	611	533	557	507	658	747	944	538	455	216	274	267	139	188	187	288	126	304	337	448	168	149	107	294	304	351	340	0	0	0	0	0	0	0	0	0
ENSDARG00000002670:UTR5	chr17	10766594	10766679	85	+	41	172	307	347	219	154	141	312	213	235	228	274	291	357	410	264	181	140	101	112	80	114	69	137	48	147	215	221	64	75	41	168	180	204	187	0	0	0	0	0	0	0	0	0
ENSDARG00000002682:UTR5	chr15	20948383	20949506	1123	-	347	0	0	0	0	0	1	9	2	6	0	11	1	0	1	0	0	0	0	0	0	0	0	0	0	0	0	0	0	0	0	0	0	0	0	0	0	0	0	0	0	0	0	4
ENSDARG00000002682:UTR6	chr15	20944645	20944768	123	-	30	14	18	21	10	5	4	23	22	8	3	1	0	10	2	7	0	0	0	0	2	0	1	1	0	0	0	0	0	0	5	0	0	1	4	0	0	0	0	0	0	0	0	0
ENSDARG00000002682:UTR7	chr15	20940903	20944768	3865	-	1382	469	694	616	714	772	634	822	625	499	336	418	250	248	280	218	163	66	88	87	38	86	113	123	57	83	94	160	38	43	116	71	77	105	158	0	0	0	0	0	0	0	0	0
ENSDARG00000002685:UTR8	chr7	24830577	24830678	101	-	40	1317	2405	3062	1806	839	1207	2928	1849	1514	1634	1606	1579	2138	2178	2032	1739	771	818	1033	191	260	498	462	173	689	1189	1228	607	258	170	430	579	766	768	0	0	0	0	0	0	0	0	0
ENSDARG00000002685:UTR9	chr7	24830575	24830678	103	-	40	1317	2405	3062	1806	839	1207	2928	1849	1514	1634	1606	1579	2138	2178	2032	1739	771	818	1033	191	260	498	462	173	689	1189	1228	607	258	170	430	579	766	768	0	0	0	0	0	0	0	0	0
ENSDARG00000002690:UTR5	chr11	24817225	24817283	58	+	18	15	44	30	26	12	20	26	18	2	7	17	11	0	13	4	10	4	12	28	8	10	10	18	13	1	7	25	8	20	11	13	21	14	5	0	0	0	0	0	0	0	0	0
ENSDARG00000002690:UTR6	chr11	24817225	24817521	296	+	123	90	208	226	194	130	174	219	215	115	146	130	72	86	98	132	171	128	203	178	111	160	185	199	118	219	291	337	150	176	112	227	306	242	298	0	0	0	0	0	0	0	0	0
ENSDARG00000002690:UTR7	chr11	24817225	24817613	388	+	154	127	240	283	288	205	265	266	286	155	183	160	108	101	114	154	265	175	291	275	182	246	295	262	169	303	428	446	193	254	187	331	414	348	409	0	0	0	0	0	0	0	0	0
ENSDARG00000002690:UTR8	chr11	24817225	24817637	412	+	163	132	245	283	292	205	265	270	287	170	183	160	112	101	114	154	267	175	292	276	184	246	295	268	169	303	434	446	203	255	187	331	414	351	412	0	0	0	0	0	0	0	0	0
ENSDARG00000002696:UTR6	chr19	5106225	5106882	657	-	202	46	53	9	51	98	69	117	12	56	10	17	39	19	36	49	35	9	24	16	14	13	17	50	34	0	12	2	0	49	42	6	4	14	0	0	0	0	0	0	0	0	0	0
ENSDARG00000002701:UTR5	chr7	13776188	13779098	2910	+	950	0	0	0	0	0	0	0	4	0	0	5	0	0	5	15	0	0	16	0	0	1	9	5	0	4	3	6	2	2	0	0	0	0	0	0	0	0	0	0	0	0	0	0
ENSDARG00000002701:UTR6	chr7	13782067	13782279	212	+	70	0	0	0	0	4	0	4	0	0	0	14	22	25	33	28	13	26	5	10	28	13	49	20	18	2	0	4	0	11	59	0	18	10	14	0	0	0	0	0	0	0	0	0
ENSDARG00000002707:UTR2	chr14	30538481	30538705	224	-	85	5	11	3	15	21	66	103	53	1748	1775	2138	2356	2270	2771	893	771	295	329	388	248	358	448	389	296	293	307	401	129	227	384	376	466	322	336	0	0	0	0	0	39	55	31	1023
ENSDARG00000002710:UTR12	chr22	36673698	36674281	583	-	225	8030	12988	12702	11188	9021	6998	10983	10847	7928	9523	7334	11724	11594	11654	22774	20337	22177	29272	24326	21740	22087	33105	39347	22266	44725	51161	48939	20772	23760	19350	39930	41278	33977	37624	1	1	1	0	0	1	0	2	129
ENSDARG00000002710:UTR13	chr22	36673311	36674281	970	-	367	8082	13051	12785	11237	9051	7034	11095	10907	7986	9575	7402	11860	11751	11815	23208	20726	22670	29897	25107	22181	22819	34070	40263	22670	45389	51968	49834	21186	24060	19640	40485	41989	34631	38434	1	1	1	0	0	1	0	2	133
ENSDARG00000002720:UTR4	chr18	7037348	7037558	210	-	57	341	434	483	730	744	829	1213	791	682	587	626	726	829	797	1816	1468	2279	2047	2416	2858	2914	4197	3440	2322	2822	3820	3539	1761	1656	2153	2555	3298	2595	2473	0	0	0	0	0	0	0	0	0
ENSDARG00000002731:UTR2	chr19	47191004	47191489	485	-	169	138	138	146	244	267	262	402	254	206	192	266	135	180	126	185	129	138	117	146	55	159	177	109	117	211	234	211	125	129	113	151	151	192	232	0	0	0	0	0	0	0	0	0
ENSDARG00000002732:UTR4	chr14	17382012	17382471	459	+	132	3	0	7	2	1	2	13	7	1	1	0	0	0	7	3	0	6	11	1	0	4	0	3	5	0	4	20	2	0	10	0	0	13	18	0	0	0	0	0	0	0	0	1
ENSDARG00000002732:UTR5	chr14	17382012	17382534	522	+	154	3	0	7	3	5	2	13	7	1	1	6	0	0	7	6	0	6	11	1	0	6	0	3	5	5	4	22	4	0	10	0	0	15	18	0	0	0	0	0	0	0	0	1
ENSDARG00000002745:UTR10	chr20	18997148	18998022	874	+	281	339	539	590	639	627	537	853	723	343	592	394	471	504	561	399	442	210	410	329	185	329	503	375	271	611	532	689	260	294	217	551	496	472	614	0	0	1	0	0	0	0	0	3
ENSDARG00000002745:UTR8	chr20	18995097	18995168	71	+	16	0	0	0	0	0	0	0	0	0	0	0	0	0	0	0	0	0	0	0	0	0	0	0	0	0	0	0	0	0	0	0	0	0	0	0	0	0	0	0	0	0	0	0
ENSDARG00000002745:UTR9	chr20	18995514	18995581	67	+	18	0	0	0	0	0	0	0	0	0	0	0	0	0	0	0	0	0	0	0	0	0	0	0	0	0	0	0	0	0	0	0	0	0	3	0	0	0	0	0	0	0	0	0
ENSDARG00000002748:UTR2	chr19	416778	417381	603	+	117	932	942	1255	917	1068	683	1574	954	833	657	828	626	833	1082	878	613	204	245	419	120	194	264	250	149	254	436	293	127	154	189	247	239	346	321	4	0	0	0	6	0	0	0	0
ENSDARG00000002750:UTR3	chr11	25062191	25063586	1395	+	478	130	212	225	199	192	159	265	202	208	234	198	168	209	156	220	117	114	152	143	100	222	340	215	102	262	343	365	129	118	130	309	366	298	323	0	0	0	0	0	0	0	0	2
ENSDARG00000002754:UTR2	chr25	30454736	30454772	36	+	14	55	49	75	42	47	31	15	51	21	16	15	7	29	17	10	37	21	66	25	59	31	81	31	49	76	136	117	42	11	12	87	112	108	89	0	0	0	0	0	0	0	0	0
ENSDARG00000002758:UTR5	chr16	10852100	10852239	139	+	29	0	9	1	2	0	0	0	11	0	0	0	3	4	0	9	0	0	7	2	24	4	6	0	9	19	12	10	4	14	10	16	8	4	1	0	0	0	0	0	0	0	0	0
ENSDARG00000002758:UTR6	chr16	10855799	10856409	610	+	167	28	3	19	49	15	44	19	7	34	20	65	97	68	142	239	128	310	188	312	261	485	632	298	232	389	457	434	255	258	354	359	565	492	532	0	0	0	0	0	0	0	0	10
ENSDARG00000002758:UTR7	chr16	10861881	10863041	1160	+	373	311	431	523	649	446	613	722	720	403	443	309	166	242	234	159	205	125	157	169	113	184	201	169	167	140	207	276	158	181	147	213	208	296	252	0	0	0	0	0	0	0	0	7
ENSDARG00000002760:UTR4	chr6	52637993	52638146	153	-	43	25	9	11	31	22	43	28	7	33	10	32	10	10	8	5	3	1	0	0	0	0	0	0	0	0	0	0	0	0	0	0	0	0	0	0	0	0	0	0	0	0	0	0
ENSDARG00000002760:UTR5	chr6	52637307	52638146	839	-	267	56	33	56	52	39	53	70	32	44	27	47	26	28	23	12	3	1	12	0	0	0	0	0	0	0	0	1	0	0	0	0	0	0	10	0	0	0	0	0	0	0	0	0
ENSDARG00000002764:UTR2	chr18	6732194	6732602	408	-	155	0	0	0	0	0	0	0	0	0	0	0	0	5	0	0	0	0	0	0	0	0	0	0	0	0	0	0	0	0	0	0	0	0	0	0	0	0	0	0	0	0	0	0
ENSDARG00000002768:UTR4	chr12	17710654	17710658	4	-	1	0	0	0	0	0	0	0	0	0	0	0	0	0	0	0	0	0	0	0	0	0	0	0	0	0	0	0	0	0	0	0	0	0	0	0	0	0	0	0	0	0	0	0
ENSDARG00000002768:UTR5	chr12	17710424	17710658	234	-	86	0	0	0	0	0	0	0	0	0	0	0	0	0	0	0	0	0	0	0	0	0	11	0	0	0	0	0	0	0	0	0	0	0	0	0	0	0	0	0	0	0	0	0
ENSDARG00000002771:UTR2	chr5	28045763	28048571	2808	-	947	0	3	7	8	0	0	6	0	15	0	0	1	0	0	5	11	0	4	5	0	3	0	4	1	12	1	7	3	4	20	10	0	5	6	0	0	0	0	0	0	0	0	0
ENSDARG00000002779:UTR2	chr24	21686426	21686706	280	+	76	40	60	94	38	19	30	48	40	21	30	20	31	62	38	9	24	14	41	25	18	34	19	64	40	30	42	62	18	47	35	69	55	50	71	0	0	0	0	0	0	0	0	0
ENSDARG00000002787:UTR3	chr18	20256159	20257511	1352	+	442	1888	2440	3091	1970	1850	1818	2393	1763	1968	2060	2057	2342	2459	2737	1826	1779	954	1108	1368	1415	2150	2896	1828	1177	1676	2220	2220	972	1315	1325	1680	1772	1581	1917	2	0	0	0	0	1	0	0	0
ENSDARG00000002790:UTR6	chr2	9789832	9790471	639	-	221	455	572	523	915	909	1238	1960	1123	744	776	921	825	822	912	974	745	724	828	853	482	623	862	1090	663	773	1123	1337	519	498	535	758	768	959	1042	0	0	0	0	0	0	0	0	0
ENSDARG00000002790:UTR7	chr2	9789810	9790471	661	-	223	455	572	523	915	909	1238	1960	1123	744	776	921	825	822	912	974	745	724	828	853	482	623	862	1090	663	773	1123	1337	519	498	535	758	768	959	1042	0	0	0	0	0	0	0	0	0
ENSDARG00000002791:UTR2	chr1	1731350	1731564	214	+	70	8169	10585	11902	9488	7317	7953	11378	8154	6808	6183	7520	7681	8583	8381	12910	9827	10113	10097	12119	6556	9521	13383	11855	6585	12223	15435	17540	7314	6647	7016	10860	12674	12775	12372	0	0	0	0	0	0	0	0	31
ENSDARG00000002792:UTR2	chr5	30502248	30503587	1339	-	466	2301	3012	3311	2726	2273	2187	2688	2477	1943	2664	2398	2595	2440	2831	3341	3201	1601	2435	2273	800	1013	1437	2855	1337	3184	3041	4228	2013	1958	1318	3504	3370	3060	3930	0	0	0	0	0	0	0	0	1
ENSDARG00000002795:UTR4	chr15	6841600	6841651	51	-	8	0	0	0	0	0	0	0	0	0	0	0	0	0	0	0	0	0	0	0	0	0	0	0	0	0	0	0	0	0	0	0	0	0	0	0	0	0	0	0	0	0	0	0
ENSDARG00000002795:UTR5	chr15	6841428	6841515	87	-	20	0	0	0	0	0	0	0	0	0	0	0	0	0	0	0	0	0	0	0	0	0	0	0	0	0	0	0	0	0	0	0	0	0	0	0	0	0	0	0	0	0	0	0
ENSDARG00000002795:UTR6	chr15	6838263	6838998	735	-	192	0	0	0	0	4	0	3	7	3	8	7	0	0	0	0	8	0	1	0	2	6	12	15	0	0	3	0	0	0	11	0	8	11	1	0	0	0	0	0	0	0	0	0
ENSDARG00000002795:UTR7	chr15	6838038	6838807	769	-	248	3	0	0	0	7	3	3	7	0	12	7	0	0	0	4	8	10	4	0	21	18	16	22	18	0	3	1	10	6	15	0	8	11	1	0	0	0	0	0	0	0	0	0
ENSDARG00000002797:UTR2	chr3	3694644	3695256	612	+	202	0	0	0	0	0	6	0	1	0	0	0	0	0	0	0	0	0	0	0	0	5	0	3	0	0	4	0	0	0	0	0	0	0	0	0	0	0	0	0	0	0	0	0
ENSDARG00000002798:UTR2	chr18	5859189	5859484	295	+	97	207	300	282	450	345	465	528	714	347	371	422	317	208	249	185	159	97	84	110	93	168	207	146	117	187	181	283	121	38	54	112	208	143	199	0	0	1	0	0	0	0	0	0
ENSDARG00000002826:UTR4	chr20	32141561	32141747	186	-	71	174	1088	1240	352	128	180	512	861	246	339	128	123	181	230	44	89	52	75	46	30	41	76	137	61	134	150	164	62	71	27	116	101	78	158	0	0	0	0	0	0	0	0	0
ENSDARG00000002830:UTR4	chr5	24532409	24532552	143	-	57	1166	1632	1519	1772	1489	1255	1817	1345	1199	1036	1364	1210	1368	1089	1374	947	469	521	414	100	78	147	298	214	416	538	623	342	280	420	496	741	745	690	0	0	0	0	0	0	0	0	0
ENSDARG00000002830:UTR5	chr5	24532400	24532552	152	-	57	1166	1632	1519	1772	1489	1255	1817	1345	1199	1036	1364	1210	1368	1089	1374	947	469	521	414	100	78	147	298	214	416	538	623	342	280	420	496	741	745	690	0	0	0	0	0	0	0	0	0
ENSDARG00000002831:UTR4	chr15	35951887	35956841	4954	-	1637	0	11	15	9	3	6	18	8	12	3	0	1	2	16	28	14	5	14	3	0	7	4	14	1	13	13	8	0	1	9	9	6	2	2	0	0	0	0	0	0	0	0	0
ENSDARG00000002840:UTR3	chr1	44651726	44653475	1749	-	623	162	301	111	65	91	17	131	88	20	87	74	56	118	109	94	103	87	60	76	17	36	57	14	11	131	206	155	98	3	5	102	182	84	164	0	0	0	0	0	0	0	0	0
ENSDARG00000002847:UTR4	chr20	31002187	31003149	962	-	308	31	19	27	28	6	3	3	31	12	15	6	3	6	28	8	16	11	0	9	9	2	5	2	0	0	12	0	0	9	7	0	8	5	7	0	0	0	0	0	0	0	0	0
ENSDARG00000002872:UTR2	chr3	52647143	52647347	204	-	84	110	104	203	141	108	54	83	74	114	88	69	96	54	47	103	54	78	107	90	47	118	75	87	59	116	133	105	65	71	87	128	99	143	129	0	0	0	0	0	0	0	0	0
ENSDARG00000002877:UTR2	chr20	39256276	39259880	3604	+	1249	2334	2912	3304	2373	2070	2151	2920	2591	2269	2262	2507	2231	2000	2502	1382	1379	601	694	629	422	531	702	751	422	1091	1204	1270	513	1258	1293	2289	2394	2011	2491	0	0	0	0	0	0	0	5	0
ENSDARG00000002880:UTR1	chr19	40685412	40686675	1263	+	455	158	176	144	115	166	198	163	113	149	158	120	161	167	165	150	104	71	13	43	5	0	1	13	1	46	79	49	17	38	31	72	58	40	33	0	0	0	0	0	0	0	0	0
ENSDARG00000002894:UTR2	chr20	29268042	29269362	1320	+	395	1235	1028	1062	1985	2181	2423	2651	1918	1562	1294	1609	1415	1518	1280	1642	1150	963	1116	1074	851	972	1019	902	627	1201	1719	1592	713	518	778	1047	1277	1211	1177	0	0	0	0	0	0	1	0	0
ENSDARG00000002897:UTR3	chr11	2616815	2619374	2559	-	769	51	37	46	48	51	30	45	56	42	39	21	59	32	44	45	38	9	4	35	11	10	28	22	10	11	36	55	15	22	10	83	39	33	33	0	0	0	0	0	0	0	0	0
ENSDARG00000002909:UTR6	chr22	17668990	17669200	210	-	74	1829	1958	2006	2087	1985	1872	2436	1566	1539	1437	1771	1769	1892	1762	2779	2095	2031	2048	2335	1355	1574	2002	2180	1145	2158	2803	2802	1335	1297	1598	2135	2349	2001	2126	0	0	0	0	0	0	0	0	21
ENSDARG00000002909:UTR7	chr22	17657681	17657921	240	-	87	94	966	1105	190	129	127	271	839	276	856	144	530	786	1073	579	1336	318	737	482	52	177	222	1077	281	1344	1150	1709	488	677	124	1068	1015	1101	1289	0	0	0	0	0	0	0	0	6
ENSDARG00000002909:UTR8	chr22	17657611	17657921	310	-	114	807	2068	2311	1090	782	632	1244	1714	936	1541	784	1197	1493	1680	1450	1991	863	1314	1000	414	493	663	1527	547	2248	1892	2547	856	1070	483	1822	1526	1568	2311	0	0	0	0	0	0	0	0	7
ENSDARG00000002912:UTR5	chr11	24813483	24814537	1054	+	385	1674	2274	2468	2158	2277	1834	2711	2697	1382	1534	1510	784	788	811	470	318	342	361	294	203	289	341	295	146	497	567	706	239	530	408	990	931	1040	1273	0	0	0	0	0	0	0	0	0
ENSDARG00000002912:UTR6	chr11	24813483	24815193	1710	+	639	1718	2315	2526	2181	2310	1845	2748	2733	1391	1558	1530	809	794	813	492	359	370	414	326	260	330	428	321	169	571	667	812	282	559	493	1083	1049	1125	1400	0	0	0	0	0	0	0	0	0
ENSDARG00000002916:UTR5	chr12	48465334	48465407	73	-	22	2	16	17	6	3	5	11	42	28	16	14	16	18	39	9	28	15	12	21	30	11	55	24	23	11	5	24	6	4	4	10	7	23	8	0	0	0	0	0	0	0	0	0
ENSDARG00000002916:UTR6	chr12	48419225	48419809	584	-	197	309	459	485	466	427	514	549	439	395	361	345	378	360	419	660	619	404	517	524	214	263	359	429	249	453	617	548	273	320	252	511	432	464	576	0	0	0	0	0	0	0	0	0
ENSDARG00000002917:UTR3	chr22	10098549	10098805	256	-	95	0	0	1	0	1	0	0	0	0	6	0	2	0	0	0	0	0	0	0	0	0	0	0	0	0	0	0	0	0	0	0	0	0	0	0	0	0	0	0	0	0	0	0
ENSDARG00000002917:UTR4	chr22	10098445	10098805	360	-	143	0	0	1	0	1	0	0	0	0	6	0	2	0	0	0	0	0	0	0	0	0	0	0	0	0	0	0	0	0	0	0	0	0	0	0	0	0	0	0	0	0	0	0
ENSDARG00000002933:UTR2	chr6	16033629	16034286	657	+	229	30	18	16	50	9	18	64	39	15	22	20	2	1	35	0	15	15	17	7	0	5	1	0	4	4	7	0	6	1	10	21	0	6	0	0	0	0	0	0	0	0	0	0
ENSDARG00000002937:UTR4	chr1	51521962	51522001	39	+	4	0	0	0	0	0	0	0	0	0	0	0	3	0	0	0	0	0	0	0	0	0	0	0	0	2	3	1	3	7	0	0	0	0	0	0	0	0	0	0	0	0	0	0
ENSDARG00000002937:UTR5	chr1	51524434	51525084	650	+	186	137	72	99	175	145	97	118	122	120	137	131	83	83	105	98	108	76	82	89	52	61	96	79	89	131	174	139	63	56	66	105	71	87	99	0	0	0	0	0	0	0	0	0
ENSDARG00000002937:UTR6	chr1	51524541	51525086	545	+	147	137	72	99	175	145	97	118	122	120	137	131	83	83	105	98	108	76	82	89	52	61	96	79	89	131	174	139	63	50	66	105	71	87	99	0	0	0	0	0	0	0	0	0
ENSDARG00000002945:UTR3	chr23	20014029	20015511	1482	-	482	114	137	227	219	186	207	218	173	107	88	142	78	71	97	126	88	52	54	65	27	33	48	31	29	41	55	23	16	18	59	42	76	49	15	0	0	0	3	0	0	2	0	0
ENSDARG00000002947:UTR2	chr2	15109527	15109823	296	-	99	7	18	24	27	37	19	47	23	11	17	7	13	22	15	20	16	14	11	14	22	6	9	12	6	6	24	22	25	9	4	5	2	15	11	0	0	0	0	0	0	0	0	0
ENSDARG00000002949:UTR2	chr5	31994743	31995401	658	+	247	1601	2553	2764	1654	1355	1200	2195	2002	1382	1611	1376	1380	1533	1715	1329	1384	894	1095	1155	535	829	1032	1324	632	1297	1794	1768	687	956	684	1381	1354	1361	1618	2	1	3	0	0	4	3	1	5
ENSDARG00000002952:UTR2	chr4	14976832	14979937	3105	+	1086	18	21	41	42	34	54	56	15	19	38	30	187	275	290	2158	1458	3021	3289	3574	3662	3727	5498	5070	3202	4786	6063	5321	2264	3325	3966	5059	5989	4934	4834	0	0	0	0	0	0	0	0	0
ENSDARG00000002956:UTR3	chr12	4143661	4145033	1372	+	483	10	41	32	1	4	5	3	22	29	23	17	27	0	4	37	21	8	5	10	2	1	11	20	14	12	41	17	2	13	4	25	23	9	5	0	0	0	0	0	0	0	0	0
ENSDARG00000002959:UTR2	chr9	33419184	33419321	137	+	47	0	0	0	0	0	0	0	0	0	0	8	11	9	7	56	22	10	9	23	2	6	9	0	0	17	5	4	3	3	13	5	0	4	7	0	0	0	0	0	0	0	0	0
ENSDARG00000002967:UTR2	chr3	40277703	40278137	434	-	138	872	898	998	1736	1664	1685	2114	1952	1240	1315	1174	964	1073	797	466	476	382	312	287	361	333	545	556	258	666	690	785	303	264	296	487	492	399	588	0	0	0	0	0	0	0	0	0
ENSDARG00000002968:UTR3	chr12	6160445	6161120	675	-	237	0	0	0	0	0	0	0	0	0	0	0	0	0	0	0	0	0	0	4	1	0	0	0	7	0	3	6	0	0	5	12	0	1	0	0	0	0	0	0	0	0	0	0
ENSDARG00000002970:UTR2	chr2	1348280	1349132	852	-	270	3246	3460	3233	3806	4166	3191	4174	2931	2379	2058	2701	2046	2498	2506	4322	3818	5323	4954	5135	4896	6098	7701	6525	4495	6064	8139	7742	3685	4500	5378	6569	6800	5947	6518	0	0	0	0	0	0	0	0	8
ENSDARG00000002971:UTR4	chr16	31959095	31960349	1254	+	414	2010	1637	1870	2470	2781	2644	2905	2341	2215	1983	2094	1849	1684	1626	2678	2113	2623	2589	2733	2796	2971	3546	3069	2710	2015	2958	3303	1697	2161	3324	2751	3057	2708	2564	0	0	0	0	0	0	0	0	26
ENSDARG00000002971:UTR5	chr16	31959095	31960652	1557	+	531	2016	1655	1880	2473	2788	2648	2906	2343	2215	1986	2095	1861	1691	1630	2679	2128	2635	2601	2749	2796	2977	3547	3085	2729	2026	2973	3307	1710	2163	3335	2767	3079	2718	2574	0	0	0	0	0	0	0	0	26
ENSDARG00000002986:UTR2	chr5	25708368	25708917	549	-	215	0	0	2	0	0	0	0	5	0	0	0	0	1	4	1	4	0	0	1	0	4	0	0	0	0	0	0	2	0	0	0	0	0	14	0	0	0	0	0	0	0	0	0
ENSDARG00000002988:UTR3	chr25	20226402	20226584	182	+	66	0	0	2	0	0	0	0	0	6	0	0	0	0	2	1	0	0	0	10	0	23	3	9	7	12	15	14	2	0	6	1	17	13	4	0	0	0	0	0	0	0	0	0
ENSDARG00000002991:UTR3	chr20	25734730	25735315	585	+	206	229	482	442	313	218	292	636	359	332	197	355	196	204	280	132	137	56	67	70	40	66	163	112	61	111	151	177	125	105	93	170	235	176	148	0	0	0	0	0	0	0	0	0
ENSDARG00000002994:UTR2	chr21	21297231	21298995	1764	+	595	6123	6898	7342	4734	5235	4281	5141	4047	4160	4081	4660	5068	4984	5026	2499	2118	1161	1298	1125	804	696	1065	1500	824	1056	1265	2146	1009	1431	1614	1986	2184	2487	2122	0	0	2	0	0	0	0	0	0
ENSDARG00000003008:UTR2	chr12	25768198	25770232	2034	+	726	85	118	148	132	180	108	168	108	98	109	93	62	105	91	74	88	18	7	70	55	65	102	15	25	46	42	47	3	57	42	82	22	58	50	0	0	0	0	0	0	0	0	0
ENSDARG00000003017:UTR2	chr9	8971779	8972763	984	+	372	12728	14548	16204	12812	14232	12012	15073	10106	12092	11224	12866	9328	9652	10095	7265	5888	4587	4928	5394	3314	3755	4601	4644	3141	5856	6871	6358	3373	10258	12142	15173	17797	15860	16895	0	0	0	1	4	0	4	0	299
ENSDARG00000003021:UTR4	chr7	51709200	51709323	123	-	28	3	0	0	0	0	1	0	8	7	0	0	0	0	0	0	0	0	0	0	0	2	0	0	0	0	0	0	0	0	0	0	0	0	0	0	0	0	0	0	0	0	0	0
ENSDARG00000003021:UTR5	chr7	51705758	51705900	142	-	35	0	0	0	0	0	0	0	0	0	0	0	0	0	0	0	0	0	0	0	0	0	0	0	0	0	0	0	0	0	0	0	0	0	0	0	0	0	0	0	0	0	0	0
ENSDARG00000003021:UTR6	chr7	51705442	51705457	15	-	2	0	1	0	0	0	0	0	4	0	0	0	0	2	0	0	0	0	0	0	0	0	0	0	0	0	0	0	0	0	0	0	0	0	0	0	0	0	0	0	0	0	0	0
ENSDARG00000003021:UTR7	chr7	51656098	51656767	669	-	234	826	1289	1457	915	1034	1154	1489	974	1065	882	1090	849	1117	1173	1528	1369	1267	1368	1436	828	1047	1378	1672	779	1394	1961	1165	494	768	707	1021	926	906	891	0	0	0	0	0	0	0	0	0
ENSDARG00000003027:UTR3	chr16	29685880	29686371	491	-	161	154	395	255	772	734	1570	2162	1655	1433	1188	1348	1168	1341	998	554	480	131	262	226	153	112	253	231	112	248	320	387	175	181	220	252	284	328	312	0	0	0	0	0	0	0	0	0
ENSDARG00000003027:UTR4	chr16	29685556	29686371	815	-	266	434	667	624	1225	1228	2023	2635	2087	1769	1499	1776	1469	1559	1270	664	567	168	329	299	181	132	307	263	125	290	370	451	184	197	265	281	317	359	327	0	0	0	0	0	0	0	0	0
ENSDARG00000003032:UTR2	chr5	24208412	24209399	987	-	339	1850	1923	2305	2237	2213	2204	2915	2135	2194	1917	2366	2079	2070	2174	2709	2100	1474	1601	1812	809	1061	1540	1694	1001	1533	1735	1672	802	1565	1571	1942	2105	1879	2046	0	0	0	0	0	0	0	0	0
ENSDARG00000003035:UTR2	chr14	12166650	12168897	2247	+	836	3716	4981	4719	6233	5058	5115	8125	6056	4340	3871	4053	3550	3344	3699	4441	4086	3198	4121	3888	2551	2770	4250	4508	2620	5074	6219	6924	2864	2096	2232	3707	3839	4121	4650	1	0	0	0	0	0	0	0	3
ENSDARG00000003046:UTR1	chr1	17747655	17747948	293	-	85	8	23	19	39	16	9	12	30	25	9	31	28	9	8	14	17	4	4	0	1	0	0	0	0	11	1	8	0	0	4	0	0	1	0	0	0	0	0	0	0	0	0	0
ENSDARG00000003054:UTR1	chr1	52535830	52538517	2687	+	863	0	1	3	1	0	0	0	0	0	0	0	0	0	0	0	13	0	0	0	0	0	0	0	0	2	0	3	1	0	0	0	20	3	4	0	0	0	0	0	0	0	0	0
ENSDARG00000003058:UTR3	chr20	30610089	30610143	54	+	25	658	598	649	421	613	516	470	369	351	168	283	112	171	192	205	106	221	230	226	645	430	570	575	357	487	720	783	344	392	515	589	770	643	560	0	0	0	0	0	0	0	0	0
ENSDARG00000003058:UTR4	chr20	30610089	30610170	81	+	35	658	598	660	421	613	516	478	369	351	168	283	112	173	192	205	106	241	230	226	645	430	572	581	359	487	720	784	345	393	515	589	770	645	564	0	0	0	0	0	0	0	0	0
ENSDARG00000003061:UTR5	chr18	50457475	50457488	13	-	2	0	0	0	0	0	0	0	0	0	0	0	0	0	0	0	0	0	0	0	0	0	0	0	0	0	0	0	0	0	0	0	0	0	0	0	0	0	0	0	0	0	0	0
ENSDARG00000003061:UTR6	chr18	50443472	50444458	986	-	292	351	301	387	327	473	345	473	419	266	363	305	184	246	480	322	315	215	231	301	124	157	245	229	180	157	324	307	146	128	154	107	96	228	201	0	0	0	0	0	0	0	1	0
ENSDARG00000003061:UTR7	chr18	50433721	50435298	1577	-	546	0	0	0	0	0	0	0	0	0	0	0	0	2	0	0	0	0	0	0	0	0	0	0	0	0	0	0	0	0	0	0	2	0	0	0	0	0	0	0	0	0	0	0
ENSDARG00000003068:UTR2	chr2	23816589	23820280	3691	+	1384	621	915	1161	474	465	283	632	603	405	526	422	566	691	742	993	954	685	1141	962	717	1002	1162	1168	723	1246	1459	1598	594	892	601	1336	1374	1368	1731	0	0	0	0	0	0	0	0	0
ENSDARG00000003069:UTR3	chr20	27114873	27115065	192	-	51	23	27	31	32	29	39	35	5	25	24	27	14	11	28	20	11	9	0	9	4	0	4	0	5	0	0	3	3	0	0	0	4	1	1	0	0	0	0	0	0	0	0	0
ENSDARG00000003077:UTR4	chr12	45686162	45686172	10	+	3	0	0	0	0	0	0	0	0	0	0	0	0	0	0	0	0	0	0	0	0	0	0	5	0	0	0	0	0	0	0	0	0	0	0	0	0	0	0	0	0	0	0	0
ENSDARG00000003077:UTR5	chr12	45686162	45687087	925	+	407	0	0	0	0	0	0	0	0	0	0	0	0	0	0	0	0	0	0	0	0	0	0	5	0	0	0	0	0	1	0	0	0	1	0	0	0	0	0	0	0	0	0	0
ENSDARG00000003077:UTR6	chr12	45688419	45688953	534	+	143	0	0	0	0	0	0	0	0	0	0	0	0	21	0	5	9	13	7	28	7	12	24	8	6	9	46	11	11	13	32	9	6	9	12	0	0	0	0	0	0	0	0	0
ENSDARG00000003077:UTR7	chr12	45688483	45688595	112	+	21	0	0	0	0	0	0	0	0	0	0	0	0	17	0	5	9	13	7	25	7	12	24	8	4	9	46	11	11	10	32	9	6	6	6	0	0	0	0	0	0	0	0	0
ENSDARG00000003081:UTR4	chr6	55078303	55078326	23	+	5	0	0	0	0	0	0	0	0	0	0	0	0	0	0	0	0	0	0	0	0	0	0	0	0	0	0	1	0	1	0	0	13	0	2	0	0	0	0	0	0	0	0	0
ENSDARG00000003081:UTR5	chr6	55078303	55082533	4230	+	1528	0	0	0	0	0	0	0	0	0	0	0	0	0	2	3	0	0	6	0	2	2	0	6	0	5	9	7	9	1	0	4	13	2	6	0	0	0	0	0	0	0	0	0
ENSDARG00000003081:UTR6	chr6	55080719	55082533	1814	+	724	0	0	0	0	0	0	0	0	0	0	0	0	0	0	0	0	0	0	0	0	0	0	0	0	0	0	5	0	0	0	0	0	0	0	0	0	0	0	0	0	0	0	0
ENSDARG00000003084:UTR5	chr25	34907587	34907653	66	+	25	0	0	4	6	3	18	10	0	13	11	0	7	0	0	1	4	0	7	0	0	0	0	8	0	14	5	2	0	9	17	0	18	6	6	0	0	0	0	0	0	0	0	0
ENSDARG00000003084:UTR6	chr25	34907587	34907655	68	+	25	0	0	4	6	3	18	10	0	13	11	0	7	0	0	1	4	0	7	0	0	0	0	8	0	14	5	2	0	9	17	0	18	6	6	0	0	0	0	0	0	0	0	0
ENSDARG00000003084:UTR7	chr25	34910470	34910702	232	+	89	4	8	0	0	10	5	8	10	0	3	10	13	8	0	0	7	0	5	0	0	0	0	2	5	10	0	17	3	0	0	0	0	10	5	0	0	0	0	0	0	0	0	0
ENSDARG00000003084:UTR8	chr25	34910470	34911606	1136	+	375	20	13	12	13	61	7	50	28	31	24	29	26	28	15	23	24	10	15	2	5	6	0	15	19	23	41	33	15	6	3	26	11	39	37	0	0	0	0	0	0	0	0	0
ENSDARG00000003085:UTR3	chr12	17118862	17118931	69	-	24	0	0	0	0	0	0	0	0	0	0	0	0	0	5	0	0	0	0	0	0	0	0	0	0	0	0	0	0	0	0	0	0	0	0	0	0	0	0	0	0	0	0	0
ENSDARG00000003085:UTR4	chr12	17117404	17118931	1527	-	575	206	240	344	332	245	288	274	243	260	253	267	220	344	279	700	541	741	621	547	627	666	643	681	597	674	805	990	535	674	652	705	965	936	869	0	0	0	0	0	0	0	0	0
ENSDARG00000003087:UTR2	chr22	22273856	22274393	537	+	171	313	375	371	609	755	570	758	454	493	430	529	450	285	393	224	185	124	122	186	96	185	247	216	126	117	244	186	102	214	452	308	361	348	326	0	0	0	0	0	0	0	0	9
ENSDARG00000003090:UTR4	chr15	31445610	31445756	146	+	39	0	0	1	0	0	0	0	0	0	0	0	0	0	0	0	0	0	0	0	0	0	0	0	0	0	0	0	0	0	0	0	0	0	0	0	0	0	0	0	0	0	0	0
ENSDARG00000003090:UTR5	chr15	31445610	31445759	149	+	39	0	0	1	0	0	0	0	0	0	0	0	0	0	0	0	0	0	0	0	0	0	0	0	0	0	0	0	0	0	0	0	0	0	0	0	0	0	0	0	0	0	0	0
ENSDARG00000003091:UTR3	chr5	26220102	26220871	769	+	294	3279	3959	4855	3581	2982	3544	4381	3142	3252	2793	3397	3329	2904	2862	2624	2150	1479	1680	1543	982	1213	1866	1152	742	1714	1959	2503	1011	635	886	1209	1708	1604	1350	0	0	0	0	0	0	1	0	13
ENSDARG00000003098:UTR2	chr8	28336279	28336417	138	-	45	2	4	0	1	0	0	4	0	3	5	0	7	5	12	2	0	8	5	5	5	1	7	13	0	3	0	5	0	0	5	7	11	6	15	0	0	0	0	0	0	0	0	0
ENSDARG00000003098:UTR3	chr8	28306538	28307313	775	-	260	642	570	624	842	663	744	916	936	724	645	657	795	679	806	1187	1071	1036	1075	1189	986	944	1377	1354	825	1101	1169	1442	480	801	996	1179	1032	1052	1362	0	0	0	0	0	0	0	0	12
ENSDARG00000003098:UTR4	chr8	28305212	28307313	2101	-	721	642	576	624	842	664	744	918	936	724	645	657	795	694	806	1188	1071	1036	1075	1189	986	944	1377	1362	829	1102	1183	1446	482	801	996	1179	1032	1056	1368	0	0	0	0	0	0	0	0	12
ENSDARG00000003109:UTR3	chr9	35863669	35865528	1859	+	639	485	695	929	454	495	393	595	401	358	408	372	490	595	570	692	523	327	351	324	221	322	266	407	272	363	474	573	307	204	244	219	345	422	501	0	0	0	0	0	0	0	0	1
ENSDARG00000003113:UTR2	chr23	25946447	25947579	1132	-	366	1	0	0	0	0	0	0	0	0	0	0	7	13	0	7	18	6	12	25	3	5	22	9	0	3	8	9	10	0	0	0	27	23	13	0	0	0	0	0	0	0	0	0
ENSDARG00000003127:UTR4	chr21	32458223	32458643	420	-	142	21	92	105	47	36	45	129	68	51	61	18	48	73	43	63	64	30	70	116	24	71	118	190	75	120	167	133	19	128	28	133	137	138	103	0	0	0	0	0	0	0	0	0
ENSDARG00000003127:UTR5	chr21	32457465	32458643	1178	-	436	1951	3950	4234	2237	1739	1545	3313	2672	2015	2079	1852	1782	2103	2658	2385	2445	1844	2082	2184	2055	2119	2861	3502	2207	3220	4156	3382	1344	2169	1903	3567	3570	3003	2737	0	0	2	0	0	0	0	0	0
ENSDARG00000003127:UTR6	chr21	32457447	32458643	1196	-	443	1951	3950	4234	2237	1739	1545	3313	2672	2015	2079	1852	1782	2103	2658	2385	2445	1844	2082	2184	2055	2119	2861	3502	2207	3220	4156	3382	1344	2169	1903	3567	3570	3003	2737	0	0	2	0	0	0	0	0	0
ENSDARG00000003127:UTR7	chr21	32454895	32458643	3748	-	1335	1951	3950	4235	2237	1739	1545	3315	2672	2015	2083	1859	1803	2110	2671	2412	2470	1862	2094	2199	2075	2128	2889	3511	2208	3301	4198	3405	1368	2204	1905	3593	3594	3026	2802	0	0	2	0	0	0	0	0	0
ENSDARG00000003132:UTR2	chr7	49908490	49908518	28	+	8	0	13	5	13	17	7	66	30	33	16	33	26	65	31	96	99	175	251	204	252	366	483	257	195	235	260	281	75	178	257	236	246	171	200	0	0	0	0	0	0	0	0	4
ENSDARG00000003142:UTR2	chr1	30585139	30585809	670	-	214	179	85	173	123	154	137	122	72	132	96	65	44	35	46	49	42	15	37	5	3	19	22	14	11	26	30	17	7	6	9	25	38	30	15	0	0	1	0	0	0	0	0	0
ENSDARG00000003144:UTR2	chr5	20115773	20116442	669	-	220	623	826	962	845	782	693	998	794	683	467	714	754	667	680	996	711	481	561	554	225	248	309	431	202	704	910	599	281	311	320	565	481	513	650	0	3	0	0	0	0	1	0	0
ENSDARG00000003146:UTR2	chr13	17705726	17706611	885	+	303	0	0	0	0	0	0	0	0	0	0	0	0	0	0	0	0	0	0	0	0	0	0	0	0	0	0	0	0	0	0	0	0	0	0	0	0	0	0	0	0	0	0	0
ENSDARG00000003151:UTR3	chr21	45341952	45342299	347	-	116	1767	1904	1840	1380	2155	2023	2457	1263	1843	1924	2559	1689	2624	3204	4290	4107	3283	3067	4077	2591	2349	3821	4756	2947	2296	3928	4349	2254	2317	2414	3279	3662	5312	3466	0	0	0	0	0	0	0	0	5
ENSDARG00000003151:UTR4	chr21	45341785	45342299	514	-	177	8760	8751	9521	8043	10656	9439	10040	6991	7913	7737	10229	8695	9980	10173	17285	13252	13135	13769	14240	12970	10360	14639	15265	9655	14076	18187	21314	10447	10645	13519	16342	18931	20320	18597	1	0	0	3	0	0	8	0	44
ENSDARG00000003153:UTR2	chr18	22721550	22721899	349	-	143	872	1020	1049	930	1097	947	1182	810	619	623	658	590	688	707	1186	1093	956	1118	1396	905	1271	1511	1487	794	1263	1468	1435	517	981	891	1065	855	1142	1243	0	0	0	0	0	0	0	0	0
ENSDARG00000003157:UTR2	chr10	8034687	8037346	2659	-	876	185	274	181	175	302	224	331	217	286	197	144	102	91	122	89	97	72	73	58	82	107	153	120	88	149	188	125	56	77	94	93	124	109	109	5	3	1	0	0	2	6	0	0
ENSDARG00000003165:UTR10	chr11	6132692	6134583	1891	+	567	0	0	0	0	2	0	0	0	0	0	0	16	2	0	79	143	272	357	328	212	441	524	295	189	312	552	448	175	295	288	511	629	433	434	0	0	0	0	0	0	0	0	0
ENSDARG00000003165:UTR9	chr11	6132692	6133580	888	+	284	0	0	0	0	2	0	0	0	0	0	0	6	2	0	64	112	210	278	268	176	319	411	239	177	275	476	372	156	272	209	436	523	393	325	0	0	0	0	0	0	0	0	0
ENSDARG00000003167:UTR6	chr12	18551628	18553114	1486	+	495	273	658	503	528	326	324	554	648	381	511	401	550	601	530	596	642	293	485	329	121	168	203	599	214	558	701	713	344	363	146	605	568	425	482	0	0	0	0	0	0	0	0	1
ENSDARG00000003167:UTR7	chr12	18560501	18560608	107	+	23	0	0	0	0	0	0	0	0	0	0	0	0	0	0	0	0	0	0	0	0	0	0	0	0	0	0	0	0	0	0	0	0	0	0	0	0	0	0	0	0	0	0	0
ENSDARG00000003169:UTR3	chr11	19019698	19020045	347	+	131	2	0	2	0	3	0	0	2	0	0	1	0	1	9	5	0	0	5	3	6	7	0	0	3	5	0	0	1	1	0	0	2	0	8	0	0	0	0	0	0	0	0	0
ENSDARG00000003169:UTR5	chr11	19084759	19085997	1238	+	464	41	6	4	10	23	6	13	8	16	6	15	100	213	206	4718	3326	7776	8467	9201	14452	10112	16274	13338	12144	7907	11527	12328	6420	7163	9471	9257	9100	10789	8644	0	0	0	0	0	0	0	0	0
ENSDARG00000003169:UTR6	chr11	19089039	19089514	475	+	51	0	0	4	0	6	1	11	5	15	0	19	0	0	6	0	5	0	0	4	0	2	0	0	0	1	6	0	7	0	0	1	2	1	1	0	0	0	0	0	0	0	0	0
ENSDARG00000003169:UTR7	chr11	19089039	19091767	2728	+	702	490	836	1146	522	386	522	814	660	550	613	625	652	790	841	1205	1337	784	1062	1007	377	669	1029	1389	717	1252	1503	1713	623	754	616	1170	1387	1479	1382	0	0	0	0	0	0	0	0	0
ENSDARG00000003175:UTR6	chr21	26553317	26553394	77	+	23	65	32	52	157	194	369	326	196	197	233	283	147	136	170	138	84	71	68	68	19	40	62	35	45	65	103	89	70	40	71	68	72	81	103	0	0	0	0	0	0	0	0	0
ENSDARG00000003175:UTR7	chr21	26553317	26554325	1008	+	375	209	401	530	568	497	537	698	565	412	426	458	287	367	428	299	276	160	171	150	52	135	139	141	81	221	233	238	125	117	93	157	183	173	188	0	0	0	0	0	0	0	0	0
ENSDARG00000003181:UTR2	chr8	53171001	53171281	280	-	97	0	0	0	0	0	0	0	0	0	0	0	0	0	0	0	0	0	0	0	0	0	0	0	0	0	0	2	0	0	0	0	0	1	0	0	0	0	0	0	0	0	0	0
ENSDARG00000003189:UTR3	chr22	37714871	37714888	17	+	3	154	96	85	123	102	76	192	97	150	94	116	121	101	141	215	140	176	129	183	93	127	250	237	187	85	112	104	90	157	118	80	174	107	135	0	0	0	0	0	0	0	0	0
ENSDARG00000003189:UTR4	chr22	37716454	37716627	173	+	62	1950	1947	1833	2742	2805	2923	3553	2362	1929	1735	2173	1868	2073	1812	2522	2073	2458	2505	2428	2412	2748	3344	2739	1858	3237	4369	4340	1736	1871	2699	3445	3415	3490	3407	12	6	6	26	31	38	14	5	15
ENSDARG00000003193:UTR7	chr7	49689236	49692001	2765	+	958	0	1	2	0	0	0	0	3	199	511	327	1442	1331	1596	2726	2291	1257	1288	1841	622	916	942	809	395	1793	2356	2447	1194	490	563	1443	1893	1826	2091	0	0	0	0	0	0	0	0	127
ENSDARG00000003193:UTR8	chr7	49690413	49690676	263	+	108	0	1	2	0	0	0	0	0	50	95	23	364	368	346	634	598	291	443	434	170	343	358	369	172	546	690	811	258	274	128	620	642	572	806	0	0	0	0	0	0	0	0	30
ENSDARG00000003193:UTR9	chr7	49690413	49692001	1588	+	543	0	1	2	0	0	0	0	1	50	96	23	372	368	346	634	599	291	443	434	174	343	359	369	172	546	690	811	258	274	128	620	650	572	807	0	0	0	0	0	0	0	0	30
ENSDARG00000003197:UTR2	chr16	3189510	3189799	289	+	116	0	0	0	0	0	0	0	0	0	0	0	0	0	0	0	0	0	0	0	0	0	0	0	0	0	0	0	0	0	0	0	0	0	0	0	0	0	0	0	0	0	0	0
ENSDARG00000003200:UTR4	chr4	5807963	5809312	1349	-	477	1576	1749	2071	2307	2397	2239	2900	1986	1617	1444	1693	1360	1290	1404	667	603	482	432	591	422	646	670	492	258	497	813	722	314	413	502	651	767	716	852	0	0	0	0	0	0	0	1	0
ENSDARG00000003203:UTR2	chr7	14302066	14302716	650	+	239	0	0	0	0	0	0	0	0	0	0	0	2	0	0	0	0	0	0	0	0	0	0	0	0	0	0	0	0	1	0	0	0	0	0	0	0	0	0	0	0	0	0	0
ENSDARG00000003205:UTR2	chr19	20761107	20761809	702	-	256	784	887	1048	807	702	665	908	761	643	594	688	529	491	637	479	383	563	571	592	854	721	1023	874	609	741	798	1096	392	627	782	739	994	926	990	0	0	0	0	0	0	0	0	16
ENSDARG00000003206:UTR4	chr23	34184729	34185019	290	+	90	422	524	542	795	833	1418	2646	1421	1160	976	1149	1075	1253	1064	890	564	368	199	343	80	105	128	269	94	584	675	657	293	167	132	357	443	388	434	0	0	0	0	0	0	0	0	0
ENSDARG00000003207:UTR4	chr19	44059460	44059506	46	-	21	0	0	0	0	0	0	0	0	0	0	0	0	0	0	0	0	0	0	0	0	0	0	0	0	0	0	0	0	0	0	0	0	0	0	0	0	0	0	0	0	0	0	0
ENSDARG00000003207:UTR5	chr19	44059179	44059251	72	-	19	0	0	0	0	0	0	0	0	0	0	0	0	0	2	0	1	0	0	0	0	0	0	9	0	0	0	0	0	1	0	0	0	0	1	0	0	0	0	0	0	0	0	0
ENSDARG00000003207:UTR6	chr19	44058991	44059100	109	-	28	0	2	11	2	0	2	7	8	0	7	0	0	7	11	5	5	4	0	3	0	0	1	2	4	0	4	0	4	8	0	3	0	2	20	0	0	0	0	0	0	0	0	0
ENSDARG00000003207:UTR7	chr19	44058556	44058609	53	-	22	68	100	179	331	234	297	260	258	149	134	153	125	95	179	119	120	125	97	145	126	95	149	89	77	148	256	184	61	74	48	99	92	158	153	0	0	0	0	0	0	0	0	0
ENSDARG00000003208:UTR3	chr13	9555082	9558423	3341	+	1077	71	111	102	138	149	166	161	194	126	181	210	142	178	86	329	175	277	332	241	373	433	451	317	225	553	641	547	311	245	308	482	598	513	587	0	0	0	0	0	0	0	0	2
ENSDARG00000003213:UTR2	chr14	46154349	46155077	728	+	246	3105	5687	5907	3857	3324	2576	4349	4207	2962	4504	3134	4175	4094	4509	6119	6764	4179	7629	5722	2546	3245	3710	6771	3484	11343	12252	16886	7492	4519	2858	11120	10568	11519	11257	0	2	0	0	0	0	4	0	0
ENSDARG00000003216:UTR3	chr25	34027038	34027379	341	+	97	0	0	0	0	0	0	0	0	0	0	0	0	3	0	2	16	0	0	9	8	1	20	14	16	20	29	20	2	5	0	16	3	4	3	0	0	0	0	0	0	0	0	0
ENSDARG00000003216:UTR4	chr25	34027038	34027440	402	+	128	0	0	0	0	0	0	0	0	0	0	0	0	3	0	2	16	0	0	9	8	1	20	14	16	20	29	20	2	5	0	16	3	4	3	0	0	0	0	0	0	0	0	0
ENSDARG00000003217:UTR5	chr13	24234331	24234673	342	-	137	313	592	627	451	350	338	583	369	385	456	360	455	357	357	420	291	177	173	158	108	108	150	165	124	256	331	378	156	196	186	366	437	388	583	0	0	0	0	0	0	0	0	0
ENSDARG00000003217:UTR6	chr13	24231326	24234673	3347	-	1088	319	596	628	476	356	347	595	378	385	457	368	459	357	361	424	326	183	173	168	112	113	176	183	130	289	342	396	171	206	189	371	449	400	601	0	0	0	0	0	0	0	0	0
ENSDARG00000003219:UTR4	chr23	33739689	33739690	1	-	0	0	0	0	0	0	0	0	0	0	0	0	0	4	0	0	0	0	0	0	0	0	0	0	0	0	0	0	0	0	0	0	0	0	2	0	0	0	0	0	0	0	0	0
ENSDARG00000003219:UTR5	chr23	33739680	33739690	10	-	0	0	0	0	0	0	0	0	0	0	0	0	0	4	0	0	0	0	0	0	0	0	0	0	0	0	0	0	0	0	0	0	0	0	2	0	0	0	0	0	0	0	0	0
ENSDARG00000003219:UTR6	chr23	33739214	33739574	360	-	132	0	7	4	6	4	0	0	7	7	20	2	78	69	62	71	102	74	46	9	10	20	20	122	30	81	97	174	72	33	28	57	94	160	85	0	0	0	0	0	0	0	0	0
ENSDARG00000003229:UTR2	chr14	22463431	22464183	752	+	305	1241	1969	2136	1349	1141	1108	1769	2056	1185	1352	965	1071	1198	1237	502	524	179	308	143	68	41	36	137	74	172	240	381	110	196	150	257	289	344	493	0	0	0	0	0	0	0	0	0
ENSDARG00000003235:UTR2	chr5	59089698	59089932	234	-	76	2040	2676	2968	2205	1696	1688	2542	2240	1777	1944	1487	1853	1732	2365	3261	2525	1884	2369	2515	1144	1339	2168	2136	1341	3314	3186	3455	1798	1208	930	1994	2576	2453	2170	2	6	14	5	7	0	22	1	25
ENSDARG00000003244:UTR4	chr2	43918712	43918874	162	+	49	2271	1914	2484	2527	1830	1420	2125	1604	1201	1255	1029	1183	1145	1045	857	502	215	186	340	74	144	150	171	118	365	448	449	212	103	185	303	388	285	289	0	0	0	0	0	0	0	0	0
ENSDARG00000003250:UTR3	chr23	29756602	29758248	1646	-	577	717	1084	1105	589	616	572	771	615	615	575	625	588	539	792	177	153	28	20	27	0	18	14	13	7	25	24	45	20	19	21	88	106	119	118	0	0	0	0	0	0	0	0	0
ENSDARG00000003251:UTR3	chr19	7006697	7007154	457	+	143	557	418	478	1344	1535	1307	1390	889	677	607	775	499	553	599	359	309	152	85	150	63	55	56	82	47	94	230	139	53	99	124	141	260	142	152	0	0	0	0	0	0	0	0	0
ENSDARG00000003257:UTR2	chr9	17431682	17434157	2475	+	819	59	30	28	54	26	22	21	23	16	4	18	38	14	48	163	127	282	215	320	287	408	474	299	123	343	359	364	153	171	210	278	351	276	331	0	0	0	0	0	0	0	0	0
ENSDARG00000003259:UTR5	chr10	7738658	7739055	397	-	117	0	0	0	0	0	0	0	0	0	0	0	0	0	0	0	0	0	0	0	0	0	0	0	0	0	0	2	0	0	0	0	0	0	0	0	0	0	0	0	0	0	0	0
ENSDARG00000003259:UTR6	chr10	7738539	7739048	509	-	158	0	0	0	0	0	0	0	0	0	0	0	0	0	0	0	0	0	0	0	0	0	0	0	0	0	0	2	0	0	0	0	0	0	0	0	0	0	0	0	0	0	0	0
ENSDARG00000003269:UTR4	chr7	7634812	7634844	32	+	5	0	0	2	10	0	0	0	0	0	0	0	0	0	0	0	0	0	0	1	0	1	0	0	0	1	0	0	0	0	0	0	0	0	0	0	0	0	0	0	0	0	0	0
ENSDARG00000003269:UTR5	chr7	7640936	7641330	394	+	82	2	4	3	2	19	18	22	4	25	26	9	18	4	7	4	0	11	0	5	3	0	0	0	2	19	26	8	0	0	1	9	5	3	12	0	0	0	0	0	0	0	0	0
ENSDARG00000003269:UTR6	chr7	7641101	7643941	2840	+	978	1658	2500	2552	1970	1965	1545	2296	1670	1524	1534	1709	1560	1622	1619	1643	1594	989	1096	1019	439	588	916	1142	655	1392	1560	1879	723	704	626	1138	1212	1121	1235	0	0	0	0	0	0	0	0	0
ENSDARG00000003270:UTR5	chr3	13423934	13424907	973	-	337	1248	1385	1538	1272	1057	1138	1464	1165	877	947	927	1032	973	932	1240	1129	631	911	817	291	329	436	885	440	1170	1340	1165	604	521	397	940	716	629	917	0	0	0	0	0	0	0	0	0
ENSDARG00000003281:UTR2	chr5	20866571	20867739	1168	-	365	4	19	15	17	13	13	48	21	11	17	9	41	43	77	163	268	412	396	458	321	420	525	917	527	656	709	791	305	515	341	562	598	634	692	0	0	0	0	0	0	0	0	0
ENSDARG00000003287:UTR2	chr6	9630522	9631182	660	-	237	1164	1036	1226	1904	1930	1912	2521	2010	1345	1419	1644	1454	1397	1441	1943	1679	1295	1291	1149	983	1031	1457	1344	809	1673	1823	1963	972	607	663	964	969	1029	1175	0	0	0	0	0	0	0	0	0
ENSDARG00000003290:UTR4	chr2	1527383	1527470	87	-	26	0	0	0	0	0	0	0	0	0	0	0	0	0	0	0	0	0	0	0	0	0	0	0	0	0	0	0	0	0	0	0	0	0	0	0	0	0	0	0	0	0	0	0
ENSDARG00000003290:UTR5	chr2	1523172	1523175	3	-	0	0	0	0	0	0	0	0	0	0	0	0	0	0	0	0	0	0	0	0	0	0	0	0	0	0	0	0	0	0	0	0	0	0	0	0	0	0	0	0	0	0	0	0
ENSDARG00000003293:UTR3	chr12	1947881	1947918	37	-	7	0	0	0	0	0	0	0	0	0	0	0	0	0	0	0	0	0	0	0	0	0	0	0	0	0	0	0	0	0	0	0	0	0	0	0	0	0	0	0	0	0	0	0
ENSDARG00000003293:UTR4	chr12	1947592	1947827	235	-	79	8	0	0	0	0	0	0	0	0	0	0	0	0	0	0	0	0	0	0	0	0	4	1	0	0	0	3	0	0	0	0	0	0	0	0	0	0	0	0	0	0	0	0
ENSDARG00000003303:UTR2	chr8	50322768	50322837	69	-	13	0	0	5	0	0	3	2	0	0	0	4	0	0	0	4	6	1	0	9	5	5	0	3	1	31	31	37	22	0	13	17	19	20	20	0	0	0	0	0	0	0	0	0
ENSDARG00000003307:UTR3	chr6	49737230	49740750	3520	+	1163	450	439	728	502	504	390	613	539	417	431	406	289	286	267	180	197	147	241	279	95	146	179	271	161	306	238	469	136	273	137	457	302	351	584	0	0	1	0	0	4	0	0	6
ENSDARG00000003308:UTR2	chr16	38729100	38729606	506	+	152	1963	2081	2448	2511	2491	2190	2368	2006	1793	1835	1926	2209	1932	2215	3030	2482	1372	1854	1950	1154	1262	2003	1811	1262	1824	2240	2259	1138	2074	1911	2461	2895	2805	2540	0	0	0	0	0	0	0	0	0
ENSDARG00000003311:UTR2	chr13	15225482	15226538	1056	+	367	386	654	666	429	314	265	485	340	203	243	218	107	108	99	89	100	102	118	86	219	184	294	241	152	267	395	305	176	294	262	467	492	521	408	0	0	0	0	0	0	0	0	0
ENSDARG00000003313:UTR8	chr24	38694580	38694952	372	+	117	10	17	3	4	3	8	6	1	17	5	0	109	89	69	1855	1547	2110	1706	2065	1141	1233	1805	2105	1217	2471	3176	3742	1651	1108	1348	1691	2058	2591	2622	0	0	0	0	0	0	0	0	0
ENSDARG00000003320:UTR2	chr19	33136458	33137720	1262	+	388	755	842	870	1315	1336	1479	2022	1601	1365	1049	1198	807	761	791	504	318	204	295	261	191	181	203	320	227	363	369	589	222	156	159	294	315	356	472	0	0	0	0	0	0	0	0	0
ENSDARG00000003326:UTR3	chr6	21455104	21455822	718	+	269	0	7	0	0	0	0	0	4	0	0	0	0	0	6	0	0	0	0	0	0	0	0	0	0	0	0	0	0	0	0	0	0	0	0	0	0	0	0	0	0	0	0	0
ENSDARG00000003328:UTR7	chr13	9656365	9657951	1586	+	552	200	443	445	285	220	177	335	359	245	323	266	211	241	385	140	58	19	14	28	24	16	7	16	18	101	78	83	43	71	17	108	123	105	91	0	0	0	0	0	0	0	0	0
ENSDARG00000003344:UTR2	chr21	30765406	30765533	127	+	35	0	0	9	0	0	4	0	0	8	0	0	0	0	0	0	0	0	0	0	0	0	0	0	0	0	0	0	0	0	0	0	0	0	0	0	0	0	0	0	0	0	0	0
ENSDARG00000003373:UTR2	chr22	38045033	38045244	211	+	50	133	164	144	373	498	713	678	443	415	321	432	368	382	235	676	527	781	687	692	906	904	1302	1119	622	964	1450	1106	533	603	816	1132	1096	1048	911	0	0	0	0	0	0	0	0	0
ENSDARG00000003375:UTR4	chr2	10291036	10291275	239	-	77	0	0	0	0	0	0	0	0	0	0	0	0	0	0	0	0	0	0	0	0	0	0	2	0	0	0	0	0	0	0	0	0	0	0	0	0	0	0	0	0	0	0	0
ENSDARG00000003375:UTR5	chr2	10287132	10288434	1302	-	457	20	0	5	4	1	9	18	11	9	5	5	1	15	13	0	9	23	20	22	25	47	77	53	36	15	36	42	7	40	34	51	55	35	36	0	0	0	0	0	0	0	0	0
ENSDARG00000003380:UTR2	chr13	30655171	30656343	1172	-	430	0	0	0	0	0	0	0	0	0	0	0	0	0	0	0	0	0	0	0	0	0	0	0	0	0	0	0	0	0	0	1	0	0	0	0	0	0	0	0	0	0	0	0
ENSDARG00000003381:UTR2	chr17	15410691	15410985	294	+	101	4	20	31	14	22	9	48	48	45	29	13	35	29	26	26	0	3	4	0	0	7	0	0	0	13	7	5	9	0	0	4	8	0	11	0	0	0	0	0	0	0	0	0
ENSDARG00000003382:UTR2	chr2	5709423	5709885	462	-	173	2130	1948	2399	2566	2393	1699	1825	1989	1375	1619	1627	1829	1576	1579	2519	2073	1961	2750	2179	1631	1556	1908	3877	2733	3481	3600	3796	1786	2632	2479	2414	3073	2076	2205	0	0	0	0	0	0	0	0	0
ENSDARG00000003383:UTR5	chr23	27497956	27498918	962	-	368	4690	4702	5251	3834	4362	3311	3833	3302	3138	2654	2876	1761	1587	1799	392	390	77	36	100	61	61	49	100	79	155	111	219	80	83	88	123	167	209	157	0	0	0	0	0	0	0	0	4
ENSDARG00000003383:UTR6	chr23	27495090	27498918	3828	-	1304	5062	5146	5813	4119	4607	3519	4257	3589	3502	2853	3134	1862	1692	1946	416	431	83	38	118	63	63	67	120	89	184	154	221	94	96	96	130	205	233	182	0	0	0	0	0	0	0	0	4
ENSDARG00000003395:UTR4	chr15	36108826	36112794	3968	+	1034	46	47	25	33	38	63	57	59	25	59	37	16	10	14	1	17	4	0	0	6	4	0	0	6	2	0	8	0	2	0	7	13	10	15	3	0	0	0	0	0	0	5	0
ENSDARG00000003398:UTR2	chr1	14460399	14464020	3621	+	1257	5705	6524	7179	5406	5034	4055	5545	4221	4365	4422	3985	4486	4214	4645	3816	3090	2546	2367	2987	1871	2151	2734	2591	1968	3442	4076	3812	1904	2198	3467	3346	4048	3535	4218	20	1	20	3	1	1	4	5	30
ENSDARG00000003399:UTR2	chr13	28500944	28501985	1041	+	341	0	10	0	3	5	24	7	0	9	33	25	89	86	124	392	570	221	381	358	106	190	203	237	153	657	597	677	182	437	110	696	597	440	843	0	0	0	0	0	0	2	0	0
ENSDARG00000003403:UTR1	chr5	21295746	21296566	820	-	265	1	2	7	5	0	0	1	0	1	3	3	1	0	1	8	0	0	12	1	0	2	0	0	0	0	0	0	0	7	3	0	9	1	16	0	0	0	0	0	0	0	0	0
ENSDARG00000003411:UTR2	chr17	42565997	42566300	303	-	116	0	11	4	10	8	8	22	5	11	15	35	136	122	85	584	418	631	638	579	1580	1547	2270	1295	1047	916	1312	877	375	806	966	1092	1176	715	702	0	0	0	0	0	0	0	0	3
ENSDARG00000003414:UTR1	chr21	22425943	22425959	16	+	7	0	0	0	0	0	0	0	0	0	0	0	0	0	0	0	0	0	0	0	0	0	0	0	0	0	0	0	0	0	0	0	0	0	0	0	0	0	0	0	0	0	0	0
ENSDARG00000003414:UTR2	chr21	22427977	22428328	351	+	125	0	0	0	0	0	0	1	5	0	0	0	0	0	0	2	0	0	0	0	0	0	3	3	0	0	0	0	0	0	0	7	0	0	0	0	0	0	0	0	0	0	0	0
ENSDARG00000003420:UTR4	chr18	40486626	40486659	33	-	11	3	2	0	0	0	0	3	0	0	4	0	1	1	0	1	4	2	4	0	0	2	5	4	1	9	6	1	0	11	4	0	8	10	4	0	0	0	0	0	0	0	0	0
ENSDARG00000003420:UTR5	chr18	40486456	40486659	203	-	81	3	3	11	10	0	13	3	0	6	16	1	1	1	4	7	7	2	21	20	44	27	38	26	7	28	32	20	2	29	13	23	26	24	20	0	0	0	0	0	0	0	0	0
ENSDARG00000003421:UTR10	chr9	12468634	12469520	886	-	259	27	35	88	55	42	51	58	59	64	50	63	35	29	39	63	88	27	12	28	10	8	0	26	13	8	22	9	9	11	0	6	5	14	24	0	0	0	0	0	0	0	0	0
ENSDARG00000003421:UTR11	chr9	12468499	12469520	1021	-	292	28	39	88	63	42	51	63	62	64	53	63	35	30	47	63	93	27	12	28	10	8	0	26	13	9	22	9	9	11	0	6	5	14	24	0	0	0	0	0	0	0	0	0
ENSDARG00000003421:UTR8	chr9	12476695	12476771	76	-	18	0	0	0	5	0	1	0	0	0	9	0	7	0	5	0	0	0	0	0	0	0	0	0	0	0	0	0	0	0	0	0	0	1	0	0	0	0	0	0	0	0	0	0
ENSDARG00000003421:UTR9	chr9	12469146	12469520	374	-	64	3	15	33	48	36	29	43	41	39	23	41	31	10	24	49	42	0	0	9	7	7	0	11	12	1	15	6	6	10	0	5	5	5	6	0	0	0	0	0	0	0	0	0
ENSDARG00000003429:UTR2	chr10	5018694	5018712	18	-	3	0	52	68	12	5	15	19	35	15	21	2	30	50	140	80	221	44	77	135	5	13	40	463	162	48	62	50	4	141	2	44	51	64	41	0	0	0	0	0	0	0	0	0
ENSDARG00000003429:UTR3	chr10	5018237	5018341	104	-	20	16	0	1	0	0	4	7	1	0	14	0	3	5	6	3	3	7	0	5	0	0	3	8	6	0	1	1	0	8	0	0	0	0	1	0	0	0	0	0	0	0	0	0
ENSDARG00000003429:UTR4	chr10	5017217	5017514	297	-	112	8134	10047	9818	7983	7626	5914	7928	6662	6149	6620	6544	6551	6242	7828	11124	10139	10631	12564	12072	11122	9289	15846	19284	13629	17443	20334	22927	11862	11093	11317	15500	15959	16539	14558	0	0	0	0	0	1	0	2	59
ENSDARG00000003429:UTR5	chr10	5017215	5017514	299	-	112	8134	10047	9818	7983	7626	5914	7928	6662	6149	6620	6544	6551	6242	7828	11124	10139	10631	12564	12072	11122	9289	15846	19284	13629	17443	20334	22927	11862	11093	11317	15500	15959	16539	14558	0	0	0	0	0	1	0	2	59
ENSDARG00000003444:UTR2	chr13	31536708	31536863	155	-	47	3	8	4	19	39	25	39	80	82	43	20	56	44	37	37	12	9	27	32	9	16	12	14	11	11	20	34	13	13	7	32	31	16	53	0	0	0	0	0	0	0	0	0
ENSDARG00000003446:UTR2	chr22	10516331	10517182	851	-	270	372	242	251	391	413	384	396	331	289	254	232	182	184	231	25	63	17	9	48	12	7	16	21	13	20	16	33	19	23	8	19	36	14	42	0	0	0	0	0	0	0	0	0
ENSDARG00000003449:UTR3	chr13	4620277	4620715	438	+	117	76	54	75	59	57	66	70	65	53	42	63	63	79	49	34	45	44	78	18	28	25	9	60	25	38	61	25	19	34	34	33	50	31	38	0	0	0	0	0	0	0	0	0
ENSDARG00000003449:UTR4	chr13	4620425	4620713	288	+	94	32	43	44	19	36	45	61	42	21	14	42	43	71	38	20	42	37	55	17	25	18	8	48	20	38	50	24	17	25	15	28	25	26	19	0	0	0	0	0	0	0	0	0
ENSDARG00000003462:UTR2	chr21	1670160	1670264	104	+	26	92	103	75	226	357	412	360	245	261	146	286	141	212	179	172	116	57	93	63	29	34	37	85	49	19	35	55	10	60	87	36	48	31	28	0	0	0	0	0	0	0	0	0
ENSDARG00000003469:UTR3	chr23	28343987	28344675	688	-	265	0	0	0	0	0	0	0	0	0	0	0	0	2	0	0	0	0	0	0	0	0	0	0	0	0	0	0	0	0	0	0	0	0	0	0	0	0	0	0	0	0	0	0
ENSDARG00000003475:UTR4	chr23	24489076	24489157	81	-	23	0	0	0	0	0	0	0	0	0	0	0	0	0	0	0	0	0	0	0	4	6	4	0	0	0	0	0	0	0	0	0	1	0	0	0	0	0	0	0	0	0	0	0
ENSDARG00000003486:UTR2	chr3	30888125	30891217	3092	-	1049	1249	2951	3232	1639	1057	1249	2437	2300	1781	2625	1774	2524	3019	3194	4580	5093	3514	5069	4719	2377	3236	5057	7937	3896	7471	8425	7924	2923	4600	2315	5874	6313	5362	6597	1	0	0	0	0	0	0	0	8
ENSDARG00000003487:UTR5	chr18	17542795	17542954	159	+	53	0	0	0	0	0	0	0	0	0	0	0	0	0	6	0	0	0	0	0	0	3	0	0	3	0	4	1	0	7	0	19	0	9	0	0	0	0	0	0	0	0	0	0
ENSDARG00000003487:UTR6	chr18	17577378	17577970	592	+	236	4500	3913	4493	4588	3667	3703	3852	4174	3540	3721	3783	3597	2784	2751	4432	3507	3610	5158	3234	4276	2459	4042	4818	3839	5461	6411	7226	4028	3249	3877	5436	5560	4846	5391	0	0	0	1	0	0	0	0	0
ENSDARG00000003487:UTR7	chr18	17577378	17580522	3144	+	1229	4500	3916	4496	4610	3669	3712	3856	4174	3540	3721	3783	3598	2784	2752	4447	3521	3628	5180	3241	4318	2479	4076	4833	3853	5483	6443	7264	4061	3267	3906	5468	5593	4867	5419	0	0	0	1	0	0	0	0	0
ENSDARG00000003495:UTR6	chr7	34321582	34321605	23	-	6	0	0	0	0	0	0	11	0	0	0	0	0	0	2	0	0	6	0	0	0	0	0	0	0	2	0	0	0	0	0	0	0	0	0	0	0	0	0	0	0	0	0	0
ENSDARG00000003495:UTR7	chr7	34318818	34319002	184	-	45	38	34	14	29	50	32	50	28	21	29	29	54	55	13	33	26	14	29	26	11	25	36	15	12	50	46	30	42	18	26	38	28	38	43	0	0	0	0	0	0	0	0	0
ENSDARG00000003495:UTR8	chr7	34317400	34318888	1488	-	489	3050	2476	3642	3229	3257	2494	3165	3050	1967	2042	1601	1102	922	1255	586	482	204	271	292	143	141	151	214	149	424	410	504	272	147	165	276	308	271	391	0	0	0	0	0	0	0	0	0
ENSDARG00000003512:UTR3	chr4	17886837	17888158	1321	-	391	34	57	99	88	115	115	153	112	72	38	70	29	47	64	28	20	7	1	5	11	10	20	21	0	11	4	8	21	1	5	12	16	3	18	0	0	0	0	0	0	0	0	0
ENSDARG00000003517:UTR6	chr2	26688727	26688908	181	+	66	53	79	134	215	148	111	291	255	122	118	90	87	95	55	48	10	61	75	94	47	69	104	115	48	84	111	178	37	63	54	116	136	108	61	0	0	0	0	0	0	0	0	0
ENSDARG00000003519:UTR3	chr7	55535694	55535721	27	-	10	0	0	0	3	0	1	3	0	0	3	0	2	0	5	0	0	0	0	0	0	1	1	9	1	0	0	1	0	2	0	0	0	0	3	0	0	0	0	0	0	0	0	0
ENSDARG00000003519:UTR4	chr7	55532723	55532781	58	-	13	0	2	0	5	0	2	6	1	1	1	9	3	0	14	0	3	0	8	0	0	2	0	15	5	3	3	6	0	3	0	5	1	9	8	0	0	0	0	0	0	0	0	0
ENSDARG00000003519:UTR5	chr7	55531675	55532641	966	-	335	231	220	363	428	359	374	516	405	238	377	230	314	297	412	389	405	158	259	318	97	147	211	290	160	193	359	363	154	206	163	195	229	398	279	2	8	4	1	23	4	3	0	10
ENSDARG00000003519:UTR6	chr7	55530532	55532641	2109	-	704	273	260	399	450	415	410	565	452	270	427	261	350	335	459	530	489	298	378	400	241	300	440	558	379	282	488	580	235	419	400	347	348	603	399	2	8	4	1	23	4	3	0	10
ENSDARG00000003519:UTR7	chr7	55530531	55531485	954	-	310	42	35	33	22	56	34	24	45	32	43	31	27	37	46	136	84	140	119	76	144	153	224	265	219	89	129	213	81	205	237	152	117	200	107	0	0	0	0	0	0	0	0	0
ENSDARG00000003520:UTR3	chr7	39701925	39705763	3838	+	1413	1065	926	969	1785	1855	1582	2012	1490	848	552	719	454	417	433	165	96	10	44	37	35	13	37	15	28	24	19	44	15	29	41	31	26	69	51	0	0	0	0	0	3	0	0	0
ENSDARG00000003523:UTR3	chr14	16352061	16352207	146	+	53	6	4	16	4	8	2	16	0	5	3	5	6	0	6	5	0	5	5	4	7	2	15	23	1	22	25	14	0	4	8	0	11	12	0	0	0	0	0	0	0	0	0	0
ENSDARG00000003523:UTR4	chr14	16352061	16352209	148	+	53	6	4	16	4	8	2	16	0	5	3	5	6	0	6	5	0	5	5	4	7	2	15	23	1	22	25	14	0	4	8	0	11	12	0	0	0	0	0	0	0	0	0	0
ENSDARG00000003526:UTR5	chr11	36342996	36343269	273	-	93	2204	2636	2586	4213	3648	3467	3997	2688	2437	2096	2506	2431	2600	2492	4397	3647	3968	4068	4096	2986	3844	5102	5964	4040	3508	4739	4972	2153	3937	4401	3499	4370	3911	4133	0	0	0	0	0	0	0	0	17
ENSDARG00000003527:UTR4	chr8	45394913	45395851	938	-	297	187	157	254	353	317	371	533	560	351	211	266	313	312	277	733	620	969	1239	1296	1540	1539	2064	1868	1227	1292	1740	1816	914	855	1022	1177	1499	1236	1174	0	0	0	0	0	0	0	1	0
ENSDARG00000003531:UTR3	chr2	30746043	30748070	2027	+	706	1764	3122	3302	1681	1544	1464	2264	1764	1345	1550	1479	1929	2138	2189	4089	3598	3805	5123	4780	2478	4335	5471	5562	2428	7034	7465	8095	2808	3822	2655	6101	6671	5600	7469	0	0	0	0	0	0	0	0	20
ENSDARG00000003531:UTR4	chr2	30747466	30748010	544	+	218	1764	3113	3300	1663	1544	1457	2259	1763	1338	1544	1469	1916	2126	2181	4068	3573	3758	5071	4745	2464	4284	5410	5539	2399	6979	7340	8001	2783	3796	2611	6007	6622	5562	7409	0	0	0	0	0	0	0	0	20
ENSDARG00000003533:UTR4	chr22	28647129	28647878	749	-	275	0	0	0	0	0	0	0	3	0	0	0	0	0	0	5	0	0	0	0	0	0	0	0	0	0	0	0	0	0	0	0	0	0	0	0	0	0	0	0	0	0	0	0
ENSDARG00000003544:UTR5	chr9	45540996	45541367	371	+	123	226	195	189	240	178	193	275	174	196	119	196	158	149	155	86	78	12	29	19	19	3	3	11	2	3	12	23	6	10	24	31	13	11	3	0	0	0	0	0	0	0	0	0
ENSDARG00000003553:UTR1	chr7	52368843	52369218	375	+	111	0	7	0	5	9	18	6	0	13	0	3	2	7	4	1	0	0	0	0	0	0	0	0	0	0	0	1	0	0	0	0	0	2	0	0	0	0	0	0	0	0	0	0
ENSDARG00000003564:UTR3	chr8	20852994	20853112	118	-	36	702	740	971	1592	1151	1740	2704	1614	1510	1128	1595	1378	1352	1288	1824	1320	1682	1750	2038	1487	2121	2952	1740	1107	2409	2471	2349	1346	916	1067	1622	1881	1860	2051	0	2	0	0	1	0	0	0	8
ENSDARG00000003570:UTR2	chr4	9843581	9843836	255	+	89	3066	4792	5355	5969	4505	4793	7561	7308	4488	5275	3478	4535	4238	5040	4318	4615	1880	2271	2227	932	847	1343	3368	2120	3455	3430	5731	2961	1760	1468	2613	3225	3698	3305	0	0	0	1	0	1	0	0	4
ENSDARG00000003573:UTR2	chr3	35550869	35551269	400	-	128	143	199	181	212	197	253	427	291	231	256	190	146	157	175	73	134	80	53	61	36	116	124	27	26	125	155	180	50	119	85	225	142	202	245	0	0	0	0	0	0	3	0	0
ENSDARG00000003576:UTR4	chr16	32275264	32276030	766	+	244	9	6	7	32	23	10	15	11	12	4	18	18	7	3	7	1	1	1	0	0	3	0	0	0	9	0	15	0	0	6	0	2	5	6	0	0	0	0	0	0	0	0	0
ENSDARG00000003584:UTR3	chr20	35461735	35462869	1134	-	376	171	325	427	248	263	232	327	380	233	316	182	251	108	183	77	35	8	24	13	25	27	31	71	44	42	27	128	20	46	29	58	73	65	71	0	0	0	0	0	0	0	0	0
ENSDARG00000003592:UTR2	chr5	33283653	33283718	65	+	26	43	49	29	38	57	44	91	48	45	12	30	9	28	29	49	42	106	78	80	84	78	165	95	82	174	192	267	116	81	86	178	219	234	133	0	0	0	0	0	0	0	0	0
ENSDARG00000003599:UTR2	chr3	29867981	29868152	171	-	50	1253	1911	2275	1635	829	1372	2669	1629	2119	1921	1600	2215	2246	2746	3749	3769	3756	3553	4474	1961	2976	4369	6677	4266	2220	3188	2932	1308	3922	3017	2260	3681	2771	2297	0	0	0	0	0	0	0	0	4
ENSDARG00000003599:UTR3	chr3	29867212	29867285	73	-	26	20625	17906	21630	23792	24125	22390	23765	18005	18248	16760	19238	22654	19372	17085	33063	24939	30282	33903	30477	31976	33289	43802	37133	25376	32934	39187	38102	18332	24959	36845	30183	34821	27228	28326	0	0	0	0	0	0	0	0	114
ENSDARG00000003607:UTR4	chr2	24385130	24386382	1252	+	423	941	1023	1075	957	857	815	1018	756	747	806	892	1190	1179	1090	2643	1862	3646	3485	3852	4245	4274	5594	5466	3839	4309	5340	5553	2372	3705	4914	4942	6247	5770	4929	0	0	0	0	0	0	0	0	24
ENSDARG00000003615:UTR3	chr4	18822749	18823032	283	+	109	0	5	1	0	0	0	0	8	0	0	0	0	0	0	0	0	0	0	0	0	0	0	0	2	0	0	0	5	0	0	0	0	0	0	0	0	0	0	0	0	0	0	0
ENSDARG00000003616:UTR2	chr18	18900325	18901017	692	+	223	6318	6277	7789	6061	5844	4958	5948	6028	4598	4520	4109	3096	2299	3170	3060	2539	1470	2294	2597	2127	2013	2909	2811	3120	4404	4967	3568	2505	4478	4570	6141	5574	4414	5342	0	0	0	0	0	0	0	0	41
ENSDARG00000003631:UTR3	chr1	19466058	19466452	394	+	105	76	59	66	106	64	109	161	80	109	66	90	64	60	47	22	29	14	19	10	12	8	9	9	5	6	35	11	6	4	17	25	19	12	54	0	0	0	0	0	0	0	0	0
ENSDARG00000003631:UTR4	chr1	19466058	19466453	395	+	105	76	59	66	106	64	109	161	80	109	66	91	64	60	47	22	29	14	19	10	12	8	9	9	5	6	35	11	6	4	17	25	19	12	54	0	0	0	0	0	0	0	0	0
ENSDARG00000003632:UTR2	chr11	36249495	36249902	407	+	141	0	0	0	0	0	0	0	0	0	0	0	0	0	0	0	0	0	0	0	0	0	0	0	0	0	0	0	0	0	0	0	0	0	0	0	0	0	0	0	0	0	0	0
ENSDARG00000003641:UTR4	chr9	30128214	30128758	544	+	199	3096	4447	5146	4087	3544	3374	4815	4064	3054	3084	2668	2855	3633	4868	4679	5585	2939	3431	4744	1880	3026	4056	4930	2816	3922	5312	4602	1511	2149	1779	3462	3514	3434	3805	0	0	1	0	0	0	0	0	0
ENSDARG00000003641:UTR5	chr9	30128214	30128760	546	+	199	3096	4447	5147	4087	3544	3374	4815	4064	3054	3084	2668	2855	3633	4868	4679	5585	2939	3431	4744	1880	3026	4056	4930	2816	3922	5312	4602	1511	2149	1779	3462	3514	3434	3805	0	0	1	0	0	0	0	0	0
ENSDARG00000003655:UTR2	chr22	21128112	21129588	1476	-	501	1241	1734	1918	1613	1274	1567	2328	1641	1373	1518	1515	1399	1681	1593	1815	1480	922	1104	1128	406	571	754	980	648	1205	1795	1719	693	639	539	1229	960	1129	1326	0	0	0	0	0	0	0	0	0
ENSDARG00000003675:UTR3	chr9	21397752	21397772	20	+	7	0	6	0	0	0	2	4	0	0	0	4	0	0	0	0	0	0	0	0	4	0	5	0	0	0	0	0	0	0	0	0	0	2	0	0	0	0	0	0	0	0	0	0
ENSDARG00000003675:UTR4	chr9	21399370	21399655	285	+	100	116	132	163	126	87	124	115	66	49	78	78	114	86	95	196	142	86	88	169	52	64	146	110	50	114	126	79	15	60	56	77	78	68	60	0	0	0	0	0	0	0	0	0
ENSDARG00000003675:UTR5	chr9	21399370	21401302	1932	+	628	116	132	163	127	87	125	115	76	49	78	78	115	86	95	196	142	86	88	169	52	64	146	112	50	114	126	79	15	60	56	81	78	68	60	0	0	0	0	0	0	0	0	0
ENSDARG00000003680:UTR10	chr19	33772466	33772593	127	+	37	0	0	0	1	0	0	0	6	0	0	0	0	0	1	0	0	0	0	0	0	0	0	0	0	0	4	0	0	0	0	0	0	0	0	0	0	0	0	0	0	0	0	0
ENSDARG00000003680:UTR11	chr19	33782829	33785914	3085	+	865	107	165	176	195	100	96	226	189	137	127	125	54	105	111	22	30	4	1	8	10	11	3	10	6	24	2	2	7	13	2	14	21	15	24	0	0	0	0	0	0	0	0	0
ENSDARG00000003680:UTR8	chr19	33759321	33759409	88	+	21	0	0	0	0	0	0	0	0	0	0	0	0	0	0	0	0	0	0	0	0	0	0	0	0	0	0	0	0	0	0	0	0	0	0	0	0	0	0	0	0	0	0	0
ENSDARG00000003680:UTR9	chr19	33765543	33765725	182	+	29	0	0	0	0	0	0	1	0	0	0	0	0	0	0	0	0	0	0	0	0	0	0	0	0	0	0	0	0	0	0	0	0	0	0	0	0	0	0	0	0	0	0	0
ENSDARG00000003681:UTR10	chr20	18713220	18715649	2429	+	826	6392	7259	6997	6741	7495	6238	7136	4403	4617	4280	4748	4647	4623	4446	7546	6082	8799	9545	8619	8777	9200	13123	12567	8145	10794	12590	12481	5773	7066	8821	9366	10885	9361	10468	0	0	0	0	1	0	0	0	45
ENSDARG00000003681:UTR11	chr20	18713676	18713947	271	+	96	6372	7202	6955	6706	7467	6226	7084	4374	4558	4230	4692	4580	4475	4325	7280	5846	8436	9095	8193	8226	8747	12632	11834	7770	9857	11586	11616	5309	6650	8458	8706	10024	8793	9664	0	0	0	0	1	0	0	0	44
ENSDARG00000003681:UTR12	chr20	18713676	18713948	272	+	96	6372	7202	6955	6706	7467	6226	7084	4374	4558	4230	4692	4580	4475	4325	7280	5846	8436	9095	8193	8226	8747	12632	11834	7770	9857	11586	11616	5309	6650	8458	8706	10024	8793	9664	0	0	0	0	1	0	0	0	44
ENSDARG00000003681:UTR13	chr20	18713676	18713949	273	+	96	6372	7202	6955	6706	7467	6226	7084	4374	4558	4230	4692	4580	4475	4325	7280	5846	8436	9095	8193	8226	8747	12632	11835	7770	9857	11586	11616	5309	6650	8458	8706	10024	8793	9664	0	0	0	0	1	0	0	0	44
ENSDARG00000003684:UTR1	chr6	21157194	21157512	318	-	91	3	4	12	2	0	0	5	3	6	13	9	20	0	0	0	7	0	0	0	0	1	4	0	0	3	0	0	0	0	3	0	0	3	6	0	0	0	0	0	0	0	0	0
ENSDARG00000003693:UTR4	chr14	7395823	7395997	174	+	47	3187	3018	3900	3332	3302	3503	4362	2509	2535	2272	3157	2596	3097	2930	5104	3849	4151	3726	5095	3731	4978	6374	4841	2814	3726	5007	5560	2175	2466	3216	3550	3647	4636	4073	1	0	1	0	0	0	0	0	0
ENSDARG00000003695:UTR4	chr8	2412582	2413195	613	-	167	2492	2609	3250	3197	2055	2268	2992	2745	1966	1989	1955	2191	2007	1937	2648	2174	2048	2226	2374	1680	1856	2408	2021	1230	3561	3886	4155	1881	1561	1735	3456	3666	3114	3630	1	0	0	0	0	0	0	0	0
ENSDARG00000003697:UTR2	chr6	49063288	49063587	299	-	111	0	18	1	0	0	11	6	10	2	12	0	6	8	7	0	2	10	8	10	3	12	10	18	8	32	18	38	21	4	5	22	19	11	9	0	0	0	0	0	0	0	0	0
ENSDARG00000003699:UTR4	chr14	22439167	22442059	2892	+	1032	957	1150	1278	1052	1063	945	1136	789	914	875	952	839	788	789	654	418	186	238	289	186	161	229	193	86	288	355	410	133	155	195	311	408	362	345	0	6	2	0	2	2	5	11	0
ENSDARG00000003699:UTR5	chr14	22439167	22443502	4335	+	1473	957	1153	1285	1052	1063	945	1139	789	914	879	952	839	788	789	654	424	186	240	289	186	161	229	194	86	288	355	410	133	155	195	311	412	362	347	0	6	2	0	2	2	5	11	0
ENSDARG00000003701:UTR6	chr1	33645330	33645336	6	-	1	12748	19784	20945	12552	9119	8080	15249	11502	5410	4590	4159	2113	1791	2257	392	389	108	78	129	58	52	101	100	64	191	165	154	92	77	58	165	224	128	113	0	1	1	1	0	0	2	0	0
ENSDARG00000003701:UTR7	chr1	33645043	33645336	293	-	101	76018	92696	98198	71560	69181	47775	69642	50044	21293	18143	20192	8007	7600	8137	1775	1312	450	516	567	265	269	399	383	236	790	880	933	380	283	258	620	653	628	631	0	1	3	1	0	1	2	0	0
ENSDARG00000003705:UTR2	chr25	3683204	3685280	2076	+	680	324	354	417	341	343	307	363	390	298	214	295	112	110	153	69	59	53	77	64	88	68	72	114	34	99	157	184	108	202	271	250	265	262	317	0	0	0	0	0	0	0	0	0
ENSDARG00000003706:UTR2	chr17	20009131	20014235	5104	-	1686	0	20	11	0	0	4	0	10	0	14	2	0	4	1	6	0	0	0	0	0	0	0	0	0	1	0	0	0	5	0	0	4	2	0	0	0	0	0	0	0	0	0	0
ENSDARG00000003732:UTR8	chr6	43433014	43433277	263	+	94	7	7	30	7	16	4	3	19	13	27	12	8	1	1	7	0	1	0	7	0	0	5	6	0	0	2	2	3	1	6	0	4	10	0	0	0	0	0	0	0	0	0	0
ENSDARG00000003749:UTR2	chr8	2469307	2469761	454	+	164	710	1028	1024	1385	1389	1194	1977	1281	869	916	858	1006	990	1086	1862	1584	1700	1716	2156	1210	1907	2363	2307	1326	2519	3091	2627	1046	1396	1234	2373	2177	2349	2339	0	0	0	0	0	0	0	0	12
ENSDARG00000003750:UTR3	chr20	25472129	25473275	1146	+	426	139	268	251	252	128	192	327	170	147	221	210	181	206	203	302	269	360	357	443	439	589	867	520	265	696	783	783	287	421	291	645	662	679	848	0	0	0	0	0	0	0	0	0
ENSDARG00000003751:UTR5	chr20	1253497	1254032	535	-	200	9	6	9	0	0	0	0	0	6	0	2	10	0	6	10	1	2	6	13	0	0	1	5	0	4	13	3	12	2	0	15	0	0	15	0	0	0	0	0	0	0	0	6
ENSDARG00000003751:UTR6	chr20	1244122	1244159	37	-	7	0	3	0	12	10	7	20	15	8	2	1	14	2	6	2	11	0	1	3	0	1	0	1	0	0	11	0	0	8	1	0	6	4	0	0	0	0	0	0	0	0	0	0
ENSDARG00000003751:UTR7	chr20	1240460	1244159	3699	-	1361	1424	1767	2184	1544	1799	1710	1924	1428	1300	1286	1907	1179	1263	1353	717	619	401	367	432	201	346	492	431	184	329	482	556	245	401	443	580	492	550	519	0	0	0	0	0	0	0	0	0
ENSDARG00000003754:UTR2	chr6	49107047	49109594	2547	-	831	735	808	975	663	839	763	962	674	712	584	606	583	587	453	455	511	175	192	179	62	106	119	209	142	334	378	491	191	127	154	322	318	309	411	4	11	5	0	0	0	0	1	8
ENSDARG00000003757:UTR3	chr2	29986254	29986619	365	-	130	711	931	989	707	553	525	863	699	438	373	410	278	377	331	287	287	199	113	170	84	200	220	159	83	250	300	271	110	140	56	204	201	225	220	0	0	0	0	0	0	0	0	0
ENSDARG00000003757:UTR4	chr2	29985663	29986619	956	-	308	711	931	989	715	553	528	863	699	438	373	410	278	377	331	287	287	199	113	170	84	200	220	163	83	250	300	271	110	140	56	204	201	225	220	0	0	0	0	0	0	0	0	0
ENSDARG00000003769:UTR2	chr7	39741476	39743452	1976	+	723	1407	1406	1834	1629	1428	1518	1930	1433	1344	1359	1280	1227	1119	1521	798	571	403	395	412	369	467	623	548	391	446	650	647	262	375	466	526	748	570	540	0	0	0	0	0	0	0	0	5
ENSDARG00000003776:UTR3	chr24	17124154	17126997	2843	+	965	1778	1751	2211	1635	1425	1441	1788	1305	1312	1390	1711	1467	1333	1604	870	610	298	222	312	214	201	253	321	144	216	391	364	186	956	1333	1720	1986	1344	1521	0	0	0	0	0	0	0	0	0
ENSDARG00000003776:UTR4	chr24	17124154	17127833	3679	+	1224	1778	1751	2211	1635	1427	1441	1788	1305	1312	1390	1711	1467	1333	1604	870	612	298	222	312	214	201	253	321	144	216	391	367	186	956	1333	1720	1986	1344	1522	0	0	0	0	0	0	0	0	0
ENSDARG00000003779:UTR5	chr2	30554255	30556286	2031	-	640	3	0	0	1	0	1	0	0	0	0	0	0	0	0	15	4	13	16	9	18	33	18	79	39	24	24	59	26	42	34	66	64	83	69	0	0	0	0	0	0	0	0	0
ENSDARG00000003789:UTR3	chr4	16649541	16650973	1432	-	527	2744	2831	3164	3098	2715	1984	2603	2077	2027	1987	2181	2437	2408	2151	3437	2737	1821	1736	1960	1547	1552	2117	2602	1484	2374	3278	2835	1371	2391	2971	3531	4089	3691	4032	3	1	0	0	3	2	0	2	0
ENSDARG00000003795:UTR1	chr18	26096813	26097110	297	-	79	1096	1292	1669	3369	2501	3929	5124	3506	3120	2551	3101	2605	2832	2714	3223	2664	2136	2394	2529	1613	2476	3206	2727	1563	2599	3460	3783	1545	1544	1525	2268	2395	2688	2975	0	0	0	0	0	0	0	0	0
ENSDARG00000003797:UTR3	chr20	27297031	27298749	1718	-	567	0	0	0	0	0	0	0	0	0	0	0	0	0	0	0	0	0	0	0	0	0	0	0	0	0	0	0	0	0	0	0	0	0	0	0	0	0	0	0	0	0	0	0
ENSDARG00000003797:UTR4	chr20	27295700	27298749	3049	-	974	0	0	0	0	0	0	0	0	0	0	0	0	0	0	2	0	0	0	0	0	0	0	8	0	0	0	0	0	0	0	0	0	0	0	0	0	0	0	0	0	0	0	0
ENSDARG00000003808:UTR2	chr5	43010970	43011814	844	+	321	0	3	0	0	0	0	0	0	0	4	8	20	20	24	196	171	299	239	225	252	329	380	294	150	373	502	477	232	202	314	545	657	569	712	0	0	0	0	0	0	0	0	0
ENSDARG00000003811:UTR3	chr4	14450786	14450951	165	-	34	16	18	11	25	19	10	18	11	1	9	9	6	15	26	6	5	1	0	1	3	0	0	0	0	28	7	22	1	1	1	5	7	8	4	0	0	0	0	0	0	0	0	0
ENSDARG00000003811:UTR4	chr4	14449232	14450951	1719	-	613	3434	3582	3810	3291	3444	2746	3468	2569	2440	2038	2340	2445	2556	2684	3743	2963	1871	1833	1974	711	729	932	1588	667	2087	2469	2266	1241	1322	1625	2022	2412	2184	2630	0	0	0	0	0	0	0	0	0
ENSDARG00000003818:UTR2	chr6	2206494	2208778	2284	-	762	222	353	564	429	225	250	322	371	302	291	231	245	169	288	334	247	200	228	217	212	294	453	371	289	397	392	523	180	273	233	273	280	302	323	0	0	0	0	0	0	0	0	8
ENSDARG00000003820:UTR2	chr16	50108811	50110394	1583	+	540	19	51	29	17	23	26	19	34	5	14	4	13	2	46	0	14	0	0	7	0	1	0	0	0	0	0	0	0	0	0	0	0	0	0	0	0	0	0	0	0	0	0	0
ENSDARG00000003820:UTR3	chr16	50108811	50111057	2246	+	780	77	111	53	47	66	79	87	95	28	63	32	36	32	72	17	15	16	0	11	0	2	1	2	0	9	7	6	5	0	1	8	23	2	0	0	0	0	0	0	0	0	0	0
ENSDARG00000003822:UTR2	chr4	11462621	11462702	81	+	21	26	62	33	71	77	59	63	37	36	60	38	17	55	22	42	37	26	26	55	36	34	43	39	8	28	45	55	11	16	9	28	31	39	81	0	0	0	0	0	0	0	0	0
ENSDARG00000003827:UTR2	chr13	37586490	37587314	824	-	298	1011	1310	1310	1149	841	878	1335	1239	982	1194	1090	1293	1285	1359	1203	1222	713	924	838	676	888	1083	1193	833	1109	1582	1616	763	671	621	1142	1544	1319	1164	0	0	0	0	0	0	0	0	7
ENSDARG00000003829:UTR2	chr13	24068576	24070832	2256	-	771	2561	2645	3302	2425	2717	2330	2536	1887	1669	1510	1760	1472	1594	1553	1695	1533	854	1044	1178	711	518	749	1118	632	1268	1604	1911	900	660	898	1112	1356	1327	1402	0	0	0	0	0	0	0	0	0
ENSDARG00000003835:UTR4	chr21	17567394	17569570	2176	+	743	112	165	153	105	124	147	145	200	80	100	86	118	113	120	214	161	113	250	214	167	128	198	150	83	351	508	224	135	163	183	326	294	193	237	2	2	1	0	0	0	4	0	0
ENSDARG00000003835:UTR5	chr21	17567394	17570251	2857	+	1004	213	375	341	227	259	238	275	328	116	176	121	181	203	192	349	310	328	530	479	357	489	580	533	312	887	1029	520	254	460	374	857	800	491	759	2	2	1	0	0	0	4	0	0
ENSDARG00000003841:UTR2	chr25	13685792	13686751	959	+	317	19	35	44	51	46	41	51	53	46	42	56	47	36	37	71	25	47	48	45	35	50	43	46	15	35	103	16	25	42	36	79	65	41	57	0	0	0	0	0	0	0	0	0
ENSDARG00000003845:UTR2	chr21	34793401	34793909	508	+	204	1100	1320	1362	1100	932	856	1321	784	681	647	789	787	852	716	1055	783	537	638	673	290	383	500	593	376	949	1179	1042	417	473	327	480	613	613	704	0	0	0	0	1	0	0	0	0
ENSDARG00000003846:UTR2	chr7	72584992	72585111	119	+	35	476	320	484	541	559	442	515	403	253	128	187	170	208	203	885	514	1073	1374	1444	1722	1616	2158	1024	774	1574	1982	1913	1103	620	866	1342	1440	1787	1653	0	0	0	0	2	0	13	0	1
ENSDARG00000003854:UTR4	chr14	942165	942342	177	-	37	178	132	128	297	206	328	427	273	245	228	203	202	404	311	457	321	258	191	321	214	235	268	224	174	174	270	327	141	114	164	195	160	216	263	0	0	0	0	0	0	0	0	0
ENSDARG00000003854:UTR5	chr14	937193	942342	5149	-	1645	395	347	456	550	522	675	715	460	487	435	399	318	551	414	598	424	316	299	578	375	447	626	346	272	377	535	486	231	156	281	400	263	358	478	0	0	0	0	0	1	0	0	0
ENSDARG00000003860:UTR4	chr19	18132604	18132888	284	-	112	6743	5610	7845	7084	5924	5170	5908	4837	4724	4445	4086	3580	3140	4528	6447	5556	5394	4693	6423	5242	7170	8078	5101	5305	4349	6684	4229	3169	8174	12421	4322	4798	4308	7277	0	0	0	0	0	2	0	0	35
ENSDARG00000003860:UTR5	chr19	18131511	18132888	1377	-	558	12111	11385	14852	12299	11307	9794	11103	9508	8541	8351	8480	7932	6532	8298	13178	11293	12233	11962	13086	11996	13755	17650	13007	10792	15006	18365	13881	7261	14262	19199	12966	12841	10965	16160	0	7	0	0	0	3	0	2	69
ENSDARG00000003866:UTR2	chr1	29823440	29824375	935	+	325	838	1627	1865	827	742	616	986	1184	785	1098	673	771	886	1067	1692	2140	1379	2188	1961	1034	1568	2600	3468	2000	3212	3757	4313	1738	2295	1404	3147	3363	3416	4012	3	1	1	0	0	0	1	0	5
ENSDARG00000003867:UTR5	chr8	7495161	7495164	3	-	0	0	0	0	1	0	0	13	2	0	5	2	0	0	1	0	0	0	0	0	0	0	0	0	0	0	2	0	0	0	0	0	0	0	0	0	0	0	0	0	0	0	0	0
ENSDARG00000003867:UTR6	chr8	7494940	7495164	224	-	71	8	8	4	4	5	8	16	9	1	6	8	0	4	4	0	0	0	0	0	1	0	0	0	4	4	5	9	0	3	0	0	0	0	3	0	0	0	0	0	0	0	0	0
ENSDARG00000003869:UTR2	chr16	36759727	36760156	429	+	161	416	579	688	704	463	505	760	551	421	426	311	310	335	369	384	339	270	198	238	117	159	224	197	110	290	349	552	237	211	174	373	335	430	497	0	0	0	0	0	0	0	0	3
ENSDARG00000003872:UTR3	chr7	28836121	28837318	1197	+	416	1735	2238	2253	1724	1381	806	1163	908	618	696	515	626	570	770	590	568	277	243	222	73	59	107	246	91	200	278	368	142	167	196	212	126	268	279	0	0	0	0	0	0	0	0	0
ENSDARG00000003877:UTR4	chr11	3909755	3910171	416	-	161	82	121	114	100	105	64	160	83	109	101	76	66	99	140	76	34	52	12	29	16	21	38	43	30	23	96	37	36	25	61	32	63	62	97	0	0	0	0	0	0	0	0	0
ENSDARG00000003899:UTR3	chr24	21122835	21122948	113	-	38	19	68	27	74	17	34	79	63	91	35	46	25	26	23	6	16	23	19	8	16	23	21	16	12	28	28	35	36	28	23	12	23	53	70	0	0	0	0	0	0	0	0	0
ENSDARG00000003900:UTR3	chr6	42031835	42032570	735	-	258	28	18	12	19	15	16	18	3	6	9	45	4	15	7	31	17	0	0	13	4	5	5	1	3	11	29	13	3	5	0	10	10	11	7	0	0	1	0	0	0	0	0	0
ENSDARG00000003902:UTR10	chr17	27461002	27461321	319	+	111	0	0	0	0	0	0	0	0	0	3	0	2	0	0	0	6	4	1	1	0	3	15	6	8	18	30	21	18	8	7	10	9	8	27	0	0	0	0	0	0	0	0	0
ENSDARG00000003902:UTR5	chr17	27460578	27460645	67	+	21	0	0	0	0	0	0	0	0	0	0	0	0	0	0	0	0	0	0	0	0	0	2	0	1	0	4	0	0	0	0	0	0	2	0	0	0	0	0	0	0	0	0	0
ENSDARG00000003902:UTR6	chr17	27460737	27460783	46	+	14	0	4	0	11	0	1	0	0	0	0	0	0	13	1	4	16	0	0	6	11	0	7	1	0	16	10	16	0	8	7	2	8	3	4	0	0	0	0	0	0	0	0	0
ENSDARG00000003902:UTR7	chr17	27460837	27460840	3	+	0	0	4	0	11	0	0	0	0	0	0	0	0	1	1	4	16	0	0	6	7	0	6	1	0	16	9	11	0	9	7	2	23	3	5	0	0	0	0	0	0	0	0	0
ENSDARG00000003902:UTR8	chr17	27460837	27461321	484	+	168	0	4	0	11	0	0	0	0	0	3	0	2	1	1	4	22	4	1	7	7	3	21	7	8	34	46	32	18	17	14	12	39	11	34	0	0	0	0	0	0	0	0	0
ENSDARG00000003902:UTR9	chr17	27461002	27461230	228	+	71	0	0	0	0	0	0	0	0	0	3	0	2	0	0	0	6	4	1	1	0	3	15	6	8	18	30	21	18	8	7	10	9	8	27	0	0	0	0	0	0	0	0	0
ENSDARG00000003904:UTR3	chr6	49060727	49061086	359	+	155	74	40	75	76	110	55	97	146	58	59	11	66	66	49	89	36	21	51	43	6	18	3	4	14	5	5	14	2	0	4	3	11	0	15	0	0	0	0	0	0	0	0	0
ENSDARG00000003909:UTR2	chr2	11677419	11677705	286	+	92	0	0	0	0	0	0	0	0	0	0	0	0	0	0	0	0	0	0	0	0	0	0	0	0	0	0	0	0	0	0	0	0	0	0	0	0	0	0	0	0	0	0	0
ENSDARG00000003910:UTR2	chr15	20060642	20061371	729	-	211	6577	6473	7158	6842	7284	6067	7441	5369	4007	3590	4292	2183	2096	2280	1389	1155	1039	1085	1326	951	1099	1508	1589	971	902	1160	1239	427	1139	1478	1094	1337	1359	1265	0	0	0	0	0	0	0	3	0
ENSDARG00000003920:UTR3	chr21	13227043	13227861	818	-	285	11230	13279	14447	9697	8544	8868	11697	10469	9355	10542	9738	11773	11358	12833	21583	18616	20479	26166	27886	22688	24440	36010	39046	23389	34017	40547	43286	19397	22866	21815	34046	36491	31763	31352	0	1	5	0	0	0	1	0	157
ENSDARG00000003920:UTR4	chr21	13224238	13227912	3674	-	1194	11320	13382	14546	9758	8574	8917	11764	10552	9422	10605	9850	11857	11434	12914	21790	18821	20710	26429	28166	22913	24752	36446	39459	23637	34458	41202	43733	19579	23162	22012	34359	36815	32119	31861	0	1	5	0	0	0	1	0	161
ENSDARG00000003925:UTR2	chr17	14712548	14712599	51	+	12	0	0	0	0	0	0	0	0	0	0	0	0	0	0	0	0	0	0	0	0	0	0	0	0	0	0	0	0	0	0	0	0	0	0	0	0	0	0	0	0	0	0	0
ENSDARG00000003927:UTR3	chr16	43227723	43230056	2333	-	725	4548	5051	6458	4606	4345	3933	5648	3690	3128	2855	3422	2396	2757	3049	1925	1624	779	1077	1157	849	1069	1350	1218	985	1789	2678	1900	826	2111	2387	3376	3579	3493	3363	0	0	1	0	0	1	0	0	16
ENSDARG00000003931:UTR4	chr19	20822517	20823099	582	+	203	776	1058	1002	902	1030	858	1124	732	689	685	970	762	953	628	1182	923	1223	1327	1272	959	1605	2062	1744	984	2545	3153	3300	1304	1507	1435	2600	2869	2597	3025	0	0	0	0	0	0	0	0	0
ENSDARG00000003934:UTR2	chr10	2584601	2584788	187	+	64	29	33	62	15	12	20	43	42	26	16	19	40	33	21	3	4	3	0	5	0	4	11	8	15	7	6	1	2	3	0	10	7	10	0	0	0	0	10	0	0	2	0	0
ENSDARG00000003934:UTR3	chr10	2585476	2585625	149	+	52	6354	4047	4216	4976	6696	5072	5750	4120	3191	2602	2728	1071	1007	1248	818	497	365	471	527	578	423	560	645	532	302	401	547	238	412	434	237	359	304	245	0	0	0	0	0	0	0	0	2
ENSDARG00000003938:UTR2	chr15	26498338	26498828	490	-	180	4963	6142	7222	5121	4362	3602	5368	3453	1810	1456	1649	1377	1401	1565	1500	1238	1412	1470	1574	1179	1734	2520	2172	1188	1328	1737	1891	694	1163	1264	1147	1423	1309	1471	0	0	0	0	0	0	0	0	0
ENSDARG00000003940:UTR3	chr17	24725619	24725651	32	+	8	20	57	40	116	99	180	144	87	107	84	79	173	69	79	152	140	191	127	246	191	204	250	199	100	209	288	311	131	149	195	169	370	262	234	0	0	0	0	0	0	0	0	0
ENSDARG00000003940:UTR4	chr17	24725619	24727255	1636	+	543	273	407	439	485	520	450	619	410	423	423	363	619	561	546	1773	1260	1969	1777	2168	2135	2617	3468	2500	1553	2170	2988	3287	1271	2124	2570	2405	2808	3092	2788	0	0	0	0	0	0	0	0	0
ENSDARG00000003940:UTR5	chr17	24725793	24726468	675	+	200	40	41	25	37	43	34	67	68	50	26	26	32	45	66	50	54	15	14	9	5	8	27	21	2	0	15	18	2	18	16	14	14	37	11	0	0	0	0	0	0	0	0	0
ENSDARG00000003941:UTR2	chr24	23837518	23838597	1079	-	384	2246	2423	2689	2751	2387	2334	2945	2256	1735	1317	1403	1491	1401	1674	3174	2736	3455	3601	4508	3540	4112	6348	5446	3356	3574	5397	5683	2297	2539	2769	2775	3129	3725	3959	0	0	0	0	0	0	0	0	56
ENSDARG00000003952:UTR3	chr22	35181847	35182202	355	-	129	352	412	334	194	400	359	450	170	362	361	475	562	663	560	1100	1044	710	721	985	849	672	1014	804	637	1508	2052	2074	970	1045	1606	2030	2192	1905	2560	0	0	0	0	0	0	0	0	13
ENSDARG00000003952:UTR4	chr22	35179574	35181840	2266	-	813	32475	38921	43363	40742	32025	30128	42182	34508	31166	30868	32657	35077	34649	34232	27713	21540	13095	15647	14422	9467	9323	10731	13821	8438	26518	32050	40525	18572	30404	31886	63862	66986	66883	68608	1	0	1	5	3	8	2	2	13
ENSDARG00000003961:UTR3	chr6	42038357	42039143	786	-	301	58	42	101	101	36	26	66	83	44	34	32	38	33	14	38	67	25	42	86	12	4	30	18	30	41	77	59	1	31	52	59	53	34	59	0	0	3	0	0	0	0	0	0
ENSDARG00000003963:UTR2	chr15	15591855	15593263	1408	+	477	293	390	410	263	235	194	369	370	215	248	217	132	126	153	68	62	47	54	72	60	114	171	170	170	106	157	124	66	126	85	197	118	121	150	0	0	0	0	0	0	0	0	0
ENSDARG00000003965:UTR2	chr13	28267996	28269201	1205	-	417	0	8	4	1	0	10	3	0	8	4	7	3	6	0	8	3	0	0	0	0	0	2	0	0	0	0	0	0	0	0	0	0	2	0	0	0	0	0	0	0	0	0	0
ENSDARG00000003968:UTR6	chr11	6446234	6446406	172	-	50	1042	1285	1464	2247	1470	2977	4707	3198	2777	2243	2439	1511	1550	1729	415	267	105	88	140	27	45	82	65	50	74	66	151	38	62	86	177	149	249	235	0	0	0	0	0	0	0	0	0
ENSDARG00000003970:UTR1	chr3	52607038	52607180	142	-	41	0	0	0	0	0	0	0	0	0	0	0	0	0	0	0	0	0	0	0	0	0	0	0	0	0	0	0	0	0	0	1	0	0	0	0	0	0	0	0	0	0	0	0
ENSDARG00000003971:UTR2	chr25	32746013	32746557	544	-	151	0	5	0	0	0	0	1	3	0	0	0	8	7	9	0	0	0	1	2	0	2	1	0	2	1	0	0	3	5	0	5	0	0	2	0	0	0	0	0	0	0	0	0
ENSDARG00000003973:UTR2	chr15	43961813	43961976	163	-	49	144	335	386	201	130	127	211	221	173	244	167	107	93	92	40	38	20	19	1	0	8	9	15	0	12	20	21	19	7	4	12	3	4	18	0	0	0	0	0	0	0	0	0
ENSDARG00000003974:UTR5	chr11	33841902	33842715	813	+	242	910	1255	1428	1980	1891	1820	2172	1730	1851	1588	1631	1730	1818	1855	1133	1037	776	818	935	913	946	1412	1611	871	960	1437	1622	633	998	1000	1355	1281	1247	1111	0	0	0	0	0	0	0	0	0
ENSDARG00000003977:UTR2	chr20	25885885	25887231	1346	+	462	4	54	34	30	7	16	41	34	8	23	7	15	3	5	1	13	1	1	9	1	10	11	9	12	8	21	31	9	1	0	10	5	23	31	0	0	0	0	0	0	0	0	0
ENSDARG00000003984:UTR3	chr10	23138269	23138860	591	+	188	182	248	241	469	461	445	848	633	525	549	558	494	600	638	756	721	513	694	679	400	486	686	818	534	1017	1037	1299	469	740	481	902	730	1071	1135	0	0	0	0	0	0	0	0	0
ENSDARG00000003984:UTR4	chr10	23138269	23143104	4835	+	1572	680	671	608	999	1169	1084	1448	1166	949	962	1035	862	996	981	1095	1086	819	1092	1012	709	725	1058	1214	794	1749	1734	1916	783	999	825	1446	1297	1392	1539	0	0	0	0	0	0	0	0	0
ENSDARG00000003989:UTR2	chr3	21881840	21889616	7776	+	2535	9	41	12	29	18	17	29	13	10	26	33	17	23	23	7	5	0	0	18	0	1	1	1	3	0	5	5	0	7	3	0	10	1	2	0	0	0	0	0	0	0	0	0
ENSDARG00000003991:UTR4	chr6	15076405	15076652	247	-	83	0	2	0	0	0	0	0	0	0	2	0	3	0	0	0	10	0	0	1	0	1	0	0	0	1	0	0	0	0	0	0	0	0	5	0	0	0	0	0	0	0	0	0
ENSDARG00000003991:UTR5	chr6	15075793	15076652	859	-	321	0	2	0	0	0	0	0	0	0	2	0	3	0	0	0	10	0	0	1	0	2	0	0	0	1	0	0	0	0	0	0	0	0	5	0	0	0	0	0	0	0	0	0
ENSDARG00000003991:UTR6	chr6	15075792	15076652	860	-	321	0	2	0	0	0	0	0	0	0	2	0	3	0	0	0	10	0	0	1	0	2	0	0	0	1	0	0	0	0	0	0	0	0	5	0	0	0	0	0	0	0	0	0
ENSDARG00000003991:UTR7	chr6	15071398	15071754	356	-	120	0	0	0	0	0	0	0	0	0	0	0	0	0	0	0	0	0	0	0	0	0	0	0	0	0	0	0	0	0	0	9	0	0	0	0	0	0	0	0	0	0	0	0
ENSDARG00000003994:UTR2	chr18	29058705	29060842	2137	+	712	13	9	36	17	40	6	23	10	19	7	2	23	3	5	21	18	0	23	0	4	16	14	19	12	14	29	29	18	4	8	30	0	6	18	0	0	0	0	0	0	0	0	0
ENSDARG00000003998:UTR4	chr17	20967648	20967935	287	-	87	0	0	0	0	0	0	0	0	0	0	0	0	0	0	0	0	0	0	0	0	0	0	0	0	0	0	0	0	0	0	0	0	0	0	0	0	0	0	0	0	0	0	0
ENSDARG00000003998:UTR5	chr17	20966834	20967350	516	-	169	0	0	0	0	0	0	0	0	0	0	0	0	0	0	0	0	0	0	0	0	0	0	0	0	0	0	0	0	0	0	2	1	0	0	0	0	0	0	0	0	0	0	0
ENSDARG00000003998:UTR6	chr17	20963476	20964773	1297	-	436	28	76	124	31	24	40	27	48	24	29	30	14	10	18	1	15	0	2	4	0	1	1	10	0	0	2	3	0	0	9	6	6	2	4	0	0	0	0	0	0	0	0	0
ENSDARG00000004015:UTR4	chr7	71553006	71553325	319	+	123	0	0	0	0	0	0	0	0	0	0	0	0	0	0	0	0	0	0	0	0	0	0	0	0	0	0	0	0	0	0	0	0	0	0	0	0	0	0	0	0	0	0	0
ENSDARG00000004015:UTR5	chr7	71556273	71556734	461	+	134	0	0	0	8	0	0	3	10	0	0	0	4	0	5	13	6	7	11	4	4	9	17	0	0	10	0	6	0	0	4	2	1	4	0	0	0	0	0	0	0	0	0	0
ENSDARG00000004017:UTR3	chr19	12017697	12018446	749	+	224	0	0	0	0	0	0	4	0	3	2	6	61	50	84	412	357	831	865	727	783	1217	1428	1205	596	1049	1569	1435	588	763	845	1128	1423	1219	1338	0	0	0	0	0	0	0	0	0
ENSDARG00000004023:UTR2	chr5	40728612	40729639	1027	-	313	0	0	0	0	0	0	0	0	25	25	4	9	12	14	5	8	0	4	0	2	2	0	0	2	4	2	0	0	0	0	1	0	4	4	0	0	0	0	0	0	0	0	6
ENSDARG00000004034:UTR4	chr3	27766877	27769232	2355	+	818	1166	1345	1470	1640	1740	1819	2156	1673	1323	1219	1314	902	777	1002	835	1000	578	742	754	456	514	557	1067	611	1065	1348	1297	587	675	712	942	1126	870	1017	0	0	0	0	0	0	0	0	0
ENSDARG00000004037:UTR2	chr13	23996069	23996667	598	-	175	1188	1355	1327	1802	1768	1781	2257	1695	1183	1212	1322	1020	1059	1005	584	457	231	206	193	181	217	311	418	194	358	391	486	190	180	205	332	310	383	340	0	0	1	0	0	0	0	0	0
ENSDARG00000004046:UTR6	chr14	31503432	31503435	3	+	0	0	0	0	0	6	2	16	7	0	0	5	7	0	3	4	6	4	0	24	3	0	0	5	8	0	0	20	8	13	0	4	5	1	12	0	0	0	0	0	0	0	0	0
ENSDARG00000004046:UTR7	chr14	31504657	31504993	336	+	107	0	0	0	0	0	3	0	1	0	0	0	0	0	1	0	0	0	0	3	0	0	3	0	0	7	7	0	15	2	4	1	9	1	2	0	0	0	0	0	0	0	0	0
ENSDARG00000004046:UTR8	chr14	31507188	31507744	556	+	194	638	1037	964	1798	1486	1655	2601	2368	1515	1528	1376	1109	1200	1471	772	621	381	497	493	347	497	549	732	446	464	450	517	219	558	416	341	453	478	581	0	0	0	0	0	0	0	0	3
ENSDARG00000004049:UTR3	chr20	3316284	3316602	318	-	117	91	183	146	177	130	87	135	101	79	76	100	109	127	121	137	168	166	191	142	58	131	164	146	122	69	128	116	44	100	88	136	131	127	131	0	0	0	0	0	0	0	0	0
ENSDARG00000004049:UTR4	chr20	3316262	3316602	340	-	122	118	204	177	203	142	114	143	120	114	104	104	140	141	155	194	186	215	251	186	72	149	214	174	131	115	156	168	50	121	120	177	166	157	180	0	0	0	0	0	0	0	0	0
ENSDARG00000004049:UTR5	chr20	3312858	3313315	457	-	162	0	0	0	0	0	0	0	0	183	217	237	1099	1228	976	4708	3906	6187	6919	6968	6213	8026	11716	9749	5509	8134	10108	9265	4566	6769	6774	9293	10914	9648	9334	0	0	0	0	0	0	0	0	88
ENSDARG00000004051:UTR2	chr7	58270473	58273062	2589	-	866	0	0	0	0	0	0	0	0	0	0	0	0	0	0	0	0	0	0	0	0	0	0	0	5	0	0	0	0	1	0	0	0	0	0	0	0	0	0	0	0	0	0	0
ENSDARG00000004055:UTR3	chr4	18209037	18209323	286	-	85	51	49	77	70	54	35	66	57	47	51	57	49	34	54	70	37	47	45	45	6	8	32	17	9	30	36	35	32	60	47	81	84	46	84	0	0	0	0	0	0	0	0	0
ENSDARG00000004055:UTR4	chr4	18207654	18209323	1669	-	596	248	289	383	624	357	302	589	371	428	528	457	449	370	564	364	305	150	131	127	80	121	122	134	98	220	267	244	129	392	347	835	900	557	801	0	0	0	0	0	0	1	0	0
ENSDARG00000004059:UTR2	chr25	32399730	32400209	479	+	142	242	238	203	480	436	578	780	646	498	450	578	603	470	457	661	456	207	367	284	154	134	129	309	206	226	317	309	182	201	214	88	190	195	204	0	0	0	0	0	0	0	0	0
ENSDARG00000004060:UTR2	chr11	35759651	35760935	1284	-	377	4	0	2	0	0	5	0	0	0	0	0	0	0	0	0	0	0	0	0	0	0	0	0	3	0	5	0	0	0	0	0	0	0	0	0	0	0	0	0	0	0	0	0
ENSDARG00000004074:UTR3	chr20	23972947	23974625	1678	-	578	35	22	22	45	18	47	58	24	0	25	16	15	11	24	3	2	0	8	0	0	3	5	4	3	6	0	2	6	7	0	7	2	13	6	0	0	0	0	0	0	0	0	0
ENSDARG00000004078:UTR4	chr14	28457925	28457955	30	+	6	27	25	30	88	48	88	87	50	87	32	101	53	59	68	65	23	1	13	28	4	4	27	2	3	9	9	11	23	7	7	10	0	10	16	0	0	0	0	0	0	0	0	0
ENSDARG00000004078:UTR5	chr14	28457925	28459446	1521	+	568	1814	1916	2024	2859	3069	2657	3167	2475	1525	1092	1520	974	1027	1089	1022	1027	638	666	689	689	914	1519	764	468	716	1210	1227	481	492	504	709	625	661	765	0	0	0	0	0	0	0	0	7
ENSDARG00000004082:UTR4	chr5	23635745	23635908	163	+	39	0	0	0	0	0	0	0	0	0	0	0	0	0	0	0	0	0	0	0	0	0	0	0	0	0	0	0	0	0	0	0	0	0	0	0	0	0	0	0	0	0	0	0
ENSDARG00000004094:UTR3	chr8	20190412	20192151	1739	+	595	2275	2222	2846	2606	2610	2213	2893	2371	1303	1239	1250	1013	1018	1146	3230	2413	3478	3742	4308	4043	4135	5807	5105	3191	3218	4237	5011	2194	2765	3203	3471	3437	3958	3879	0	0	0	0	1	0	3	0	5
ENSDARG00000004105:UTR5	chr6	33983673	33984399	726	-	214	9	0	0	0	0	0	0	0	0	0	2	0	7	0	16	0	4	3	4	0	3	10	1	5	10	22	10	7	2	4	11	11	14	3	0	0	0	0	0	0	0	0	0
ENSDARG00000004105:UTR6	chr6	33981495	33984399	2904	-	940	9	0	0	0	0	0	0	0	0	0	2	0	7	0	30	15	9	20	17	0	6	10	1	5	16	22	45	10	25	23	28	31	20	10	0	0	0	0	0	0	0	0	0
ENSDARG00000004105:UTR7	chr6	33979522	33984399	4877	-	1587	9	0	0	0	0	0	0	0	0	0	2	0	7	0	30	15	9	20	17	0	6	10	1	5	16	27	45	10	25	23	28	31	20	10	0	0	0	0	0	0	0	0	0
ENSDARG00000004111:UTR6	chr20	26368520	26368558	38	-	8	0	0	0	0	0	0	0	0	0	0	0	0	0	0	0	0	0	0	0	0	0	0	0	0	0	0	0	0	0	0	0	0	0	0	0	0	0	0	0	0	0	0	0
ENSDARG00000004111:UTR7	chr20	26362265	26362288	23	-	6	0	0	0	0	0	0	0	0	0	0	0	0	0	0	0	0	0	0	0	0	0	0	0	0	0	3	0	0	0	0	0	0	0	0	0	0	0	0	0	0	0	0	0
ENSDARG00000004111:UTR8	chr20	26361086	26361300	214	-	62	0	0	0	0	0	0	0	0	0	0	0	0	0	0	0	0	0	0	0	0	0	0	4	0	0	0	0	0	0	0	0	0	0	0	0	0	0	0	0	0	0	0	0
ENSDARG00000004111:UTR9	chr20	26359755	26361300	1545	-	557	0	0	0	12	0	2	4	4	16	0	0	0	2	10	0	0	11	6	11	4	0	2	6	1	1	9	4	0	5	10	1	2	2	2	0	0	0	0	0	0	0	0	0
ENSDARG00000004114:UTR2	chr23	43448260	43448409	149	+	55	44	50	37	71	61	84	84	52	45	47	88	56	34	70	82	20	73	78	73	61	74	102	62	33	110	156	154	65	27	53	113	127	131	133	0	0	1	0	0	0	0	0	0
ENSDARG00000004115:UTR2	chr14	16483925	16485340	1415	-	496	877	755	825	821	736	596	709	674	523	508	589	563	676	654	751	711	412	422	488	197	261	217	352	156	462	456	576	280	224	256	435	401	424	472	0	0	0	0	0	0	0	0	0
ENSDARG00000004130:UTR2	chr5	19509322	19509695	373	+	135	170	447	298	276	66	161	294	313	121	170	139	51	50	58	41	10	7	37	22	13	20	36	17	13	11	46	46	10	13	10	45	29	35	47	0	0	0	0	0	0	0	0	0
ENSDARG00000004131:UTR2	chr24	15132152	15132232	80	-	33	162	314	299	236	193	199	257	189	227	176	155	197	224	232	158	128	31	46	62	11	15	34	29	17	75	107	49	62	65	50	92	152	173	98	0	0	0	0	0	0	0	0	0
ENSDARG00000004131:UTR3	chr24	15130978	15132232	1254	-	474	162	317	303	236	193	199	258	189	227	176	155	197	224	232	158	128	31	46	62	11	15	34	29	17	75	107	49	62	65	50	92	152	173	98	0	0	0	0	0	0	0	0	0
ENSDARG00000004132:UTR3	chr23	20149230	20149428	198	-	86	0	11	10	5	4	5	14	1	0	1	1	6	4	2	0	3	0	1	0	0	0	6	3	0	0	0	7	0	6	4	3	0	9	4	0	0	0	0	0	0	0	0	0
ENSDARG00000004132:UTR4	chr23	20145299	20146108	809	-	289	195	381	324	241	217	173	283	210	259	212	250	191	218	411	441	562	255	182	388	122	114	285	355	147	378	426	363	195	234	213	271	385	349	314	0	0	0	0	0	0	0	0	0
ENSDARG00000004141:UTR2	chr15	15437004	15437530	526	+	163	0	0	0	0	0	0	0	7	0	3	0	2	2	0	9	1	12	7	5	24	26	28	9	14	6	2	18	1	5	2	2	5	12	31	0	0	0	0	0	0	0	0	0
ENSDARG00000004150:UTR4	chr6	42051892	42051917	25	-	9	0	0	0	0	0	0	0	0	0	0	0	0	0	0	0	0	0	0	0	0	0	0	0	0	0	0	0	0	0	0	0	0	0	0	0	0	0	0	0	0	0	0	0
ENSDARG00000004150:UTR5	chr6	42051516	42051917	401	-	163	0	0	0	0	0	0	0	0	0	1	0	0	0	0	31	15	22	19	16	46	23	45	45	21	56	71	100	30	48	44	69	26	57	59	0	0	0	0	0	0	0	0	0
ENSDARG00000004150:UTR6	chr6	42051479	42051917	438	-	181	0	0	0	0	0	0	0	0	0	1	0	0	0	0	31	15	22	19	16	46	23	45	45	21	56	71	100	30	48	44	69	26	57	59	0	0	0	0	0	0	0	0	0
ENSDARG00000004151:UTR3	chr13	1394585	1395002	417	+	122	462	673	492	535	627	587	809	440	596	447	500	434	372	457	295	296	89	68	51	27	25	26	85	35	98	188	147	54	41	120	72	61	77	143	0	0	0	0	0	0	0	0	0
ENSDARG00000004154:UTR2	chr10	41920927	41921417	490	+	177	384	619	769	454	321	397	622	525	404	525	394	404	399	473	320	392	168	313	313	132	194	219	286	134	512	627	588	247	185	85	392	394	381	458	0	0	0	0	0	0	0	0	0
ENSDARG00000004158:UTR3	chr17	44922421	44923661	1240	+	439	13	6	12	8	3	1	3	1	0	6	0	8	8	0	1	4	0	0	2	0	0	0	0	0	0	4	0	1	0	3	0	0	5	0	0	0	0	0	0	0	0	0	0
ENSDARG00000004160:UTR2	chr12	8881428	8882186	758	+	280	11957	9152	11079	9946	13278	11144	11538	8623	7576	6552	8485	4817	4824	5721	5518	4262	3579	3947	4706	4459	4403	6641	5054	3567	4292	5202	6260	3056	2470	2903	3226	3424	3653	3292	0	0	0	0	0	1	0	1	0
ENSDARG00000004161:UTR2	chr21	44036779	44037106	327	+	127	429	857	763	768	588	545	712	632	516	531	568	529	651	719	950	978	986	1045	1302	871	1276	1615	1425	1059	1418	1713	1989	857	958	848	1663	1748	1911	1576	0	0	0	0	0	0	0	0	0
ENSDARG00000004167:UTR2	chr2	7143015	7143044	29	+	7	0	2	4	0	1	0	0	29	0	0	0	0	6	8	0	2	0	1	6	0	0	0	0	0	0	0	2	0	8	0	0	2	0	0	0	0	0	0	0	0	0	0	0
ENSDARG00000004167:UTR3	chr2	7147796	7148449	653	+	225	101	201	175	214	180	83	158	144	81	103	110	111	66	69	48	86	27	53	39	11	50	32	91	29	73	58	64	25	20	39	31	31	59	52	0	0	0	0	0	0	0	0	1
ENSDARG00000004167:UTR4	chr2	7147898	7148078	180	+	60	101	186	169	212	180	81	154	138	81	98	108	111	66	61	47	81	22	53	19	9	33	22	88	24	57	57	57	25	14	30	19	21	51	37	0	0	0	0	0	0	0	0	1
ENSDARG00000004169:UTR5	chr19	17208684	17208854	170	-	22	2453	2227	3515	2390	2158	1769	2146	2435	1190	1364	1269	598	496	856	1446	1187	691	1048	1724	1236	1783	1542	598	772	2859	3126	1809	1163	2180	3095	5187	5897	3463	5386	0	0	0	0	0	0	0	0	0
ENSDARG00000004169:UTR6	chr19	17208244	17208598	354	-	139	2661	3359	3842	6123	4850	6431	8859	7108	5997	5668	5030	4858	4298	5397	5302	4639	3608	4784	5073	2537	2933	4491	6541	4402	7383	8856	8486	4841	8259	6726	15627	19707	15986	14853	0	0	0	0	1	7	0	0	52
ENSDARG00000004169:UTR7	chr19	17208212	17208278	66	-	30	2711	2757	3091	7174	6166	8351	10501	8451	7337	6875	6519	5976	5435	6288	6609	5355	4655	5898	6254	3348	3894	6027	7793	5300	10254	11327	11327	5776	9298	8397	20097	24528	20575	18762	0	0	0	0	1	7	0	0	48
ENSDARG00000004169:UTR8	chr19	17208014	17208532	518	-	214	3573	4195	4673	8945	7791	10169	13458	10386	8761	8265	7927	7337	6748	7656	8710	7048	6586	8188	8743	4864	6149	8607	9657	6316	13537	15297	14254	7091	12172	11514	25789	30109	25041	25997	0	0	0	0	2	7	2	0	54
ENSDARG00000004169:UTR9	chr19	17205142	17208278	3136	-	1077	3132	3235	3655	8368	7421	9721	12545	9763	8278	7881	7635	7010	6477	7239	8442	6642	6386	7936	8446	4753	5987	8364	9269	6113	13233	14849	13832	6777	11208	10951	25082	29326	24243	24412	0	0	0	0	2	7	2	0	50
ENSDARG00000004171:UTR4	chr16	10830581	10830671	90	-	26	0	6	0	0	0	0	0	6	0	7	0	0	4	5	1	14	0	0	0	0	0	0	14	2	13	1	0	1	14	0	12	14	6	1	0	0	0	0	0	0	0	0	0
ENSDARG00000004171:UTR5	chr16	10829808	10830504	696	-	208	314	417	568	397	294	325	507	302	416	274	335	222	269	349	375	380	261	264	343	243	284	300	603	469	2145	2820	1511	774	792	729	2350	2730	1782	1995	0	0	0	0	0	0	0	0	0
ENSDARG00000004171:UTR6	chr16	10828786	10830415	1629	-	552	1677	2208	2702	2237	2153	1720	2599	2007	1580	1482	1637	1577	1584	2125	2702	2412	2276	2394	2557	1643	2037	2737	3381	2034	4285	5513	4775	1773	2696	2101	4318	4635	3948	4590	0	0	0	0	0	0	0	0	3
ENSDARG00000004173:UTR3	chr2	37205782	37206072	290	+	108	563	1421	1560	1114	840	1005	1936	1795	953	1100	865	895	1144	1226	1187	1292	990	1034	1133	594	817	1103	1483	669	1542	1598	2130	783	872	635	1362	1528	1435	1637	0	0	0	1	0	0	1	0	11
ENSDARG00000004173:UTR4	chr2	37205782	37206080	298	+	108	565	1421	1560	1114	840	1008	1945	1795	957	1103	868	895	1144	1226	1187	1293	990	1034	1133	594	818	1108	1483	669	1545	1598	2130	783	873	644	1367	1530	1438	1659	0	0	0	1	0	0	1	0	11
ENSDARG00000004174:UTR3	chr25	17346125	17346929	804	+	276	5507	6144	6476	4337	4572	3406	4320	3328	2813	3305	3233	4120	3951	4126	8146	5939	5880	5916	6737	6586	6553	9490	9514	5739	8920	10961	11720	5009	8042	9339	11342	12091	11600	11245	0	0	0	0	1	0	0	0	15
ENSDARG00000004176:UTR4	chr16	6051417	6051511	94	+	20	0	0	0	0	0	0	0	0	0	0	0	10	0	0	0	0	0	0	0	0	0	0	0	0	0	0	0	0	0	0	0	0	0	0	0	0	0	0	0	0	0	0	0
ENSDARG00000004184:UTR2	chr10	37394577	37394957	380	+	130	45	87	78	80	68	52	116	59	57	41	36	64	62	64	62	71	40	36	46	17	14	40	69	23	59	52	75	45	80	61	43	53	54	64	0	0	0	0	0	0	0	0	0
ENSDARG00000004187:UTR2	chr21	5173618	5174054	436	+	128	24	7	20	16	34	5	32	3	9	17	5	3	2	20	15	13	1	5	5	0	4	0	5	0	0	7	9	2	4	2	0	0	4	0	0	0	0	0	0	0	0	0	0
ENSDARG00000004189:UTR5	chr3	24070047	24071582	1535	+	564	2234	5025	5401	2538	1773	1834	3318	3725	2169	2646	2150	2361	2825	3402	5040	5112	4232	6051	5520	3132	4299	6683	7915	4385	9759	10659	10710	4664	5806	3923	8331	8053	7880	9551	10	1	0	2	0	0	0	0	2
ENSDARG00000004196:UTR3	chr7	22914876	22916566	1690	-	473	3	0	0	0	0	0	1	0	0	2	0	0	0	9	63	77	91	136	141	352	189	320	246	177	159	242	150	115	192	153	168	194	151	110	0	0	0	0	0	0	0	0	0
ENSDARG00000004196:UTR4	chr7	22911609	22916566	4957	-	1433	3	0	0	0	0	0	1	0	0	2	0	4	2	9	68	86	105	178	172	416	247	401	279	201	188	286	170	119	209	174	226	203	195	131	0	0	0	0	0	0	0	0	0
ENSDARG00000004199:UTR3	chr25	27536131	27536263	132	-	44	0	0	0	0	0	0	0	0	0	0	0	0	0	0	0	0	0	0	0	0	0	0	0	0	0	0	0	0	0	0	0	0	3	0	0	0	0	0	0	0	0	0	0
ENSDARG00000004199:UTR4	chr25	27531873	27536263	4390	-	1451	0	4	0	0	0	0	0	0	0	0	0	0	0	0	0	0	0	0	0	0	0	0	0	0	0	0	0	0	0	0	0	0	3	3	0	0	0	0	0	0	0	0	0
ENSDARG00000004204:UTR10	chr9	33763818	33763921	103	-	23	0	0	0	0	0	0	0	0	0	0	0	0	0	0	0	0	0	0	0	0	0	3	0	0	0	0	0	0	0	0	0	0	0	0	0	0	0	0	0	0	0	0	0
ENSDARG00000004204:UTR11	chr9	33758721	33758924	203	-	42	12	7	0	12	34	0	11	23	16	10	7	7	7	4	9	14	0	1	0	0	14	2	0	4	2	2	2	0	13	12	2	1	2	2	0	0	0	0	0	0	0	0	0
ENSDARG00000004204:UTR12	chr9	33758719	33758813	94	-	22	12	7	0	12	34	0	11	19	16	10	7	5	7	4	0	14	0	1	0	0	14	1	0	4	0	2	2	0	9	12	2	1	0	2	0	0	0	0	0	0	0	0	0
ENSDARG00000004204:UTR3	chr9	33778214	33778324	110	-	36	0	0	0	0	0	0	0	0	0	0	0	0	0	0	0	0	0	0	0	0	0	0	0	0	0	0	0	0	0	0	0	0	0	0	0	0	0	0	0	0	0	0	0
ENSDARG00000004204:UTR4	chr9	33774806	33774972	166	-	38	0	0	0	0	0	0	0	0	0	0	0	0	0	0	0	0	0	0	0	0	0	0	0	0	0	0	0	0	0	0	0	0	0	0	0	0	0	0	0	0	0	0	0
ENSDARG00000004204:UTR5	chr9	33771317	33771460	143	-	38	0	0	0	0	0	0	0	0	0	0	0	0	0	0	0	0	0	0	0	0	0	0	0	0	0	0	0	0	0	0	0	0	0	0	0	0	0	0	0	0	0	0	0
ENSDARG00000004204:UTR6	chr9	33771032	33771229	197	-	54	0	0	0	0	0	0	0	0	0	0	0	0	0	0	0	0	0	0	0	0	0	0	0	0	0	0	0	0	0	0	0	0	0	0	0	0	0	0	0	0	0	0	0
ENSDARG00000004204:UTR7	chr9	33770762	33770896	134	-	29	0	0	0	0	6	0	0	0	0	0	0	0	0	0	0	0	0	0	0	0	0	0	0	0	0	0	0	0	0	0	0	0	0	0	0	0	0	0	0	0	0	0	0
ENSDARG00000004204:UTR8	chr9	33768008	33768203	195	-	48	0	0	0	0	0	0	0	0	0	0	0	0	0	0	0	0	0	0	0	0	0	0	0	0	0	0	0	0	0	0	0	0	0	0	0	0	0	0	0	0	0	0	0
ENSDARG00000004204:UTR9	chr9	33764015	33764108	93	-	24	0	0	0	0	0	0	0	0	0	0	0	0	0	0	0	0	0	0	0	0	0	0	2	0	0	0	0	0	0	0	0	0	0	0	0	0	0	0	0	0	0	0	0
ENSDARG00000004211:UTR3	chr16	17639895	17640738	843	-	299	431	545	642	552	598	470	674	559	549	437	486	332	323	492	244	273	93	132	70	55	76	49	115	75	92	121	146	54	63	93	64	38	102	107	0	0	0	0	0	0	7	0	14
ENSDARG00000004218:UTR2	chr23	26997480	26997485	5	+	2	0	0	0	0	0	0	0	0	2	0	0	0	0	0	0	4	2	10	1	0	0	0	0	6	1	0	4	0	6	4	0	0	1	20	0	0	0	0	0	0	0	0	2
ENSDARG00000004218:UTR3	chr23	27000573	27000683	110	+	31	0	0	0	0	0	0	0	0	0	0	0	0	0	0	0	0	0	0	0	0	0	0	0	0	0	0	1	0	0	0	0	0	0	0	0	0	0	0	0	0	0	0	0
ENSDARG00000004218:UTR4	chr23	27001026	27001161	135	+	32	0	0	0	0	0	0	0	0	0	11	0	0	3	0	0	0	0	0	0	0	0	0	0	0	0	0	0	0	0	0	0	0	0	0	0	0	0	0	0	0	0	0	0
ENSDARG00000004218:UTR5	chr23	27003600	27003981	381	+	79	0	0	0	0	0	0	0	14	0	6	0	0	3	1	8	3	7	0	0	2	2	0	0	25	13	5	8	12	8	23	7	18	24	11	0	0	0	0	0	0	0	0	0
ENSDARG00000004218:UTR6	chr23	27003846	27006062	2216	+	737	2	0	6	1	10	0	2	1	93	167	128	1009	844	845	2455	1525	2685	2825	3207	2248	2477	3032	4474	2825	3725	4371	4962	2056	2834	3362	3777	4133	4154	3787	0	0	0	0	0	0	0	0	63
ENSDARG00000004232:UTR2	chr5	36700793	36701760	967	+	315	0	2	0	0	2	0	1	0	13	3	15	7	11	7	56	82	52	91	33	11	6	14	51	22	159	176	149	39	61	85	175	124	98	104	0	0	0	0	0	0	0	0	0
ENSDARG00000004243:UTR2	chr6	13688675	13688991	316	+	92	0	4	11	32	18	39	8	14	19	4	12	46	23	10	27	19	49	18	67	22	40	44	2	29	46	56	26	20	32	45	83	81	92	135	0	2	0	0	0	0	0	0	0
ENSDARG00000004246:UTR2	chr1	23908553	23912788	4235	+	1398	26	50	32	27	21	5	35	23	8	12	5	0	3	13	18	10	39	15	15	94	41	92	19	41	32	60	27	12	17	6	13	36	20	30	0	0	0	0	0	0	0	0	0
ENSDARG00000004246:UTR3	chr1	23908705	23910036	1331	+	452	26	50	32	27	21	5	35	23	8	12	5	0	3	13	1	10	39	15	15	94	41	92	19	41	32	60	27	12	17	6	13	36	20	30	0	0	0	0	0	0	0	0	0
ENSDARG00000004246:UTR4	chr1	23908705	23912788	4083	+	1368	26	50	32	27	21	5	35	23	8	12	5	0	3	13	1	10	39	15	15	94	41	92	19	41	32	60	27	12	17	6	13	36	20	30	0	0	0	0	0	0	0	0	0
ENSDARG00000004251:UTR2	chr5	26145410	26146488	1078	+	356	500	865	1057	846	794	914	972	1087	712	699	716	475	558	624	740	707	569	684	721	361	631	661	1074	777	1624	1871	1873	1026	1035	954	1634	1485	1494	1926	0	0	0	0	0	0	0	0	0
ENSDARG00000004256:UTR2	chr5	36519120	36520117	997	+	310	0	0	0	9	0	11	8	26	219	338	183	802	566	837	1601	1942	917	1826	1467	495	531	910	1016	386	1907	2002	1888	648	962	380	2422	1843	1538	2780	0	0	0	0	0	0	3	14	122
ENSDARG00000004260:UTR2	chr21	22142967	22142972	5	+	0	6	19	21	4	4	6	6	14	4	25	24	5	3	25	3	0	0	0	3	0	0	0	0	3	0	0	0	0	0	0	0	0	0	0	0	0	0	0	0	0	0	0	0
ENSDARG00000004261:UTR2	chr14	26404639	26405872	1233	-	474	6495	7695	8814	5961	5903	5423	6409	6261	5074	5869	4818	6446	5766	6273	4934	4492	2523	2652	2639	1993	2036	2683	3099	2078	2866	3875	3932	2042	3094	2998	5017	5366	4798	5167	4	3	0	0	0	0	1	8	10
ENSDARG00000004262:UTR3	chr20	5237285	5237541	256	-	79	13	0	0	2	0	2	0	0	0	1	0	1	0	0	4	0	0	0	1	0	1	3	0	0	0	0	0	0	1	4	0	0	1	0	0	0	0	0	0	0	0	0	0
ENSDARG00000004270:UTR8	chr14	30792902	30794824	1922	+	625	7553	7201	8017	8501	9155	8373	9178	7227	6237	4644	6064	3075	2876	2871	1342	1049	741	847	873	813	976	1360	660	667	834	1047	1079	527	899	1267	1502	1684	1478	1659	0	0	0	0	0	0	0	0	0
ENSDARG00000004274:UTR3	chr24	37631631	37631857	226	-	45	92	118	120	230	211	257	420	334	321	258	269	226	155	232	184	160	138	83	153	209	182	303	198	143	137	186	322	169	176	159	271	251	396	338	0	0	0	0	0	0	0	0	0
ENSDARG00000004280:UTR3	chr19	12427635	12429254	1619	+	581	3139	3610	3314	3884	4325	4147	4499	3423	2962	2769	3350	3128	2813	3172	2940	2401	2460	2571	2369	2020	2054	2777	3205	2042	3443	4196	4427	2069	3504	3561	6014	6573	5804	6393	0	0	0	0	0	0	0	0	0
ENSDARG00000004280:UTR4	chr19	12431769	12431988	219	+	94	0	0	14	0	0	0	1	2	13	10	0	0	1	0	11	5	2	4	0	9	3	0	3	8	9	7	9	2	6	4	16	8	3	3	0	0	0	0	0	0	0	0	0
ENSDARG00000004282:UTR2	chr11	457422	457481	59	-	14	0	0	0	0	0	0	0	0	0	0	0	0	0	0	0	0	0	17	1	3	4	8	0	4	0	0	12	0	0	7	6	6	7	0	0	0	0	0	0	0	0	0	0
ENSDARG00000004296:UTR2	chr10	10823275	10824286	1011	+	332	0	0	0	0	0	0	0	0	0	0	2	0	0	0	0	4	1	0	6	0	0	0	4	0	12	6	1	0	0	0	0	0	0	0	0	0	0	0	0	0	0	0	0
ENSDARG00000004296:UTR3	chr10	10823350	10823872	522	+	169	0	0	0	0	0	0	0	0	0	0	2	0	0	0	0	4	1	0	6	0	0	0	4	0	0	6	1	0	0	0	0	0	0	0	0	0	0	0	0	0	0	0	0
ENSDARG00000004297:UTR2	chr17	11327163	11327897	734	-	275	875	1348	1560	1399	1286	1003	1438	1341	1013	1125	1090	1284	1287	1217	1365	999	780	774	693	478	766	891	670	411	869	1232	986	483	643	781	949	1040	979	1247	0	0	0	0	0	0	0	0	7
ENSDARG00000004301:UTR4	chr21	30950675	30951909	1234	+	422	1	4	0	0	0	0	0	0	0	0	0	3	6	1	9	19	8	4	2	11	0	1	17	10	0	7	0	0	6	14	3	0	1	0	0	0	0	0	0	0	0	0	0
ENSDARG00000004302:UTR10	chr11	40673669	40674070	401	+	103	6	8	1	8	4	5	15	23	6	1	6	3	3	7	1	4	25	4	1	11	0	2	9	0	6	19	6	0	2	3	12	21	0	3	0	0	0	0	0	0	0	0	0
ENSDARG00000004302:UTR6	chr11	40653778	40653871	93	+	30	0	0	0	0	0	0	0	0	0	0	0	0	0	0	0	0	0	0	0	0	0	0	0	0	0	0	0	0	0	0	0	0	0	0	0	0	0	0	0	0	0	0	0
ENSDARG00000004302:UTR7	chr11	40655673	40655871	198	+	43	0	0	0	0	0	0	0	0	0	0	0	0	0	0	0	0	0	0	0	0	0	0	0	3	0	0	0	0	0	0	0	0	0	0	0	0	0	0	0	0	0	0	0
ENSDARG00000004302:UTR9	chr11	40673665	40674070	405	+	104	6	8	1	8	4	5	15	23	6	1	6	3	3	7	1	4	25	4	1	11	0	2	9	0	6	19	6	0	2	3	12	21	0	3	0	0	0	0	0	0	0	0	0
ENSDARG00000004305:UTR1	chr9	33055352	33055440	88	+	44	20	16	3	12	18	13	8	21	10	0	8	14	22	6	8	10	0	7	0	0	0	4	0	0	2	7	0	2	0	0	4	0	0	1	0	0	0	0	0	0	0	0	0
ENSDARG00000004306:UTR2	chr2	32756404	32756706	302	+	94	398	446	611	513	496	377	461	448	407	340	367	331	213	344	138	151	11	17	40	27	11	13	35	26	47	101	41	42	13	16	57	100	51	74	0	0	0	0	0	0	0	0	0
ENSDARG00000004307:UTR3	chr9	23071148	23071661	513	-	180	27	26	44	21	26	30	30	24	1	34	17	4	2	12	16	26	24	14	58	25	28	18	51	27	63	37	75	16	70	26	25	115	59	43	0	0	0	0	0	0	0	0	0
ENSDARG00000004308:UTR1	chr16	25593338	25594080	742	-	268	273	451	555	730	730	674	941	768	412	388	520	272	250	367	157	192	120	107	202	126	195	236	177	179	107	213	194	103	106	68	130	213	168	124	0	0	0	0	0	0	0	0	0
ENSDARG00000004311:UTR2	chr19	29363279	29363779	500	+	178	233	725	850	652	375	639	1507	1696	808	1112	640	454	348	661	160	166	56	61	65	54	37	73	124	70	108	157	214	90	103	59	161	118	176	110	0	1	3	0	1	5	0	3	10
ENSDARG00000004318:UTR3	chr8	30449676	30450072	396	+	147	74	108	120	145	115	134	149	166	89	89	79	74	79	70	56	24	25	12	15	9	4	29	13	16	18	65	30	26	3	22	18	4	28	4	1	0	0	0	0	0	3	0	0
ENSDARG00000004322:UTR2	chr3	56882831	56887351	4520	-	1443	6	5	4	2	9	5	14	0	12	0	13	0	4	0	0	26	0	0	4	0	2	3	0	0	8	0	0	0	6	0	0	0	4	4	0	0	0	0	0	0	0	0	0
ENSDARG00000004325:UTR2	chr23	24985065	24985272	207	+	80	170	387	323	232	183	190	357	329	188	234	179	179	251	298	171	310	110	121	119	39	63	68	105	21	188	136	346	81	72	42	122	105	179	156	0	0	0	0	0	0	0	0	0
ENSDARG00000004328:UTR2	chr16	4685930	4686245	315	+	103	0	0	0	0	0	0	0	0	0	0	0	0	0	0	0	0	0	0	0	1	1	1	12	0	0	4	7	0	0	0	2	0	3	2	0	0	0	0	0	0	0	0	0
ENSDARG00000004336:UTR1	chr4	15816410	15816540	130	+	39	0	0	0	6	0	1	0	0	1	0	0	0	2	0	0	2	0	0	3	0	1	11	0	0	0	9	0	0	2	2	0	7	2	2	0	0	0	0	0	0	0	0	0
ENSDARG00000004343:UTR10	chr19	26931480	26932829	1349	+	469	2013	2437	2604	2349	1982	2220	3004	2197	2234	1845	2140	1962	2157	2165	3728	2611	2807	3072	3121	2219	2728	3222	3952	2564	4355	5533	5224	2641	2306	2390	4007	4549	4194	3813	0	0	0	0	0	0	0	0	0
ENSDARG00000004343:UTR7	chr19	26931217	26931297	80	+	17	0	12	33	5	0	0	10	15	4	22	4	15	38	52	19	67	12	27	30	1	8	6	157	62	15	31	22	12	57	4	15	20	25	26	0	0	0	0	0	0	0	0	0
ENSDARG00000004343:UTR8	chr19	26931406	26931433	27	+	4	24	290	306	77	17	72	200	172	199	262	116	149	260	240	394	415	253	329	370	74	108	128	518	319	215	444	305	153	253	92	215	228	284	169	0	0	0	0	0	0	0	0	0
ENSDARG00000004343:UTR9	chr19	26931480	26931994	514	+	153	2013	2437	2604	2349	1982	2220	3004	2197	2234	1845	2140	1962	2157	2165	3728	2611	2807	3072	3121	2219	2728	3222	3952	2564	4355	5533	5224	2641	2306	2390	4007	4549	4194	3813	0	0	0	0	0	0	0	0	0
ENSDARG00000004358:UTR3	chr16	12049071	12049762	691	+	206	3	13	7	11	15	14	2	17	0	35	22	11	20	8	20	20	8	27	2	17	0	11	2	3	6	0	0	0	4	5	0	4	0	2	0	0	0	0	0	0	0	0	0
ENSDARG00000004363:UTR5	chr10	32037058	32038263	1205	+	429	73	117	114	86	82	85	135	110	65	98	81	81	85	87	73	23	22	40	14	26	52	39	43	12	17	24	28	15	17	23	64	76	19	14	0	0	0	0	0	0	0	0	0
ENSDARG00000004363:UTR6	chr10	32037058	32041846	4788	+	1553	73	117	114	86	82	85	135	110	65	98	81	81	86	87	73	26	22	40	16	32	52	39	43	12	20	24	28	15	17	23	64	76	23	14	0	0	0	0	0	0	0	0	0
ENSDARG00000004372:UTR3	chr23	25442737	25442779	42	+	4	0	0	0	0	0	0	0	0	0	0	0	0	0	1	0	0	0	0	0	0	0	0	0	0	0	0	0	0	0	0	0	0	3	0	0	0	0	0	0	0	0	0	0
ENSDARG00000004372:UTR4	chr23	25446641	25448872	2231	+	707	0	0	0	0	9	0	0	0	0	0	3	1	0	0	0	8	10	24	23	56	117	107	28	12	27	70	29	15	4	11	49	19	31	17	0	0	0	0	0	0	0	0	0
ENSDARG00000004377:UTR2	chr17	14614144	14615131	987	-	300	71	81	75	80	88	12	81	48	100	73	33	17	72	67	38	33	0	1	13	0	15	0	12	9	29	18	15	1	4	9	0	1	7	5	0	0	0	0	0	0	0	0	0
ENSDARG00000004378:UTR10	chr19	43424169	43424228	59	+	12	0	0	0	0	0	0	0	0	0	0	0	0	0	0	0	0	0	0	0	0	0	0	0	0	0	0	0	0	0	0	0	0	0	0	0	0	0	0	0	0	0	0	0
ENSDARG00000004378:UTR11	chr19	43430407	43430737	330	+	109	0	0	0	0	0	1	0	0	0	0	1	0	0	0	0	0	0	0	0	0	0	0	0	0	0	0	0	0	0	0	0	0	0	0	0	0	0	0	0	0	0	0	0
ENSDARG00000004378:UTR12	chr19	43430407	43431771	1364	+	496	0	0	0	0	0	1	0	0	0	0	1	0	0	0	0	0	0	0	0	0	0	0	1	0	0	0	0	0	0	0	0	0	0	0	0	0	0	0	0	0	0	0	0
ENSDARG00000004378:UTR13	chr19	43430407	43432415	2008	+	724	5	0	6	4	0	10	0	5	1	7	1	0	7	0	0	9	0	0	3	1	9	0	1	0	15	4	1	0	9	20	0	13	2	0	0	0	0	0	0	0	0	0	0
ENSDARG00000004378:UTR14	chr19	43431234	43431771	537	+	195	0	0	0	0	0	0	0	0	0	0	0	0	0	0	0	0	0	0	0	0	0	0	1	0	0	0	0	0	0	0	0	0	0	0	0	0	0	0	0	0	0	0	0
ENSDARG00000004378:UTR15	chr19	43431951	43432413	462	+	159	5	0	6	4	0	9	0	5	1	7	0	0	7	0	0	9	0	0	3	1	9	0	0	0	15	4	1	0	9	20	0	13	2	0	0	0	0	0	0	0	0	0	0
ENSDARG00000004386:UTR2	chr4	9689697	9690419	722	+	220	0	3	0	0	0	0	0	0	0	5	0	5	1	0	1	0	0	2	0	0	5	1	0	4	0	0	17	0	0	0	0	6	4	10	0	0	0	0	0	0	0	0	0
ENSDARG00000004392:UTR2	chr5	27414764	27415058	294	+	122	654	1081	1235	883	692	534	931	665	293	283	261	110	96	146	88	50	18	62	42	30	26	57	15	13	52	56	89	29	25	20	18	51	14	36	0	0	0	0	0	0	0	0	0
ENSDARG00000004392:UTR3	chr5	27414764	27415081	317	+	130	657	1091	1245	892	699	535	936	682	297	285	261	120	96	146	88	55	18	62	42	30	26	57	15	13	52	56	89	29	25	20	18	51	14	36	0	0	0	0	0	0	0	0	0
ENSDARG00000004396:UTR3	chr2	7749393	7749663	270	-	82	1018	868	1029	1666	1982	1136	1630	1307	1026	1198	1189	748	651	946	289	217	128	124	203	176	258	246	90	62	206	333	228	145	46	53	149	185	215	187	0	0	0	0	0	0	1	0	0
ENSDARG00000004402:UTR4	chr14	36267665	36268710	1045	+	299	13	23	21	17	23	24	31	51	69	54	29	98	97	88	284	188	387	265	368	580	983	1202	514	398	1048	1766	824	427	736	910	1752	1929	1111	1118	0	0	0	0	0	0	0	0	11
ENSDARG00000004405:UTR10	chr19	18118320	18118912	592	-	228	777	1212	1226	1712	1347	1612	2435	2403	1338	1191	1071	620	509	715	124	128	38	71	59	29	45	57	150	59	127	154	103	47	65	44	100	102	85	70	0	0	0	0	0	0	0	4	0
ENSDARG00000004405:UTR9	chr19	18118361	18119608	1247	-	440	842	1267	1275	1950	1543	1828	2694	2619	1464	1332	1226	721	563	788	197	162	53	117	132	36	67	95	164	60	157	181	129	75	83	60	100	142	102	106	0	0	0	0	0	0	0	4	0
ENSDARG00000004406:UTR2	chr5	72129707	72131485	1778	-	623	47	38	66	38	43	49	24	10	19	21	14	31	27	22	51	38	39	90	69	68	111	173	45	33	90	127	109	37	24	65	69	91	80	89	0	0	0	0	0	0	0	0	0
ENSDARG00000004415:UTR5	chr12	30984814	30984832	18	-	7	0	0	0	0	0	0	0	0	0	0	0	0	0	0	0	0	0	0	0	0	0	0	0	0	0	0	0	0	0	0	0	0	0	0	0	0	0	0	0	0	0	0	0
ENSDARG00000004415:UTR6	chr12	30981685	30982183	498	-	122	0	0	1	3	0	0	0	0	0	0	3	0	0	0	0	9	0	0	0	5	2	0	3	0	0	0	4	0	8	2	0	0	8	0	0	0	0	0	0	0	0	0	0
ENSDARG00000004415:UTR7	chr12	30981685	30981741	56	-	28	0	0	0	3	0	0	0	0	0	0	3	0	0	0	0	9	0	0	0	5	2	0	3	0	0	0	4	0	8	2	0	0	8	0	0	0	0	0	0	0	0	0	0
ENSDARG00000004415:UTR8	chr12	30979735	30982183	2448	-	864	0	6	5	5	0	0	9	0	1	0	3	6	6	0	4	11	5	43	29	18	28	35	14	10	4	25	19	1	33	23	33	21	23	19	0	0	0	0	0	0	0	0	0
ENSDARG00000004415:UTR9	chr12	30977735	30981741	4006	-	1377	0	6	4	5	0	0	9	0	1	0	3	6	6	0	4	11	5	43	29	18	28	35	15	10	4	25	19	1	33	23	34	21	23	24	0	0	0	0	0	0	0	0	0
ENSDARG00000004427:UTR3	chr1	51041735	51041809	74	+	26	0	0	0	0	0	0	0	0	0	0	0	0	0	0	0	0	0	0	0	0	0	0	0	0	0	0	0	0	0	0	0	0	0	0	0	0	0	0	0	0	0	0	0
ENSDARG00000004427:UTR4	chr1	51042117	51042328	211	+	78	1505	1791	2067	1662	1610	1760	2296	1392	1726	1611	1911	1797	1916	1978	3786	3192	4321	4323	4139	3659	4029	5590	4456	3408	4350	5949	5502	2932	3055	3461	5017	6021	4252	4106	1	0	0	0	0	0	0	0	21
ENSDARG00000004427:UTR5	chr1	51042190	51042328	138	+	57	1486	1687	1977	1626	1599	1742	2185	1345	1668	1527	1863	1732	1845	1898	3611	3054	4204	4179	3948	3605	3927	5421	4260	3178	4283	5778	5378	2847	2927	3356	4844	5884	4103	4017	1	0	0	0	0	0	0	0	21
ENSDARG00000004433:UTR3	chr14	38891721	38892390	669	-	240	3	9	20	8	2	22	20	9	0	2	3	6	1	3	21	12	7	11	7	12	2	15	19	3	11	20	29	7	5	1	12	9	17	4	0	0	0	0	0	0	0	0	0
ENSDARG00000004436:UTR3	chr19	33258571	33258936	365	-	128	774	1086	1239	850	849	488	976	593	522	454	496	593	625	727	708	633	438	456	474	404	501	816	691	426	469	644	500	185	355	352	413	353	333	422	0	0	0	0	0	0	0	0	0
ENSDARG00000004445:UTR4	chr10	25268267	25268326	59	+	16	0	0	0	0	0	0	0	0	0	0	0	0	0	0	0	0	0	0	0	0	0	0	0	0	0	0	0	0	0	0	0	0	0	0	0	0	0	0	0	0	0	0	0
ENSDARG00000004445:UTR5	chr10	25268267	25272236	3969	+	1203	0	0	0	0	0	9	9	0	0	0	0	0	1	3	8	0	19	10	1	0	2	9	31	7	41	30	24	9	13	8	9	14	15	29	0	0	0	0	0	0	0	0	0
ENSDARG00000004447:UTR4	chr7	38686153	38686197	44	-	9	0	0	0	1	0	0	5	3	0	4	0	0	1	0	0	0	0	0	0	0	0	0	0	0	0	0	0	0	0	0	0	0	0	0	0	0	0	0	0	0	0	0	0
ENSDARG00000004447:UTR5	chr7	38685544	38686197	653	-	196	4	26	50	41	5	17	59	62	30	46	24	9	62	35	21	19	20	41	12	0	0	9	3	0	4	6	17	1	0	0	16	5	7	5	0	0	0	0	0	0	0	0	0
ENSDARG00000004451:UTR2	chr21	16172930	16173139	209	-	61	7	6	3	8	8	5	12	6	5	3	10	0	1	6	0	1	0	0	2	0	0	0	0	0	0	0	0	0	0	0	0	0	0	0	0	0	0	0	0	0	0	0	0
ENSDARG00000004452:UTR4	chr23	29360668	29360865	197	+	79	1	8	34	1	8	13	24	1	5	20	9	3	0	22	10	8	2	29	10	0	16	8	2	15	32	27	6	9	19	9	16	30	22	36	0	0	0	0	0	0	0	0	0
ENSDARG00000004452:UTR5	chr23	29361167	29361169	2	+	1	37	48	35	73	71	27	41	40	34	37	32	21	50	45	87	57	36	60	62	60	52	103	162	63	116	126	96	92	96	153	153	178	146	154	0	0	0	0	0	0	0	0	0
ENSDARG00000004452:UTR6	chr23	29361167	29361219	52	+	16	37	55	35	73	77	27	41	40	34	37	40	21	51	50	97	62	39	60	71	65	54	117	180	73	136	131	103	95	104	153	161	205	151	174	0	0	0	0	0	0	0	0	0
ENSDARG00000004452:UTR7	chr23	29361167	29361618	451	+	147	1084	909	1198	1047	1098	823	825	998	1068	1096	1406	1516	1162	1497	4601	2944	3991	5483	5127	7111	6080	5712	4286	4619	8922	10551	6526	4124	5267	8693	9732	12466	6844	8926	0	0	0	0	0	4	0	0	77
ENSDARG00000004452:UTR8	chr23	29361975	29362533	558	+	176	4360	3637	4793	4090	4257	3601	3816	3503	3853	4054	3896	5698	4550	4400	11307	9068	11963	13500	11652	15940	12585	17952	17493	11813	17088	21589	20873	9531	12847	14717	18054	18285	14958	15074	0	0	0	0	0	0	0	0	85
ENSDARG00000004452:UTR9	chr23	29361975	29362845	870	+	297	4399	3726	4877	4128	4321	3622	3861	3518	3879	4104	3962	5827	4668	4501	11611	9301	12262	13753	11882	16053	12750	18175	17749	11909	17493	22079	21241	9681	13114	14927	18623	18975	15485	15808	0	0	0	0	0	0	0	0	86
ENSDARG00000004455:UTR2	chr5	42120065	42120927	862	+	297	0	2	0	0	0	0	10	0	0	0	1	0	5	0	0	9	0	0	0	0	2	0	0	0	0	0	0	0	0	0	0	0	0	0	0	0	0	0	0	0	0	0	0
ENSDARG00000004459:UTR3	chr3	32619446	32619634	188	+	61	9	10	16	18	14	19	44	24	21	36	22	4	4	20	26	6	16	3	16	15	4	20	9	11	12	7	17	9	5	17	12	6	11	2	0	0	0	0	0	0	0	0	0
ENSDARG00000004460:UTR3	chr13	11566936	11566979	43	+	5	0	0	0	0	2	0	2	1	0	0	2	0	0	0	0	0	0	0	0	0	0	0	0	0	0	1	12	0	0	0	0	0	3	12	0	0	0	0	0	0	0	0	0
ENSDARG00000004460:UTR4	chr13	11567071	11567121	50	+	10	0	0	0	3	0	0	1	0	0	0	3	7	3	7	0	5	0	0	0	0	0	0	0	0	0	0	1	3	0	5	0	14	1	4	0	0	0	0	0	0	0	0	0
ENSDARG00000004460:UTR5	chr13	11569876	11570568	692	+	239	3055	4604	4640	3737	2822	3006	4141	2904	4047	3277	3294	4139	4525	4470	4892	4219	1801	1748	1769	417	619	722	1943	1066	1524	1992	2065	883	841	760	1080	1561	1115	1151	0	0	1	0	0	6	0	0	0
ENSDARG00000004470:UTR10	chr3	46794908	46795783	875	+	364	2138	2530	3057	2486	1959	1774	2648	3019	2145	1897	1641	1353	1263	1540	530	689	310	310	341	220	148	368	447	339	593	629	805	459	285	230	429	460	603	613	0	0	0	0	2	0	1	0	0
ENSDARG00000004470:UTR7	chr3	46791969	46791996	27	+	7	2	66	46	14	8	2	28	51	21	18	4	15	15	22	2	9	3	7	9	0	3	0	3	13	8	6	4	5	4	0	3	1	3	0	0	0	0	0	0	0	0	0	0
ENSDARG00000004470:UTR8	chr3	46791969	46795783	3814	+	1357	2140	2596	3105	2500	1967	1776	2676	3070	2166	1918	1645	1374	1281	1568	532	700	313	317	350	220	151	368	450	352	601	635	809	464	289	230	435	461	606	613	0	0	0	0	2	0	1	0	0
ENSDARG00000004470:UTR9	chr3	46794908	46795289	381	+	168	2138	2530	3057	2486	1959	1774	2648	3019	2145	1897	1641	1353	1263	1540	530	689	310	310	341	220	148	368	447	339	593	629	805	459	285	230	429	460	603	613	0	0	0	0	2	0	1	0	0
ENSDARG00000004472:UTR4	chr19	27505806	27506368	562	+	197	50	31	38	24	28	29	12	15	15	11	33	16	28	10	35	22	31	23	27	24	4	17	15	9	49	31	25	10	6	8	23	62	23	35	0	0	0	0	0	0	0	0	0
ENSDARG00000004472:UTR5	chr19	27505828	27506368	540	+	189	50	31	38	24	28	28	12	15	15	11	33	15	28	10	35	22	31	23	27	24	4	17	15	9	49	31	25	10	6	8	23	62	23	35	0	0	0	0	0	0	0	0	0
ENSDARG00000004472:UTR6	chr19	27515288	27515651	363	+	97	22	9	14	35	2	57	44	24	11	20	15	27	30	30	21	17	8	22	12	0	0	1	5	0	44	13	7	3	9	12	5	6	2	0	0	0	0	0	0	0	0	0	0
ENSDARG00000004473:UTR2	chr12	28770403	28770817	414	+	92	0	0	0	0	0	0	0	0	0	0	0	0	0	0	0	0	0	0	0	0	1	0	0	0	0	0	0	0	0	0	0	0	0	0	0	0	0	0	0	0	0	0	0
ENSDARG00000004497:UTR5	chr4	14967965	14968073	108	+	35	1	0	0	6	0	1	4	4	4	2	3	0	1	0	0	0	0	0	0	0	0	0	0	0	5	5	0	0	4	0	0	2	4	1	0	0	0	0	0	0	0	0	0
ENSDARG00000004497:UTR6	chr4	14967965	14968641	676	+	262	7	16	12	12	4	11	21	6	6	10	5	6	7	8	18	0	4	4	12	0	0	12	4	9	8	17	22	4	7	8	30	10	7	1	0	0	0	0	0	0	0	0	0
ENSDARG00000004498:UTR2	chr19	24982671	24982810	139	-	49	0	0	0	0	0	0	0	0	0	0	0	0	0	0	0	0	0	0	0	0	0	0	0	0	0	0	0	0	0	0	0	0	0	0	0	0	0	0	0	0	0	0	0
ENSDARG00000004502:UTR2	chr22	38294082	38294242	160	+	55	18	15	13	68	32	38	70	61	35	23	35	19	4	25	0	4	1	2	7	0	13	0	6	0	0	0	0	0	0	0	0	0	0	0	0	0	0	2	0	2	0	2	0
ENSDARG00000004517:UTR3	chr20	25639042	25639508	466	+	164	312	463	526	1031	973	877	1253	1156	748	768	824	763	860	1014	1326	983	895	1287	1246	731	1108	1653	1248	757	1483	1706	1670	689	889	644	1211	1171	1312	1675	0	0	0	0	0	0	0	0	3
ENSDARG00000004525:UTR2	chr2	3061140	3062793	1653	+	574	462	902	940	592	476	510	830	796	555	614	431	829	811	992	1588	1378	1879	1923	1799	1404	1698	2132	2139	1059	2412	3333	3121	1113	1155	968	1968	2235	1914	2285	0	0	1	5	4	0	0	4	16
ENSDARG00000004527:UTR2	chr14	28437270	28437426	156	+	53	83	171	138	315	267	359	621	340	302	196	304	218	235	205	379	296	678	665	627	851	887	1112	569	382	753	950	668	359	388	414	746	938	732	875	0	0	0	0	0	0	0	0	0
ENSDARG00000004529:UTR1	chr18	14331863	14332060	197	+	89	3367	5747	6639	4228	3259	3593	5561	4110	4051	3615	4398	3741	4161	4639	2823	2714	610	536	795	122	115	229	481	217	539	625	711	337	570	570	1009	1200	1178	1024	1	2	7	1	3	2	6	3	2
ENSDARG00000004537:UTR3	chr15	23383246	23383388	142	-	45	31	32	46	39	30	42	32	20	20	16	19	26	19	33	19	27	12	15	14	0	8	20	5	18	2	14	7	4	18	3	25	17	8	14	0	0	0	4	0	0	0	0	0
ENSDARG00000004537:UTR4	chr15	23382198	23383388	1190	-	426	326	524	526	435	337	321	388	410	267	285	304	275	263	262	255	134	145	89	148	39	48	86	104	62	192	224	210	115	79	89	189	201	128	185	0	0	0	4	0	0	0	0	0
ENSDARG00000004539:UTR2	chr2	20916496	20916757	261	-	113	0	0	0	0	0	0	0	0	23	9	11	88	94	109	1006	701	799	811	766	234	316	311	435	223	948	1072	1129	413	247	247	503	733	742	934	0	0	0	0	0	0	0	0	16
ENSDARG00000004574:UTR7	chr20	38545754	38545818	64	+	35	13	38	9	30	10	19	53	51	28	20	10	18	12	8	0	11	4	0	0	3	0	4	0	4	6	6	0	0	0	0	0	3	4	4	0	0	0	0	0	0	0	0	0
ENSDARG00000004574:UTR8	chr20	38583696	38584161	465	+	172	345	313	331	346	282	317	281	228	276	242	291	301	266	326	73	69	10	21	9	4	5	1	24	7	2	37	17	18	22	29	14	16	21	31	0	0	0	0	0	0	0	0	0
ENSDARG00000004576:UTR2	chr17	43410752	43411034	282	-	106	498	854	782	1090	1016	673	1077	611	400	327	384	416	463	536	556	584	538	856	736	499	585	716	781	525	858	1129	1052	401	675	669	1191	1265	1177	1078	1	2	2	1	3	1	0	2	24
ENSDARG00000004577:UTR2	chr25	20003299	20003528	229	+	71	0	0	0	0	0	0	0	5	0	7	2	0	8	1	11	1	0	0	0	0	0	0	0	0	1	0	0	0	0	0	0	0	0	0	0	0	0	0	0	0	0	0	0
ENSDARG00000004580:UTR2	chr2	36026182	36026902	720	-	237	0	0	0	0	0	0	0	0	0	0	0	0	0	1	11	0	12	13	0	0	1	0	0	0	0	1	2	0	6	0	0	0	5	0	0	0	0	0	0	0	0	0	0
ENSDARG00000004581:UTR2	chr20	27001822	27003298	1476	+	505	1679	2468	3258	1773	1391	1338	2189	2054	1683	1940	1823	1754	1657	2048	3045	2733	1777	2444	2419	1034	1297	1529	2438	1075	2310	2664	3400	1315	1328	1249	1876	2109	2292	2375	0	0	0	0	0	0	0	0	0
ENSDARG00000004586:UTR2	chr16	45797025	45797180	155	-	35	0	0	0	0	0	0	0	0	0	0	0	0	0	0	0	0	0	1	0	0	0	0	0	0	1	0	0	0	0	0	0	0	0	0	0	0	0	0	0	0	0	0	0
ENSDARG00000004586:UTR3	chr16	45796601	45797180	579	-	174	0	0	0	0	0	0	0	0	0	0	0	0	0	0	0	0	0	1	0	0	0	0	0	0	1	0	0	0	0	0	0	0	0	0	0	0	0	0	0	0	0	0	0
ENSDARG00000004587:UTR5	chr5	23605785	23605943	158	+	51	143	118	172	256	254	241	389	282	208	242	189	229	140	200	281	203	335	419	402	326	547	498	412	263	358	559	463	195	321	389	372	549	398	456	0	0	0	0	0	0	0	0	0
ENSDARG00000004587:UTR6	chr5	23605785	23605948	163	+	52	143	118	172	256	254	242	389	282	208	242	189	229	140	200	281	203	335	419	402	326	547	498	412	263	358	559	463	195	321	389	372	549	398	456	0	0	0	0	0	0	0	0	0
ENSDARG00000004588:UTR3	chr19	28786150	28787916	1766	-	570	51	33	51	48	36	32	55	63	48	31	38	34	78	44	23	60	46	75	50	18	38	30	104	57	32	32	129	39	11	26	17	40	51	31	0	0	0	0	0	0	0	0	0
ENSDARG00000004588:UTR4	chr19	28786148	28787916	1768	-	570	51	33	51	48	36	32	55	63	48	31	38	34	78	44	23	60	46	75	50	18	38	30	104	57	32	32	129	39	11	26	17	40	51	31	0	0	0	0	0	0	0	0	0
ENSDARG00000004592:UTR5	chr4	2622805	2623486	681	+	221	0	0	0	0	0	0	0	0	0	0	0	0	4	0	0	3	1	0	0	0	0	0	0	0	0	0	0	1	0	0	3	3	1	0	0	0	0	0	0	0	0	0	0
ENSDARG00000004592:UTR6	chr4	2622805	2623487	682	+	221	0	0	0	0	0	0	0	0	0	0	0	0	4	0	0	3	1	0	0	0	0	0	0	0	0	0	0	1	0	0	3	3	1	0	0	0	0	0	0	0	0	0	0
ENSDARG00000004594:UTR5	chr25	26909806	26913274	3468	+	1224	230	268	291	313	141	242	332	242	202	184	220	310	281	274	410	299	288	426	392	172	236	258	254	107	320	268	407	172	161	165	271	307	275	358	0	0	0	0	0	0	0	0	2
ENSDARG00000004594:UTR6	chr25	26911104	26912188	1084	+	377	213	259	279	300	128	228	308	236	197	146	211	284	259	252	383	269	255	344	303	151	215	203	224	91	194	220	302	113	146	159	210	271	237	284	0	0	0	0	0	0	0	0	2
ENSDARG00000004594:UTR7	chr25	26911104	26913274	2170	+	732	213	262	282	300	128	233	322	236	197	146	216	294	272	259	404	286	268	376	317	161	220	215	245	98	246	246	332	133	161	165	244	271	244	294	0	0	0	0	0	0	0	0	2
ENSDARG00000004597:UTR3	chr3	30370707	30372709	2002	-	526	0	0	0	0	0	0	0	0	0	7	0	7	0	0	0	0	4	0	0	0	3	13	0	0	5	0	0	0	2	0	0	0	2	0	0	0	0	0	0	0	0	0	0
ENSDARG00000004598:UTR2	chr15	31467977	31470101	2124	+	690	0	0	0	0	0	0	0	0	0	0	0	0	0	0	0	0	0	0	0	0	0	0	0	0	0	0	0	0	0	0	0	0	0	0	0	0	0	0	0	0	0	0	0
ENSDARG00000004616:UTR2	chr5	23608025	23608170	145	-	34	14	26	34	36	46	27	38	34	13	10	14	3	33	33	29	0	2	1	15	0	3	1	7	7	10	4	9	1	10	32	0	6	10	16	0	0	0	0	0	0	0	0	0
ENSDARG00000004618:UTR3	chr21	17951285	17952185	900	-	315	8	18	19	18	15	18	22	21	8	13	34	34	16	10	5	50	15	20	4	16	16	19	29	19	11	16	8	5	10	24	16	31	21	16	0	0	0	0	0	0	0	0	0
ENSDARG00000004621:UTR2	chr1	38649140	38651749	2609	-	841	0	0	0	0	0	0	0	0	0	0	0	0	0	2	9	0	46	38	59	186	201	301	106	49	76	134	82	59	74	62	151	99	67	113	0	0	0	0	0	0	0	0	0
ENSDARG00000004621:UTR3	chr1	38649140	38651162	2022	-	692	0	0	0	0	0	0	0	0	0	0	0	0	0	2	9	0	46	38	59	186	201	301	106	49	76	134	82	59	74	62	151	99	67	113	0	0	0	0	0	0	0	0	0
ENSDARG00000004627:UTR4	chr10	30999750	31000035	285	-	77	34	64	81	44	20	29	40	72	27	49	21	24	15	14	41	38	19	5	12	3	7	11	1	1	12	6	0	2	0	3	0	0	0	0	0	0	0	0	0	0	0	0	0
ENSDARG00000004627:UTR5	chr10	30997237	31000035	2798	-	898	87	102	142	91	70	102	102	132	51	93	64	49	35	24	69	51	34	14	26	5	24	15	3	4	31	12	3	5	1	3	11	13	0	3	0	0	0	0	0	0	0	0	0
ENSDARG00000004632:UTR2	chr11	31602803	31603692	889	+	300	1910	2137	2037	2973	3015	2560	3283	2458	2258	2374	2105	2338	2639	2799	1221	1124	359	330	438	269	275	390	507	323	375	308	605	307	304	282	316	479	491	591	0	0	0	0	0	0	0	0	0
ENSDARG00000004635:UTR3	chr20	24817835	24821078	3243	-	1078	1	3	2	0	10	0	0	0	0	5	0	0	13	0	7	9	47	35	30	100	130	123	47	39	20	93	92	20	31	61	69	94	71	40	0	0	0	0	0	0	0	0	0
ENSDARG00000004635:UTR4	chr20	24817117	24821078	3961	-	1312	1	3	2	0	10	0	0	0	0	5	0	0	13	0	7	9	47	35	30	100	130	123	47	39	20	93	92	20	31	61	69	94	71	40	0	0	0	0	0	0	0	0	0
ENSDARG00000004636:UTR3	chr15	26904634	26905365	731	-	254	66	102	119	76	64	55	124	74	85	37	88	45	75	85	96	73	64	93	68	81	27	48	69	42	68	97	160	45	51	35	65	84	60	113	0	0	0	0	0	0	0	0	0
ENSDARG00000004636:UTR4	chr15	26903266	26905365	2099	-	778	1794	2617	2657	2214	2102	1707	2452	1833	1555	1492	1565	1439	1555	1922	2260	2009	1368	1970	1990	1236	1467	2184	3262	1600	2399	3202	3427	1187	1783	1281	2210	2136	2098	1863	0	0	0	0	0	0	0	0	3
ENSDARG00000004643:UTR3	chr13	29480655	29481857	1202	-	432	12	19	31	15	12	10	37	36	7	25	3	11	15	15	27	35	52	69	80	91	105	166	62	51	125	70	42	32	71	48	122	162	55	34	0	0	0	0	0	0	0	0	0
ENSDARG00000004643:UTR4	chr13	29480009	29481857	1848	-	638	12	20	32	18	12	17	37	36	7	34	3	11	15	17	27	38	52	69	82	91	117	175	68	51	139	71	43	35	79	53	135	187	55	34	0	0	0	0	0	0	0	0	0
ENSDARG00000004647:UTR3	chr24	21330752	21331015	263	-	97	270	249	316	237	145	132	369	202	109	110	204	203	143	116	78	67	39	32	44	6	51	62	45	17	74	88	83	42	31	24	110	133	92	90	0	0	0	0	0	0	0	0	0
ENSDARG00000004648:UTR2	chr14	23812692	23812725	33	+	10	0	0	0	0	0	0	0	0	0	0	0	0	0	0	0	0	0	1	0	0	0	0	0	0	0	0	0	0	0	0	0	0	0	0	0	0	0	0	0	0	0	0	0
ENSDARG00000004658:UTR2	chr7	7378919	7379839	920	-	288	0	0	0	0	0	0	0	0	0	0	0	0	0	0	0	0	0	0	0	0	0	0	0	0	0	0	0	0	0	0	0	0	1	0	0	0	0	0	0	0	0	0	0
ENSDARG00000004672:UTR10	chr16	30737277	30737789	512	-	126	1241	1197	1217	1808	1864	1533	1657	1463	1322	1215	1348	1215	1179	1174	294	178	78	122	81	136	111	130	89	41	38	95	149	54	60	112	47	111	83	105	0	0	0	0	0	0	0	0	0
ENSDARG00000004672:UTR11	chr16	30735425	30737789	2364	-	856	1259	1220	1260	1828	1870	1536	1686	1484	1326	1223	1358	1215	1195	1180	294	184	78	122	81	136	117	131	93	41	43	95	152	54	60	112	56	118	85	105	0	0	0	0	0	0	0	0	0
ENSDARG00000004672:UTR9	chr16	30737672	30737789	117	-	18	29	7	8	6	14	15	34	21	40	34	7	6	3	24	12	3	0	0	0	0	1	0	0	0	0	0	5	0	4	7	0	0	2	0	0	0	0	0	0	0	0	0	0
ENSDARG00000004680:UTR4	chr2	30116193	30116467	274	+	112	319	461	531	390	369	269	341	306	290	271	240	285	251	323	351	442	250	390	329	116	224	234	368	169	640	624	455	153	225	178	464	434	374	582	0	0	0	0	0	0	0	0	0
ENSDARG00000004687:UTR2	chr24	20332076	20332460	384	+	134	55	120	73	243	197	121	188	189	99	93	86	65	60	117	135	169	98	185	118	93	112	150	148	93	154	170	232	97	102	49	150	97	136	184	0	0	0	0	0	0	0	0	0
ENSDARG00000004692:UTR3	chr9	24214659	24215185	526	-	168	4670	4756	6281	4917	3972	3702	4746	3764	3547	2908	3399	2759	2671	3055	2082	2102	1484	1561	1590	1011	1521	1821	1356	869	1157	1624	1571	879	1186	1194	1371	1493	2194	2367	0	1	0	0	0	0	0	0	6
ENSDARG00000004695:UTR3	chr13	31646102	31646103	1	-	0	0	0	0	0	0	0	0	0	0	0	0	0	0	0	0	0	0	0	0	0	0	0	0	0	0	0	0	0	0	0	0	0	0	0	0	0	0	0	0	0	0	0	0
ENSDARG00000004695:UTR4	chr13	31641140	31641763	623	-	154	0	0	0	0	0	0	0	0	0	0	0	0	0	0	0	0	0	0	0	0	0	0	1	0	0	0	0	0	0	0	0	0	0	0	0	0	0	0	0	0	0	0	0
ENSDARG00000004695:UTR5	chr13	31636731	31637250	519	-	136	0	0	0	0	0	0	0	3	0	0	0	0	1	0	0	0	43	70	77	139	138	249	159	119	78	84	118	42	76	63	55	76	74	73	0	0	0	0	0	0	0	0	0
ENSDARG00000004695:UTR6	chr13	31636731	31636876	145	-	59	0	0	0	0	0	0	0	3	0	0	0	0	0	0	0	0	42	68	75	139	135	228	131	93	76	83	118	41	66	63	48	76	62	73	0	0	0	0	0	0	0	0	0
ENSDARG00000004696:UTR2	chr6	40822586	40822750	164	-	47	123	170	110	273	224	188	377	244	194	179	202	210	162	212	164	151	54	63	87	53	57	111	92	45	87	133	99	60	49	40	42	72	52	134	0	0	0	0	0	0	0	0	0
ENSDARG00000004697:UTR3	chr20	33919615	33920020	405	+	137	4	2	12	0	1	3	9	7	0	0	5	1	0	3	0	0	5	4	7	20	79	99	15	9	23	26	29	17	15	28	14	13	65	47	0	0	0	0	0	0	0	0	0
ENSDARG00000004697:UTR4	chr20	33919615	33920055	440	+	151	4	2	12	0	1	3	9	7	0	0	5	1	0	3	0	0	5	4	7	20	79	99	15	9	23	26	29	17	15	28	14	13	65	47	0	0	0	0	0	0	0	0	0
ENSDARG00000004706:UTR2	chr13	45442771	45443008	237	+	97	492	741	618	989	970	727	1380	1053	743	851	791	949	1033	1134	1455	1426	1402	1435	1664	872	1432	1912	1832	835	2105	2467	2467	1031	1128	918	1865	1860	1835	2144	0	0	0	0	0	0	0	0	14
ENSDARG00000004712:UTR1	chr9	51427825	51431966	4141	-	1370	119	46	44	95	118	85	134	83	79	74	52	31	45	35	45	71	165	175	177	150	173	156	264	127	220	317	346	156	145	198	193	328	240	294	0	0	0	0	0	0	0	0	0
ENSDARG00000004713:UTR2	chr7	57629369	57629513	144	-	71	3260	5271	5175	3548	2609	2667	4868	2498	1461	1252	1596	1339	1609	1424	2692	2192	3832	3080	3633	2776	3331	4049	3932	2457	4138	5129	4782	2104	2293	3082	3917	5932	4538	4069	0	0	0	0	0	0	0	0	12
ENSDARG00000004714:UTR12	chr7	52544844	52545290	446	-	133	11	9	7	6	9	5	11	9	27	23	4	29	43	8	50	51	97	87	107	61	106	137	74	77	78	127	75	23	77	123	91	291	51	38	0	0	0	0	0	0	0	0	0
ENSDARG00000004714:UTR13	chr7	52521292	52521300	8	-	0	0	0	0	0	0	0	0	0	0	0	0	0	0	0	0	0	0	0	0	0	0	0	0	0	0	0	0	0	0	0	0	0	0	0	0	0	0	0	0	0	0	0	0
ENSDARG00000004714:UTR14	chr7	52518595	52519207	612	-	170	12	9	14	15	6	4	20	12	6	15	0	2	5	10	12	0	2	2	4	2	10	29	3	4	12	20	19	1	9	7	72	11	5	16	0	0	0	0	0	0	0	0	0
ENSDARG00000004714:UTR15	chr7	52516705	52519236	2531	-	819	15	18	18	29	19	7	44	22	18	20	3	2	5	22	12	0	13	96	40	102	94	152	91	103	62	121	81	12	80	67	153	136	47	64	0	0	0	0	0	0	0	0	0
ENSDARG00000004714:UTR7	chr7	52704730	52704988	258	-	72	0	0	0	4	0	3	4	0	0	0	0	5	0	5	0	0	0	0	5	0	8	1	0	4	0	0	8	2	3	5	9	0	4	0	0	0	0	0	0	0	0	0	0
ENSDARG00000004724:UTR4	chr16	34134760	34135244	484	+	176	15	14	44	29	26	5	43	18	24	20	20	23	22	25	19	32	8	9	30	6	2	5	3	9	12	1	6	0	6	0	1	0	2	4	0	0	0	0	0	0	0	0	0
ENSDARG00000004726:UTR3	chr14	7320947	7321231	284	-	85	836	1039	1142	1249	1214	910	1464	1077	872	789	998	981	1062	988	1420	1136	1057	1303	1268	671	683	984	1046	589	1342	1477	1728	829	769	696	1206	1380	1313	1502	0	0	0	0	0	0	0	0	0
ENSDARG00000004735:UTR2	chr20	35068665	35070476	1811	+	716	31133	28685	32361	22850	25577	19313	23885	16296	17915	17865	21513	25136	25703	24438	57884	44816	61097	59966	67658	67360	69549	103823	83940	56860	76064	95258	95382	41848	52678	71363	69381	78331	71036	67939	0	1	6	1	1	1	1	3	458
ENSDARG00000004745:UTR2	chr23	27726887	27727512	625	+	188	1079	1109	1749	1334	828	856	1085	1144	811	960	948	1117	707	1373	1566	1059	588	686	892	430	843	925	485	497	2457	2845	1522	1126	594	925	2262	2334	1474	2098	0	0	0	0	0	0	0	0	0
ENSDARG00000004748:UTR3	chr3	39473187	39475408	2221	-	756	21	6	5	14	9	3	12	0	6	6	3	13	5	9	77	92	351	332	212	492	519	719	642	260	615	840	900	374	465	473	783	714	740	1075	0	0	0	0	0	0	0	0	0
ENSDARG00000004748:UTR4	chr3	39472341	39474944	2603	-	908	21	6	5	14	9	3	12	0	6	6	3	13	5	9	77	96	351	332	215	492	522	719	650	263	647	843	916	376	465	473	796	725	749	1078	0	0	0	0	0	0	0	0	0
ENSDARG00000004753:UTR2	chr6	13458256	13458595	339	-	112	0	0	0	0	0	0	0	0	0	0	0	0	0	0	0	0	0	0	0	0	0	0	0	0	0	0	3	0	0	0	5	3	11	0	0	0	0	0	0	0	0	0	0
ENSDARG00000004754:UTR2	chr21	43137499	43138032	533	-	176	2178	2900	2941	2933	2875	2970	4855	3447	2735	2548	2512	1494	1320	1729	1291	1076	987	1124	1468	1487	1079	1851	1630	1105	1099	1549	2148	664	899	1085	1064	1239	1277	1038	0	0	0	0	0	0	0	0	0
ENSDARG00000004757:UTR4	chr8	47144749	47144786	37	-	4	156	715	800	259	154	183	604	427	411	504	287	606	719	1107	1298	1986	1668	1578	2620	511	1292	2040	3527	2110	960	1461	1210	413	2146	744	962	1981	1544	1443	0	0	0	0	0	0	0	0	1
ENSDARG00000004757:UTR5	chr8	47144540	47144786	246	-	88	3227	4630	5719	3614	3274	3565	4788	3364	3683	3369	3979	4524	4644	5135	10555	9559	13241	13232	16433	9816	14996	19834	17671	10429	14134	16296	17342	6984	11036	11135	14211	18214	14758	14651	0	0	0	1	0	0	1	0	98
ENSDARG00000004757:UTR6	chr8	47143830	47144170	340	-	122	1333	3445	3916	1398	761	1039	2554	2289	1984	3121	1807	5208	5575	5608	14586	14575	14183	19509	18200	9590	18269	25734	28132	13863	33289	39720	42420	16884	21668	9229	36720	38819	33376	35432	0	0	0	0	0	0	0	0	122
ENSDARG00000004757:UTR7	chr8	47143828	47144170	342	-	122	1333	3445	3916	1398	761	1039	2554	2289	1984	3121	1807	5208	5575	5608	14586	14575	14183	19509	18200	9590	18269	25734	28132	13863	33289	39720	42420	16884	21669	9229	36720	38819	33376	35432	0	0	0	0	0	0	0	0	122
ENSDARG00000004771:UTR2	chr9	8967634	8967837	203	+	86	45	29	35	16	47	16	37	34	10	9	31	13	24	23	24	19	68	48	46	26	37	70	43	53	48	72	49	16	26	25	51	26	23	35	0	0	0	0	0	0	0	0	0
ENSDARG00000004771:UTR3	chr9	8967634	8967936	302	+	124	45	42	49	29	58	25	58	47	15	31	38	13	33	23	38	21	81	81	81	48	74	86	45	65	71	87	86	18	34	39	58	42	41	71	0	0	0	0	0	0	0	0	0
ENSDARG00000004774:UTR2	chr5	55866768	55866870	102	-	42	1450	1254	1404	1957	2000	1609	2005	1784	1651	1531	1518	1665	1561	1454	1813	1364	1048	957	941	718	676	882	906	697	1677	1693	1586	881	777	1070	1563	1894	1564	1716	0	0	0	0	0	0	0	0	0
ENSDARG00000004782:UTR5	chr13	13218654	13218707	53	-	10	0	0	0	0	0	0	0	0	0	0	0	0	0	0	0	0	0	0	0	2	0	6	1	0	0	0	2	0	0	0	0	0	0	0	0	0	0	0	0	0	0	0	0
ENSDARG00000004782:UTR6	chr13	13213566	13218707	5141	-	1772	8	13	0	4	0	0	0	12	0	0	4	2	7	15	17	15	0	5	3	33	21	51	25	25	47	48	43	13	48	16	51	38	40	71	0	0	0	0	0	0	0	0	0
ENSDARG00000004785:UTR3	chr25	32366070	32366675	605	-	191	3446	3396	3910	4407	4222	3740	4335	3188	2903	2587	3037	3301	3023	2847	4515	3267	2557	3184	3181	2176	2330	3189	2975	1879	2056	2631	3457	1570	2537	2656	2716	3416	3334	2949	0	0	0	0	0	0	0	0	0
ENSDARG00000004794:UTR3	chr4	20197217	20197314	97	+	29	0	2	0	0	0	2	5	7	0	2	1	3	0	1	7	0	6	0	0	0	2	0	0	0	13	0	6	0	0	0	1	0	0	0	0	0	0	0	0	0	0	0	0
ENSDARG00000004794:UTR4	chr4	20198631	20199224	593	+	204	11	36	50	17	31	21	39	32	19	28	5	45	68	43	13	23	17	12	3	2	5	10	7	0	4	39	13	4	1	12	9	1	20	37	0	0	0	0	0	0	0	0	0
ENSDARG00000004796:UTR2	chr3	54868850	54868853	3	+	1	0	1	1	14	3	0	5	0	0	4	1	5	0	1	0	8	0	0	11	0	0	0	5	0	0	0	5	1	0	0	0	0	2	0	0	0	0	0	0	0	0	0	0
ENSDARG00000004796:UTR3	chr3	54871365	54875874	4509	+	1469	1492	1900	2265	1407	1348	1291	1634	1389	1070	1043	1031	705	887	894	717	558	406	448	348	199	247	347	474	218	551	475	654	292	562	520	894	658	769	1017	0	0	0	0	0	0	0	0	2
ENSDARG00000004796:UTR4	chr3	54871478	54875874	4396	+	1439	1485	1889	2255	1406	1348	1290	1632	1359	1070	1040	1031	698	884	892	701	551	393	448	348	199	246	342	473	218	549	470	639	292	562	520	894	658	764	1015	0	0	0	0	0	0	0	0	2
ENSDARG00000004806:UTR2	chr16	13870658	13870899	241	+	86	1974	2035	2169	3285	3574	4496	5534	2928	3479	2551	3183	2419	2595	3215	3650	2933	2607	2465	3188	1661	1909	2600	3284	1940	2735	3457	3369	1500	1438	1548	2060	2012	2419	2436	0	0	0	0	0	0	0	0	0
ENSDARG00000004823:UTR2	chr18	20642377	20642578	201	-	86	5249	4581	4340	7496	9701	7052	7920	7570	5662	5371	5217	3205	2251	2902	947	782	263	274	193	105	37	78	190	111	252	215	216	157	198	159	314	238	246	177	10	0	5	19	20	18	2	12	18
ENSDARG00000004830:UTR3	chr5	42856512	42856591	79	-	16	0	0	0	0	0	0	0	0	0	0	0	2	0	0	0	0	0	0	0	0	0	0	9	5	0	0	0	0	0	0	0	0	0	0	0	0	0	0	0	0	0	0	0
ENSDARG00000004830:UTR4	chr5	42847492	42847553	61	-	15	0	0	0	0	0	0	0	0	0	0	0	2	0	0	0	0	0	0	0	0	0	0	0	0	9	0	0	0	0	0	9	0	0	0	0	0	0	0	0	0	0	0	0
ENSDARG00000004830:UTR5	chr5	42835081	42835612	531	-	197	8	7	0	11	3	6	10	0	9	0	0	7	4	3	0	3	8	13	3	4	8	29	18	10	16	12	38	5	7	23	26	12	15	15	0	0	0	0	0	0	0	0	0
ENSDARG00000004836:UTR3	chr23	17472701	17477399	4698	-	1729	3182	3301	4017	2766	2883	2211	3478	2433	2003	2058	2193	1764	1911	2245	1893	1798	974	1216	1498	570	736	942	1064	588	1262	1801	1628	781	694	502	1172	1091	1171	1238	0	0	0	2	0	0	0	0	0
ENSDARG00000004840:UTR4	chr22	10658052	10658513	461	+	141	25	56	88	24	18	17	40	20	28	21	28	56	37	76	234	198	159	262	225	182	244	390	452	231	370	306	446	170	230	114	244	162	349	324	0	0	0	0	0	0	0	0	2
ENSDARG00000004840:UTR5	chr22	10658052	10658520	468	+	142	25	56	88	24	18	17	40	20	28	21	28	56	37	76	234	198	159	262	225	182	244	390	452	231	370	306	446	170	230	114	244	162	349	324	0	0	0	0	0	0	0	0	2
ENSDARG00000004843:UTR6	chr23	10647679	10647681	2	-	2	0	0	0	0	0	0	0	0	4	0	0	0	0	0	0	0	0	0	0	0	0	2	0	0	0	0	0	0	0	0	0	0	0	0	0	0	0	0	0	0	0	0	0
ENSDARG00000004843:UTR7	chr23	10647640	10647681	41	-	18	0	0	0	0	0	0	0	0	4	0	0	0	0	3	0	0	0	0	0	0	0	2	0	0	0	0	0	0	0	0	0	0	0	0	0	0	0	0	0	0	0	0	0
ENSDARG00000004843:UTR8	chr23	10638008	10639030	1022	-	358	855	1332	1636	972	698	710	1223	954	779	717	873	486	532	588	155	111	136	119	154	131	200	232	226	118	205	205	252	69	191	191	275	321	253	221	0	0	0	0	0	0	0	0	0
ENSDARG00000004843:UTR9	chr23	10634836	10639030	4194	-	1406	855	1332	1636	972	698	710	1223	954	779	717	873	486	535	588	155	111	136	119	154	131	206	235	226	118	206	212	255	75	199	191	276	326	256	238	0	0	0	0	0	0	0	0	0
ENSDARG00000004851:UTR5	chr5	30605439	30606645	1206	+	398	309	694	742	294	191	236	389	410	377	561	255	336	363	615	106	156	55	44	61	4	40	28	53	23	79	60	110	38	35	26	68	64	119	102	0	0	0	0	0	0	0	0	0
ENSDARG00000004851:UTR6	chr5	30605439	30606803	1364	+	455	1367	2017	2444	1402	1124	994	1258	1312	1225	1311	1262	1152	983	1265	261	280	97	185	129	85	125	129	123	58	197	128	268	109	93	89	207	181	228	242	0	0	0	0	0	0	0	0	0
ENSDARG00000004851:UTR7	chr5	30605439	30608624	3185	+	1052	1368	2037	2459	1404	1132	999	1274	1334	1225	1318	1272	1158	983	1265	261	280	99	188	129	85	127	129	123	61	200	128	269	116	93	90	215	187	228	249	0	0	0	0	0	0	0	0	0
ENSDARG00000004861:UTR3	chr17	29797875	29798215	340	-	88	25	65	65	63	59	30	77	31	29	33	24	23	1	11	22	10	20	45	32	16	63	60	7	12	65	92	54	30	34	78	89	106	47	74	0	0	0	0	0	0	0	0	0
ENSDARG00000004864:UTR2	chr5	58684248	58684455	207	+	93	15	15	17	5	6	5	0	1	1	0	4	0	2	0	0	0	1	7	0	0	0	0	0	0	0	0	0	0	0	0	0	0	0	0	0	0	0	0	0	0	0	0	0
ENSDARG00000004866:UTR6	chr19	7478154	7478597	443	+	124	2141	2179	1906	2949	3247	2540	2961	2065	1796	1434	1792	1601	1573	1592	1616	1088	821	951	848	473	636	938	929	487	958	1354	1148	618	500	714	948	1214	1122	1077	0	0	0	0	0	0	0	0	0
ENSDARG00000004869:UTR3	chr2	11508690	11509210	520	-	190	0	0	0	0	0	0	0	0	0	18	2	10	6	22	0	0	12	0	2	0	0	0	5	0	5	0	15	3	13	3	43	29	14	27	0	0	0	0	0	0	0	0	0
ENSDARG00000004870:UTR6	chr17	51206224	51207151	927	-	316	1306	1649	1885	1362	1219	1192	1562	1291	1098	1147	1134	872	890	1152	1225	1162	1042	1367	1281	985	901	1412	1809	1381	1772	2384	2315	1108	993	656	1712	1938	1493	1325	0	0	0	0	0	0	0	0	0
ENSDARG00000004874:UTR10	chr7	69481197	69481322	125	+	37	0	0	0	0	0	0	0	0	0	0	0	0	0	0	0	0	0	0	0	0	0	0	0	0	0	0	0	0	0	0	0	0	0	0	0	0	0	0	0	0	0	0	0
ENSDARG00000004874:UTR11	chr7	69484435	69484519	84	+	22	0	0	0	0	0	0	0	0	0	0	0	0	0	0	0	0	0	0	0	0	0	0	0	0	0	0	0	0	0	0	0	0	0	0	0	0	0	0	0	0	0	0	0
ENSDARG00000004874:UTR12	chr7	69484596	69484710	114	+	16	0	0	0	0	0	0	0	0	0	0	0	0	0	0	0	0	0	0	0	0	0	0	0	0	0	0	0	0	0	0	0	0	0	0	0	0	0	0	0	0	0	0	0
ENSDARG00000004874:UTR13	chr7	69486404	69486498	94	+	24	0	0	0	0	0	0	0	0	0	0	0	0	0	0	0	0	0	0	0	0	0	0	0	0	0	0	0	0	0	0	0	0	0	0	0	0	0	0	0	0	0	0	0
ENSDARG00000004874:UTR14	chr7	69486404	69486513	109	+	27	0	0	0	0	0	0	0	0	0	0	0	0	0	0	0	0	0	0	0	0	0	0	0	0	0	0	0	0	0	0	0	0	0	0	0	0	0	0	0	0	0	0	0
ENSDARG00000004874:UTR15	chr7	69486640	69486924	284	+	79	0	0	0	0	0	0	0	0	0	0	0	0	0	0	0	0	3	0	3	0	4	0	0	0	15	14	10	5	0	0	0	6	1	5	0	0	0	0	0	0	0	0	0
ENSDARG00000004874:UTR16	chr7	69492352	69492378	26	+	5	33	35	33	36	6	20	140	44	104	30	34	6	26	112	76	64	83	31	76	15	55	88	105	46	11	46	39	23	42	46	27	54	51	37	0	0	0	0	0	0	0	0	0
ENSDARG00000004874:UTR17	chr7	69494162	69494372	210	+	72	2762	1875	1836	4544	6359	6406	5411	4837	4295	3123	4321	2923	2421	2494	3824	2736	3316	3808	3315	3980	3159	4584	4441	3685	2122	2796	3611	2135	3603	4424	1734	3097	2763	2208	0	0	0	4	3	1	4	0	3
ENSDARG00000004874:UTR6	chr7	69479477	69479526	49	+	16	0	0	0	0	0	0	0	0	0	0	0	0	0	0	0	0	0	0	0	0	0	0	0	0	0	0	0	0	0	0	0	0	0	0	0	0	0	0	0	0	0	0	0
ENSDARG00000004874:UTR8	chr7	69481082	69481112	30	+	10	0	0	0	0	0	0	0	0	0	0	0	0	0	0	0	0	0	0	0	0	0	0	0	0	0	0	0	0	0	0	0	0	0	0	0	0	0	0	0	0	0	0	0
ENSDARG00000004875:UTR3	chr11	45244348	45244641	293	+	111	512	1474	1722	737	525	653	1149	1655	802	1457	699	927	939	1619	854	1001	288	601	471	170	140	238	546	309	420	603	673	258	333	173	273	282	357	414	0	0	0	0	1	0	0	0	0
ENSDARG00000004877:UTR2	chr20	33601045	33601706	661	-	232	0	0	0	0	0	0	0	0	0	0	0	0	0	0	0	0	0	0	0	0	0	0	0	0	0	0	0	0	0	0	0	0	0	0	0	0	0	0	0	0	0	0	0
ENSDARG00000004880:UTR2	chr2	44725549	44727377	1828	-	582	2	7	3	12	12	2	16	14	7	39	29	39	69	58	119	56	40	95	124	71	82	115	77	49	137	139	218	80	55	51	149	195	154	271	0	0	0	0	0	0	2	0	0
ENSDARG00000004889:UTR3	chr14	36430547	36430611	64	-	8	0	0	0	0	0	0	0	0	0	0	0	0	0	0	0	5	0	0	0	0	0	0	0	0	0	0	0	0	0	0	0	0	0	0	0	0	0	0	0	0	0	0	0
ENSDARG00000004889:UTR4	chr14	36430242	36430350	108	-	22	0	0	0	0	0	0	1	0	0	0	0	0	0	0	0	1	0	0	0	0	0	0	0	0	0	0	0	0	0	0	0	0	0	0	0	0	0	0	0	0	0	0	0
ENSDARG00000004889:UTR5	chr14	36428440	36428668	228	-	92	282	419	441	315	246	273	423	242	254	326	228	350	358	398	435	415	217	265	299	212	168	375	482	192	436	525	577	195	505	397	564	691	663	748	0	0	0	0	0	0	0	0	3
ENSDARG00000004891:UTR3	chr2	37145364	37146153	789	+	281	27	65	54	146	138	78	162	128	46	60	112	68	105	78	95	65	55	64	71	59	56	49	69	45	118	148	142	51	18	53	81	113	69	63	0	0	0	0	0	0	0	0	0
ENSDARG00000004891:UTR4	chr2	37145364	37146572	1208	+	406	735	932	981	1320	1092	1072	1991	1824	1073	1100	1094	1000	1005	1285	1184	1180	622	921	933	385	383	578	919	534	1118	1276	1447	677	396	407	648	763	728	910	0	0	0	0	0	0	0	0	0
ENSDARG00000004906:UTR3	chr5	66807178	66807974	796	-	286	7793	6510	7190	11652	13641	14899	16859	11632	11932	10562	11965	11124	10364	11835	8329	6362	3816	3383	4674	2850	2605	4005	4694	2980	4043	5127	6710	2826	7067	9003	10178	11395	11512	10272	0	0	0	0	0	0	1	0	36
ENSDARG00000004925:UTR3	chr25	21298175	21298401	226	-	84	220	919	847	320	124	187	565	421	351	457	310	440	540	674	634	823	341	564	633	145	190	373	1026	467	811	899	1086	417	448	148	511	626	571	687	0	0	0	0	0	0	0	0	0
ENSDARG00000004925:UTR4	chr25	21296587	21298401	1814	-	564	220	919	859	320	124	187	568	421	351	457	310	440	540	677	634	824	341	564	633	145	190	373	1026	467	820	902	1086	417	448	148	511	626	571	687	0	0	0	0	0	0	0	0	0
ENSDARG00000004930:UTR2	chr9	21960423	21960488	65	-	15	0	0	0	0	0	0	0	0	0	0	0	0	0	0	0	0	0	0	0	0	0	0	0	0	0	0	0	0	0	0	0	0	0	0	0	0	0	0	0	0	0	0	0
ENSDARG00000004930:UTR3	chr9	21951702	21951809	107	-	22	0	0	0	0	0	0	0	0	0	0	0	0	0	0	0	0	0	0	0	0	0	0	0	0	0	0	0	0	0	0	0	0	0	0	0	0	0	0	0	0	0	0	0
ENSDARG00000004930:UTR4	chr9	21939050	21939081	31	-	2	0	0	0	0	0	0	0	0	0	0	0	0	0	0	0	0	0	0	0	0	0	0	0	0	0	0	0	0	0	0	0	0	0	0	0	0	0	0	0	0	0	0	0
ENSDARG00000004930:UTR5	chr9	21938277	21938388	111	-	33	0	0	0	0	0	0	0	0	0	4	0	0	0	0	0	0	0	0	0	0	0	0	0	0	0	0	0	0	0	0	0	0	0	0	0	0	0	0	0	0	0	0	0
ENSDARG00000004930:UTR6	chr9	21893756	21894428	672	-	241	12	0	9	13	11	1	3	1	37	59	27	24	50	19	45	39	59	81	57	95	200	226	164	110	102	133	171	42	178	134	145	106	129	122	0	0	0	0	0	0	0	0	6
ENSDARG00000004931:UTR1	chr13	36196777	36196983	206	-	56	0	0	1	0	0	1	0	0	0	0	6	0	0	0	0	0	0	0	0	0	1	0	0	0	0	5	3	0	0	0	0	0	0	0	0	0	0	0	0	0	0	0	0
ENSDARG00000004932:UTR3	chr22	38909144	38909145	1	+	0	0	0	0	0	0	0	0	0	0	0	0	0	0	0	0	0	0	0	0	0	0	0	0	0	0	0	0	0	0	0	0	0	0	0	0	0	0	0	0	0	0	0	0
ENSDARG00000004932:UTR4	chr22	38911445	38911936	491	+	156	0	3	0	0	0	0	0	0	0	0	0	4	2	0	0	0	0	0	0	0	0	0	6	0	0	0	0	0	1	0	0	0	0	0	0	0	0	0	0	0	0	0	0
ENSDARG00000004932:UTR5	chr22	38911445	38913871	2426	+	808	3	3	3	0	0	0	2	0	0	0	0	4	2	16	2	0	0	8	0	0	0	0	6	4	2	0	1	0	1	0	0	3	2	0	0	0	0	0	0	0	0	0	0
ENSDARG00000004932:UTR6	chr22	38913167	38913871	704	+	273	3	0	3	0	0	0	2	0	0	0	0	0	0	9	2	0	0	8	0	0	0	0	0	4	2	0	1	0	0	0	0	3	2	0	0	0	0	0	0	0	0	0	0
ENSDARG00000004937:UTR10	chr21	22347119	22347916	797	-	297	2478	3986	4036	3193	3114	2779	4203	3169	2324	2541	2333	2415	2718	2674	4060	3452	4155	4235	4592	2917	3590	5092	6391	4058	5485	6137	6817	3042	3341	2934	3844	4728	4700	4953	0	0	1	0	0	0	0	0	4
ENSDARG00000004937:UTR4	chr21	22356793	22356798	5	-	1	0	0	0	0	0	0	0	0	0	0	0	0	3	0	0	2	0	2	10	0	0	1	1	8	0	0	14	0	8	0	0	0	3	9	0	0	0	0	0	0	0	0	0
ENSDARG00000004937:UTR5	chr21	22355781	22355896	115	-	32	0	0	0	0	0	4	0	0	0	0	1	6	0	0	0	0	0	1	0	0	0	2	0	0	0	7	0	0	0	0	0	0	2	0	0	0	0	0	0	0	0	0	0
ENSDARG00000004937:UTR6	chr21	22355781	22355782	1	-	0	0	0	0	0	0	0	0	0	0	0	1	6	0	0	0	0	0	1	0	0	0	0	0	0	0	0	0	0	0	0	0	0	2	0	0	0	0	0	0	0	0	0	0
ENSDARG00000004937:UTR7	chr21	22354222	22354352	130	-	33	0	0	0	0	0	2	4	16	0	0	0	5	0	2	0	0	0	0	0	0	1	0	0	0	0	0	0	0	0	0	0	0	0	0	0	0	0	0	0	0	0	0	0
ENSDARG00000004937:UTR8	chr21	22354208	22354352	144	-	36	0	0	0	0	0	2	4	16	0	0	0	5	0	2	0	0	0	0	0	0	1	0	0	0	0	0	0	0	0	0	0	0	0	0	0	0	0	0	0	0	0	0	0
ENSDARG00000004937:UTR9	chr21	22353997	22354119	122	-	38	0	0	0	0	0	0	1	0	0	0	0	0	4	6	0	0	0	0	0	0	0	0	0	0	0	1	0	0	0	0	0	0	0	0	0	0	0	0	0	0	0	0	0
ENSDARG00000004939:UTR3	chr16	41731933	41732459	526	+	178	65	59	75	59	53	52	88	20	73	46	35	33	49	81	113	71	67	59	69	17	71	113	109	60	125	145	81	46	65	31	70	82	87	146	0	0	0	0	0	0	0	0	0
ENSDARG00000004948:UTR2	chr12	45186532	45189132	2600	-	823	104	146	151	231	274	321	516	377	326	317	332	420	416	412	1438	860	1483	1949	2363	2114	3388	3981	1921	1243	1856	2383	2861	1126	902	714	1480	1753	1998	1968	0	0	0	0	0	0	0	0	19
ENSDARG00000004952:UTR2	chr17	35357450	35357984	534	-	235	0	0	0	2	0	0	0	0	0	0	0	0	0	0	0	0	0	0	0	0	0	0	0	0	0	0	0	0	0	0	0	0	3	0	0	0	0	0	0	0	0	0	0
ENSDARG00000004953:UTR4	chr1	7574350	7574446	96	-	31	0	8	0	0	0	0	0	0	0	0	0	0	0	0	0	0	0	0	0	0	0	0	0	0	0	4	0	0	3	0	0	0	0	0	0	0	0	0	0	0	0	0	0
ENSDARG00000004954:UTR3	chr3	29914427	29915256	829	-	318	0	15	2	1	15	12	24	3	32	14	6	35	27	41	25	37	35	31	9	18	7	24	46	18	25	20	25	31	27	25	44	54	59	51	0	0	0	0	0	0	0	0	0
ENSDARG00000004954:UTR4	chr3	29914426	29915256	830	-	318	0	15	2	1	15	12	24	3	32	14	6	35	27	41	25	37	35	31	9	18	7	24	46	18	25	20	25	31	27	25	44	54	59	51	0	0	0	0	0	0	0	0	0
ENSDARG00000004956:UTR2	chr21	30299548	30300049	501	+	188	2524	3291	3448	2475	2650	2165	3128	1965	2060	2001	2027	1933	2607	2798	3516	3441	3940	3472	4254	2611	3413	4621	5131	3384	3471	4754	4467	1992	3247	2831	3643	4263	3539	3030	0	0	0	2	0	0	0	0	0
ENSDARG00000004964:UTR2	chr16	4619148	4619543	395	-	135	0	0	0	0	0	0	0	0	0	0	0	0	0	0	0	0	0	0	0	0	0	0	0	0	0	0	0	0	0	0	6	0	0	0	0	0	0	0	0	0	0	0	0
ENSDARG00000004964:UTR3	chr16	4615660	4615938	278	-	105	2	25	14	4	4	4	10	5	2	16	1	16	1	7	6	3	5	11	9	5	5	8	31	1	23	9	0	9	7	4	1	8	7	11	0	0	0	0	0	0	0	0	0
ENSDARG00000004979:UTR5	chr13	2416215	2417409	1194	+	339	90	78	119	111	126	100	128	124	109	99	63	59	96	75	100	103	30	49	47	5	8	3	55	13	66	74	49	37	14	28	15	50	6	20	0	0	0	9	0	0	0	0	0
ENSDARG00000004988:UTR3	chr21	29074086	29074417	331	+	85	0	0	0	0	0	0	0	0	0	0	0	2	0	0	1	0	0	0	0	0	0	0	0	0	0	0	0	0	1	0	0	0	0	0	0	0	0	0	0	0	0	0	0
ENSDARG00000004988:UTR4	chr21	29074086	29075815	1729	+	640	20	51	55	28	21	17	27	18	11	31	32	13	13	15	16	18	4	45	32	13	26	15	17	27	53	21	36	15	14	11	39	41	19	42	0	0	0	0	0	0	0	0	0
ENSDARG00000005002:UTR3	chr20	21016201	21016899	698	+	275	1	21	12	4	21	20	18	19	3	0	0	13	36	7	18	1	1	0	7	0	18	21	11	2	7	19	20	4	10	2	11	13	23	6	0	0	0	0	0	0	0	0	0
ENSDARG00000005002:UTR4	chr20	21016201	21018334	2133	+	750	1	21	12	4	25	20	18	19	3	0	0	13	36	7	18	1	1	0	7	0	18	21	11	2	7	19	20	4	10	2	11	38	25	11	0	0	0	0	0	0	0	0	0
ENSDARG00000005004:UTR4	chr25	35474987	35475198	211	-	66	0	0	0	0	0	0	0	0	0	0	0	0	3	0	2	2	2	0	3	11	25	33	19	29	15	58	27	7	5	10	37	16	16	16	0	0	0	0	0	0	0	0	0
ENSDARG00000005004:UTR5	chr25	35474986	35475198	212	-	66	0	0	0	0	0	0	0	0	0	0	0	0	3	0	2	2	2	0	3	11	25	33	19	29	15	58	27	7	5	10	37	16	16	16	0	0	0	0	0	0	0	0	0
ENSDARG00000005015:UTR2	chr8	25708066	25709564	1498	-	581	1582	2023	2567	1614	1434	1288	1791	1549	1236	1398	1331	1418	1604	1656	1892	1753	1221	1177	1440	599	489	751	1379	693	1308	1668	1567	738	878	623	1416	1473	1337	1358	0	0	3	0	0	0	1	0	0
ENSDARG00000005023:UTR2	chr19	42591149	42591434	285	-	104	4	4	6	13	6	18	28	43	39	54	29	16	31	16	39	47	118	222	121	102	161	315	443	361	61	67	86	75	173	116	32	31	78	57	0	0	0	0	0	0	0	0	0
ENSDARG00000005026:UTR5	chr19	21412311	21413507	1196	+	427	2131	2494	2886	2569	1763	1706	2792	2212	1385	1434	1366	730	656	818	222	129	114	229	217	248	308	371	282	247	273	414	361	145	181	272	418	479	386	440	0	0	0	0	0	1	0	0	0
ENSDARG00000005026:UTR6	chr19	21412311	21413560	1249	+	447	2177	2525	2971	2657	1844	1822	2905	2292	1432	1488	1422	750	671	846	223	130	131	246	235	282	335	394	284	250	292	418	368	151	186	277	422	499	395	463	0	0	0	0	0	1	0	0	0
ENSDARG00000005026:UTR7	chr19	21412311	21416407	4096	+	1370	2185	2530	2988	2662	1852	1826	2924	2292	1447	1491	1424	750	671	850	225	130	131	246	236	282	335	394	284	250	292	419	368	155	186	277	422	499	396	463	0	0	0	0	0	1	0	0	0
ENSDARG00000005034:UTR3	chr15	34495058	34495343	285	-	80	111	115	113	141	171	204	287	202	150	173	152	164	167	175	215	104	94	78	117	69	52	45	135	55	108	156	114	73	39	36	127	102	133	118	0	0	0	0	0	0	0	0	0
ENSDARG00000005034:UTR4	chr15	34495055	34495343	288	-	81	111	115	113	141	171	204	287	202	150	173	152	164	167	175	215	104	94	78	117	69	52	45	135	55	108	156	114	73	39	36	127	102	133	118	0	0	0	0	0	0	0	0	0
ENSDARG00000005049:UTR3	chr9	8887988	8888394	406	-	77	6	7	20	17	2	12	63	16	6	15	13	21	5	24	2	0	6	0	0	0	0	1	7	4	0	0	0	0	1	8	0	0	1	7	0	0	0	0	0	0	0	0	0
ENSDARG00000005049:UTR4	chr9	8887527	8887925	398	-	166	588	1449	1311	924	881	898	1249	1136	827	728	665	297	284	380	149	143	33	56	58	18	57	56	72	69	37	77	116	38	58	89	67	51	116	122	0	1	0	0	0	0	0	0	1
ENSDARG00000005050:UTR2	chr6	48271256	48271687	431	+	129	0	0	0	0	0	0	0	0	0	0	0	0	0	0	0	0	0	0	0	0	0	0	0	0	0	0	0	0	0	0	0	0	0	0	0	0	0	0	0	0	0	0	0
ENSDARG00000005057:UTR3	chr8	17191794	17193041	1247	+	452	37	37	24	64	36	27	53	26	36	55	32	127	115	124	509	521	992	951	885	936	1296	1723	1152	768	1446	1556	1473	636	556	437	919	1019	999	1167	0	0	0	0	0	0	0	0	11
ENSDARG00000005058:UTR4	chr2	44749902	44750047	145	-	72	7250	9188	10579	7824	6641	7526	9386	7396	7729	6265	8240	7427	7773	8068	9711	6888	6011	6017	5602	4141	3532	5761	7717	5642	6006	7754	8518	3993	9526	11359	10076	11279	11673	9475	0	0	0	0	0	0	3	0	369
ENSDARG00000005058:UTR5	chr2	44749200	44750047	847	-	343	7256	9217	10581	7833	6641	7534	9390	7396	7748	6270	8249	7449	7776	8090	9728	6890	6017	6021	5617	4148	3542	5772	7736	5664	6055	7772	8534	4000	9557	11362	10097	11340	11702	9520	0	0	0	0	0	0	3	0	369
ENSDARG00000005078:UTR3	chr23	10727401	10727442	41	-	13	0	7	0	0	0	0	0	0	4	0	0	11	0	0	0	8	4	0	11	0	1	0	0	0	10	3	0	1	13	6	0	6	5	1	0	0	0	0	0	0	0	0	0
ENSDARG00000005078:UTR4	chr23	10724041	10726034	1993	-	705	1250	2864	2917	1571	1200	1250	2012	1963	1391	1567	1232	1093	1194	1289	1000	928	522	585	657	198	352	525	856	403	978	1349	1379	634	759	477	1237	1267	1228	1204	0	0	0	0	0	0	0	0	0
ENSDARG00000005085:UTR2	chr16	53708322	53709101	779	+	254	0	0	3	2	9	2	20	1	9	1	3	12	0	15	13	15	16	46	28	39	47	104	29	13	22	11	32	27	25	18	57	10	42	38	0	0	0	0	0	0	0	0	0
ENSDARG00000005092:UTR2	chr7	38475183	38475798	615	+	169	0	0	3	1	2	0	2	2	0	0	0	0	0	0	0	0	0	0	0	2	2	1	0	0	0	0	0	0	1	0	0	0	0	0	0	0	0	0	0	0	0	0	0
ENSDARG00000005092:UTR3	chr7	38500187	38500305	118	+	48	0	2	0	0	0	0	0	0	0	0	1	5	3	5	0	0	8	0	0	0	3	9	1	0	1	0	0	0	0	0	0	0	0	0	0	0	0	0	0	0	0	0	0
ENSDARG00000005095:UTR4	chr25	7918776	7919297	521	-	192	35	44	63	56	43	45	35	53	30	26	85	45	26	44	70	43	13	1	37	3	10	4	24	20	23	52	52	16	19	15	14	18	22	29	0	0	0	0	0	0	0	0	0
ENSDARG00000005095:UTR5	chr25	7918694	7919297	603	-	217	35	44	63	56	43	45	35	53	30	26	85	45	26	44	70	43	13	1	37	3	10	4	24	20	23	52	52	16	19	15	14	18	22	29	0	0	0	0	0	0	0	0	0
ENSDARG00000005098:UTR2	chr21	20310215	20310442	227	-	92	64	1164	1181	289	103	111	312	1441	189	1082	155	364	279	583	199	306	104	291	150	57	104	152	429	148	734	485	823	195	477	71	645	377	369	768	0	0	0	0	0	0	2	0	0
ENSDARG00000005098:UTR3	chr21	20309084	20310442	1358	-	461	64	1164	1184	289	105	111	312	1441	189	1082	155	364	279	583	203	310	104	291	151	57	104	155	429	150	740	498	823	195	477	71	645	384	372	781	0	0	0	0	0	0	2	0	0
ENSDARG00000005104:UTR3	chr5	20861972	20863374	1402	+	495	505	527	666	1311	1021	971	1338	996	802	850	894	1040	963	1017	1420	1196	720	848	943	351	371	456	595	297	1037	1096	1105	747	711	785	1301	1644	1546	1596	0	0	0	0	0	0	0	0	15
ENSDARG00000005108:UTR4	chr10	2924774	2925428	654	-	243	5637	7491	9127	6299	4995	5914	7800	5103	5398	5266	6247	5919	6369	7359	8280	7327	5009	4105	4821	2174	2570	3823	4534	2563	5283	6205	7169	3436	2229	1725	3508	4188	3897	4032	0	3	0	0	0	0	1	0	0
ENSDARG00000005112:UTR4	chr16	26802170	26802710	540	+	194	7	22	8	6	7	2	5	15	5	1	17	4	14	20	26	15	19	14	39	29	24	12	10	3	10	29	19	15	4	14	10	58	21	31	0	0	0	0	0	0	0	0	0
ENSDARG00000005112:UTR5	chr16	26802170	26802798	628	+	225	7	30	11	16	7	5	10	15	5	1	20	4	15	28	27	15	28	14	43	33	43	12	10	6	16	32	36	15	15	22	10	58	23	34	0	0	0	0	0	0	0	0	0
ENSDARG00000005115:UTR5	chr18	7015282	7016751	1469	-	513	3518	4580	4994	3716	3550	3143	4261	3413	3038	2821	3421	3224	2841	3436	2513	2198	836	922	864	518	535	826	974	545	994	1229	1692	659	638	532	888	833	1230	1214	0	0	0	1	0	0	1	9	1
ENSDARG00000005122:UTR2	chr21	17105862	17107048	1186	+	418	5022	8698	9467	5190	3723	3963	6304	5738	4811	5145	4384	4852	5348	7204	8172	8074	5658	8185	9263	4155	5714	8558	11482	6668	8786	11078	13074	5774	5545	4379	7724	7675	9207	8470	0	0	0	2	0	0	0	0	0
ENSDARG00000005122:UTR3	chr21	17105862	17108649	2787	+	987	5175	8918	9816	5357	3900	4090	6443	5927	4952	5285	4505	5002	5500	7424	8599	8363	6141	8722	9864	4790	6507	9513	12347	7011	9396	11956	13893	6109	5968	4744	8345	8290	9817	9110	0	0	0	2	0	0	0	0	0
ENSDARG00000005126:UTR3	chr4	75013306	75013524	218	-	42	7	8	4	5	6	11	8	20	3	5	23	3	3	17	5	12	0	1	1	0	2	0	0	0	0	0	2	0	0	0	0	0	3	0	0	0	0	0	0	0	0	0	0
ENSDARG00000005128:UTR2	chr9	29677487	29677509	22	+	5	0	0	0	0	0	0	0	0	0	0	4	0	0	0	0	0	0	1	0	0	0	0	0	1	0	0	1	0	0	0	4	0	4	1	0	0	0	0	0	0	0	0	0
ENSDARG00000005128:UTR3	chr9	29677821	29677886	65	+	12	0	0	0	0	0	0	0	0	0	0	0	2	0	0	0	0	0	0	0	0	0	0	0	0	0	0	0	0	4	0	0	0	0	0	0	0	0	0	0	0	0	0	0
ENSDARG00000005128:UTR4	chr9	29677988	29678091	103	+	22	0	0	0	0	0	0	5	0	0	0	0	0	1	0	0	2	5	0	0	0	0	0	2	0	4	0	0	0	3	0	0	0	0	0	0	0	0	0	0	0	0	0	0
ENSDARG00000005128:UTR5	chr9	29678170	29678252	82	+	21	0	4	0	0	0	0	2	0	0	0	0	6	0	9	1	0	0	0	3	0	0	0	7	0	0	2	1	0	1	0	0	0	1	2	0	0	0	0	0	0	0	0	0
ENSDARG00000005128:UTR6	chr9	29679112	29679172	60	+	21	528	568	559	792	946	886	990	693	549	420	492	325	259	251	281	236	190	271	328	329	391	512	464	306	359	330	313	114	236	309	251	293	205	238	0	0	0	0	0	0	0	0	2
ENSDARG00000005134:UTR3	chr12	28349836	28351171	1335	-	511	1030	1609	1693	1386	1328	1041	1664	1266	1237	1095	1136	891	1552	1787	2652	2222	1919	1869	2200	1270	1770	2722	2731	1632	2681	3147	3294	1285	1634	1610	2397	2967	2773	2546	3	20	10	9	0	4	1	3	32
ENSDARG00000005134:UTR4	chr12	28346721	28351256	4535	-	1584	1035	1609	1697	1386	1328	1041	1679	1266	1237	1101	1158	903	1560	1792	2671	2233	1919	1885	2204	1275	1782	2738	2737	1645	2729	3180	3307	1302	1643	1615	2421	2993	2796	2583	3	20	10	9	0	4	1	3	32
ENSDARG00000005139:UTR3	chr24	20570987	20572170	1183	+	417	0	0	0	0	0	0	0	0	0	0	0	0	16	0	11	16	59	47	29	12	42	56	42	55	25	58	71	24	40	51	28	142	75	71	0	0	0	0	0	0	0	0	0
ENSDARG00000005141:UTR3	chr11	35436996	35441348	4352	+	1449	0	0	0	0	0	0	0	0	0	0	0	0	0	0	0	0	0	0	0	0	0	0	3	0	0	7	0	0	1	0	0	0	0	0	0	0	0	0	0	0	0	0	0
ENSDARG00000005150:UTR2	chr16	42509010	42509603	593	-	157	10	21	8	36	33	19	34	41	43	15	27	21	32	41	10	18	0	0	4	4	0	0	0	0	1	9	8	4	0	0	1	4	1	0	0	0	0	0	0	0	0	0	0
ENSDARG00000005154:UTR2	chr5	62356817	62356960	143	+	50	0	0	4	3	0	2	10	0	2	1	9	0	3	4	0	10	0	0	0	2	1	2	1	0	5	0	2	0	3	0	8	1	2	18	0	0	0	0	0	0	0	0	0
ENSDARG00000005154:UTR3	chr5	62356817	62356975	158	+	53	0	0	4	3	0	2	10	0	2	1	9	0	3	4	0	10	0	0	0	2	1	2	1	0	5	0	2	0	3	0	8	1	2	18	0	0	0	0	0	0	0	0	0
ENSDARG00000005159:UTR4	chr3	56408839	56409616	777	-	215	0	0	0	1	0	0	0	10	0	0	0	0	0	1	0	0	0	0	0	0	6	0	0	0	0	0	0	0	0	0	0	0	0	0	0	0	0	0	0	0	0	0	0
ENSDARG00000005162:UTR10	chr19	10985368	10989694	4326	-	1437	5207	7722	9114	6093	5254	5579	7976	5755	5614	5482	6345	7089	7141	6388	10030	8912	9088	9562	9918	6032	8717	12264	11550	6183	10483	13561	14565	5842	7082	6622	10754	11433	10862	12368	1	9	15	8	1	7	5	1	17
ENSDARG00000005162:UTR7	chr19	10996885	10997358	473	-	201	12	5	1	10	10	14	10	17	16	21	6	18	16	26	109	68	77	110	103	127	171	204	117	66	91	104	121	57	45	67	60	131	90	116	0	0	0	0	0	0	0	0	0
ENSDARG00000005162:UTR8	chr19	10988537	10989694	1157	-	427	5204	7703	9106	6069	5254	5579	7971	5749	5610	5482	6344	7084	7132	6387	10028	8901	9062	9542	9898	6012	8664	12218	11517	6177	10442	13540	14535	5839	7069	6596	10690	11422	10838	12326	1	9	15	8	1	7	5	1	17
ENSDARG00000005162:UTR9	chr19	10987617	10989694	2077	-	773	5207	7722	9114	6093	5254	5579	7976	5755	5614	5482	6345	7089	7136	6388	10030	8912	9081	9560	9918	6030	8705	12256	11546	6183	10472	13559	14557	5839	7082	6620	10754	11429	10855	12364	1	9	15	8	1	7	5	1	17
ENSDARG00000005163:UTR3	chr2	42925192	42926323	1131	+	388	0	3	0	0	0	0	0	0	0	0	0	0	0	0	0	10	0	19	9	15	5	11	0	1	1	2	3	0	14	2	0	0	7	10	0	0	0	0	0	0	0	0	0
ENSDARG00000005172:UTR3	chr21	39557432	39557844	412	-	123	552	927	1210	473	420	438	811	659	566	902	781	1445	1657	1813	5108	4319	3858	4449	4192	2052	2328	3629	5084	2965	5323	6053	6712	2755	4804	3777	6018	7584	7833	8483	0	0	0	0	0	0	0	0	45
ENSDARG00000005176:UTR2	chr18	40479683	40480148	465	-	153	0	3	0	1	0	0	0	0	0	0	0	0	0	0	0	0	0	0	0	0	0	0	0	0	0	0	1	0	0	0	0	0	0	0	0	0	0	1	0	0	0	0	0
ENSDARG00000005179:UTR4	chr17	38740619	38740726	107	-	32	0	0	2	1	3	0	17	0	14	3	0	0	0	6	0	2	16	16	1	6	0	4	5	7	9	3	6	8	10	13	4	12	8	3	0	0	0	0	0	0	0	0	0
ENSDARG00000005179:UTR5	chr17	38738839	38740726	1887	-	605	0	0	2	1	3	0	17	1	14	3	0	0	8	6	0	2	16	16	1	6	0	6	8	7	9	5	6	14	10	13	7	13	15	3	0	0	0	0	0	0	0	1	0
ENSDARG00000005185:UTR2	chr12	31630910	31631297	387	+	120	0	0	2	0	0	0	0	0	0	1	3	0	7	5	94	69	371	342	362	422	786	1114	656	409	659	576	694	230	399	436	712	799	612	815	0	0	0	0	0	0	0	0	0
ENSDARG00000005186:UTR4	chr19	2560616	2563324	2708	+	912	356	478	475	379	377	373	485	532	335	281	324	227	167	241	173	96	174	154	152	129	198	250	214	128	517	653	808	384	298	164	960	826	709	770	0	0	3	0	0	0	0	0	0
ENSDARG00000005191:UTR2	chr6	49965777	49966288	511	+	179	2957	2770	3127	5215	5454	6979	7986	6207	5426	4494	5196	5046	4793	4572	5612	5042	3802	4317	4725	3106	3373	4505	6046	3080	6131	6859	7197	3030	3400	3665	5040	4800	4422	5275	0	0	0	1	0	0	0	2	0
ENSDARG00000005210:UTR3	chr1	26653252	26654309	1057	+	375	443	448	504	585	523	493	682	431	303	294	216	184	158	170	446	262	314	281	385	283	407	564	390	247	493	549	628	195	445	347	509	681	660	606	0	0	0	0	0	0	0	0	4
ENSDARG00000005210:UTR4	chr1	26653252	26654311	1059	+	375	443	448	504	585	523	493	682	431	311	294	216	184	158	170	446	262	314	281	385	283	407	564	390	247	493	549	628	195	445	347	509	681	660	606	0	0	0	0	0	0	0	0	4
ENSDARG00000005218:UTR2	chr2	374364	374885	521	-	181	330	787	731	861	361	627	1218	1262	731	1045	739	658	590	820	386	355	60	178	218	27	88	117	178	67	206	221	303	134	48	56	115	84	173	198	0	0	0	0	0	0	0	0	0
ENSDARG00000005220:UTR2	chr24	12629648	12630270	622	-	222	163	190	287	275	348	312	364	302	248	193	251	155	172	196	266	283	193	248	253	163	135	191	463	207	947	879	726	422	297	241	670	719	473	524	0	0	0	0	0	0	0	0	0
ENSDARG00000005221:UTR2	chr6	13871640	13872005	365	-	92	0	0	0	2	7	5	0	0	0	13	9	0	6	5	0	3	1	0	0	0	8	0	6	2	1	0	5	0	6	0	1	1	6	3	0	0	0	0	0	0	0	0	0
ENSDARG00000005230:UTR3	chr19	11231403	11231467	64	-	13	1643	1698	2374	1959	1815	1435	1664	1006	684	467	700	546	487	504	540	400	365	418	572	601	829	883	418	293	802	801	668	414	278	504	606	645	588	954	0	0	0	0	0	0	0	0	0
ENSDARG00000005230:UTR4	chr19	11231082	11231467	385	-	124	10996	10422	11257	18981	19618	21062	23088	17760	14538	12382	13226	9876	9652	10466	9424	8537	7069	7947	7897	7624	7219	9806	12232	8739	8408	9928	12136	6509	6118	7461	6943	8289	8760	8346	0	0	2	0	0	0	1	6	0
ENSDARG00000005232:UTR2	chr17	18025211	18025691	480	+	142	17	11	23	0	5	4	8	2	1	0	13	0	0	1	8	16	3	12	0	1	0	0	6	0	31	15	20	12	8	0	20	39	26	12	0	0	0	0	0	0	0	0	0
ENSDARG00000005236:UTR4	chr12	27090666	27092286	1620	+	578	1297	1886	2289	1416	1102	1047	1623	1221	1225	1354	1195	1583	1375	1512	2303	2104	2008	2617	2370	1456	1495	2407	3755	2165	3437	3707	4475	2143	2151	1866	3427	3530	3274	3216	0	0	0	0	0	0	0	0	5
ENSDARG00000005246:UTR2	chr12	24077062	24077141	79	+	27	2034	1919	2133	3000	3318	2604	3257	2728	1779	1348	2071	886	773	1036	534	289	314	396	325	394	371	567	394	234	381	464	408	220	295	408	315	300	366	384	0	0	0	0	0	0	0	0	0
ENSDARG00000005251:UTR3	chr9	24025443	24026348	905	-	326	134	268	337	258	170	250	403	429	271	263	261	179	267	288	485	422	486	770	650	696	703	1100	896	609	925	1054	1218	455	525	507	820	724	712	787	0	0	0	0	0	0	0	0	0
ENSDARG00000005254:UTR2	chr3	18376268	18377744	1476	-	516	7765	9694	9882	7171	7203	6672	8707	8146	6356	7074	6548	6666	6273	6886	10292	9362	8333	9995	8824	6753	6124	8655	8656	5715	15914	19069	19809	8947	5619	6214	12759	11889	11426	13380	2	2	1	0	1	1	0	5	2
ENSDARG00000005274:UTR3	chr25	21115030	21115032	2	+	1	0	14	4	0	6	0	0	7	0	2	0	0	0	6	0	4	0	7	2	0	0	4	2	0	3	3	6	2	3	0	2	0	6	0	0	0	0	0	0	0	0	0	0
ENSDARG00000005274:UTR4	chr25	21115030	21115213	183	+	85	753	986	1086	856	700	548	838	649	239	244	217	128	109	112	156	144	175	170	115	143	178	211	112	44	168	141	198	87	76	115	131	90	122	187	1	5	0	0	0	0	0	1	9
ENSDARG00000005284:UTR2	chr12	45664020	45664066	46	-	6	0	0	0	0	0	0	0	0	0	0	0	0	0	0	0	0	0	0	0	0	0	0	0	0	0	0	0	0	0	0	1	0	0	0	0	0	0	0	0	0	0	0	0
ENSDARG00000005284:UTR3	chr12	45661809	45662668	859	-	332	17	10	11	6	24	13	8	9	6	2	17	15	9	3	21	41	24	45	55	20	18	40	41	23	11	27	44	24	8	39	27	47	49	52	0	0	0	0	0	0	0	0	0
ENSDARG00000005315:UTR10	chr7	38535933	38537884	1951	-	756	5566	5763	7484	5376	5428	5609	6520	4812	4647	3774	5009	3709	3677	3556	5528	4045	4094	4777	4950	4574	5229	7213	5574	3627	5429	7023	7576	3138	4350	4235	5888	6140	6469	6160	0	0	0	0	0	0	2	1	1
ENSDARG00000005315:UTR8	chr7	38540978	38541022	44	-	20	7	4	1	6	0	8	12	24	10	8	12	29	8	14	44	9	11	5	7	0	14	16	25	2	4	9	19	4	6	7	15	3	4	13	0	0	0	0	0	0	0	0	0
ENSDARG00000005315:UTR9	chr7	38536977	38537884	907	-	369	2601	2551	3507	2366	2658	2847	3083	2260	2140	1704	2584	1786	1813	1622	2589	1972	1853	2147	2440	1941	2250	3036	2347	1429	2392	2981	3500	1336	1597	1710	2524	2448	2825	2604	0	0	0	0	0	0	1	0	0
ENSDARG00000005318:UTR2	chr9	38063840	38065147	1307	+	472	214	745	678	519	344	261	349	357	276	315	272	380	416	506	484	594	277	415	473	116	198	368	313	148	272	395	483	238	311	137	448	540	543	604	0	0	0	0	0	0	0	4	0
ENSDARG00000005320:UTR2	chr5	12032801	12033138	337	-	102	84	99	117	99	66	115	220	257	103	225	46	102	70	114	214	266	485	783	868	440	1055	1570	1133	732	941	796	1036	379	782	314	1096	1193	880	1045	0	0	0	0	0	0	0	0	0
ENSDARG00000005327:UTR2	chr2	37770155	37770331	176	+	53	0	0	0	0	0	0	0	0	0	0	0	0	0	0	0	0	0	0	0	0	0	0	0	0	0	0	0	0	0	0	0	0	0	0	0	0	0	0	0	0	0	0	0
ENSDARG00000005332:UTR2	chr24	24100803	24101132	329	+	108	0	0	5	4	0	0	3	4	2	0	0	0	0	7	0	0	7	0	0	0	3	0	0	5	0	0	0	0	0	0	0	0	0	0	0	0	0	0	0	0	0	0	0
ENSDARG00000005335:UTR2	chr21	45903499	45903536	37	+	9	0	0	0	0	0	0	0	0	1	0	0	0	0	0	0	0	0	0	0	0	1	0	0	0	0	0	0	0	0	0	0	0	0	0	0	0	0	0	0	0	0	0	0
ENSDARG00000005343:UTR4	chr6	6736925	6738078	1153	-	386	0	0	0	0	0	0	0	0	0	0	2	1	0	0	0	0	0	0	0	0	0	0	0	0	0	0	0	0	0	0	0	0	0	3	0	0	0	0	0	0	0	0	0
ENSDARG00000005343:UTR5	chr6	6736924	6738078	1154	-	386	0	0	0	0	0	0	0	0	0	0	2	1	0	0	0	0	0	0	0	0	0	0	0	0	0	0	0	0	0	0	0	0	0	3	0	0	0	0	0	0	0	0	0
ENSDARG00000005350:UTR2	chr23	27358721	27360105	1384	-	445	1902	2894	2919	1971	1935	1781	2560	1986	1492	1710	1662	1173	1585	1589	737	675	257	237	264	161	190	245	287	102	392	300	360	226	638	481	1108	992	796	1071	1	0	0	0	0	0	0	0	0
ENSDARG00000005355:UTR2	chr18	194255	194843	588	+	213	3342	3721	3585	4517	5488	5386	6649	3961	4430	3389	4567	3859	4832	4375	4698	3873	2371	2452	2527	1515	1268	1351	1976	1247	2611	3163	3497	1716	1217	1490	1913	2418	2629	2618	0	0	0	0	0	0	0	0	0
ENSDARG00000005355:UTR3	chr18	194255	194844	589	+	213	3342	3721	3585	4517	5488	5386	6649	3961	4430	3389	4567	3859	4832	4375	4698	3873	2371	2452	2527	1515	1268	1351	1976	1247	2611	3163	3497	1716	1217	1490	1913	2418	2629	2618	0	0	0	0	0	0	0	0	0
ENSDARG00000005356:UTR2	chr17	10552848	10553538	690	+	214	46	127	103	56	44	56	59	53	51	81	41	61	78	92	58	89	12	40	47	7	9	13	9	0	5	27	13	7	15	12	8	32	18	6	0	0	0	0	0	0	0	0	0
ENSDARG00000005359:UTR2	chr6	10055964	10056640	676	+	220	1359	1490	1690	1845	1926	1736	2002	1675	1171	1130	1244	1208	1340	1302	1331	1084	572	734	796	547	655	736	588	436	669	1060	1194	461	796	886	1224	1467	1444	1670	0	0	1	0	0	0	0	0	0
ENSDARG00000005364:UTR1	chr2	26156163	26156784	621	+	200	103	161	178	168	90	129	154	132	135	107	115	129	88	92	39	51	0	11	14	0	0	4	6	1	6	5	14	0	8	6	7	3	7	10	0	0	0	0	0	0	0	0	0
ENSDARG00000005368:UTR2	chr15	23271861	23273487	1626	-	558	15	5	5	6	6	3	8	6	12	4	1	3	8	12	39	27	35	28	21	13	21	31	12	20	44	32	40	13	51	64	31	38	20	49	0	0	0	0	0	0	0	0	0
ENSDARG00000005371:UTR2	chr16	32158967	32159033	66	+	16	0	0	0	0	0	0	0	0	0	0	0	0	0	0	0	0	0	0	0	0	0	0	0	0	0	0	0	0	0	0	0	0	0	0	0	0	0	0	0	0	0	0	0
ENSDARG00000005372:UTR4	chr5	55763278	55764456	1178	-	407	229	234	296	100	272	169	189	94	140	220	226	179	124	118	77	16	4	0	11	10	2	0	17	7	46	50	52	16	8	17	92	85	89	39	0	0	0	0	0	0	0	0	0
ENSDARG00000005372:UTR5	chr5	55763275	55764456	1181	-	407	229	234	296	100	272	169	189	94	140	220	226	179	124	118	77	16	4	0	11	10	2	0	17	7	46	50	52	16	8	17	92	85	89	39	0	0	0	0	0	0	0	0	0
ENSDARG00000005374:UTR3	chr7	52932341	52933361	1020	-	339	114	212	185	204	148	207	205	137	151	170	132	130	135	54	94	33	58	58	74	123	97	150	112	103	146	230	185	109	139	129	218	260	176	166	0	0	0	0	0	0	0	0	12
ENSDARG00000005374:UTR4	chr7	52929963	52933361	3398	-	1011	114	216	185	208	148	207	205	137	154	170	132	130	137	54	95	38	58	60	74	123	98	153	112	103	159	230	189	114	141	129	242	262	181	177	0	0	0	0	0	0	0	0	12
ENSDARG00000005382:UTR4	chr12	9781523	9781746	223	-	78	1134	2129	2250	1697	1170	1177	2054	1901	1192	1248	1087	700	819	947	505	360	201	252	336	193	201	385	374	204	454	508	494	194	300	227	497	477	535	544	0	0	0	0	0	0	0	0	0
ENSDARG00000005392:UTR3	chr8	13382267	13382351	84	+	29	192	212	360	238	253	195	256	169	171	79	162	92	122	94	78	124	68	52	41	17	21	26	38	29	97	97	40	19	4	11	46	80	49	41	0	0	0	0	0	0	0	0	0
ENSDARG00000005394:UTR2	chr20	46967268	46967584	316	-	114	90	111	91	129	111	206	238	186	148	142	163	109	94	153	94	184	75	106	54	9	59	55	73	60	162	74	106	35	77	47	92	56	85	113	0	0	0	0	0	2	0	0	1
ENSDARG00000005397:UTR4	chr10	26130855	26132489	1634	-	583	309	542	352	366	460	469	749	534	293	278	375	189	276	194	187	129	141	115	186	124	164	250	190	125	144	283	228	110	164	220	202	237	305	366	0	1	0	0	0	0	0	0	0
ENSDARG00000005397:UTR5	chr10	26129829	26132489	2660	-	966	315	542	352	368	460	469	749	534	293	278	375	189	276	200	187	135	141	123	186	126	164	250	192	131	144	284	234	116	165	220	208	238	305	367	0	1	0	0	0	0	0	0	0
ENSDARG00000005414:UTR2	chr3	39630929	39631548	619	-	225	0	6	1	0	7	0	0	1	1	0	0	3	0	1	0	0	0	0	8	3	1	8	8	4	1	11	4	3	0	7	7	0	8	4	0	0	0	0	0	0	0	0	1
ENSDARG00000005416:UTR2	chr20	3005471	3006527	1056	-	363	488	550	507	568	752	508	849	438	335	268	447	122	197	188	42	103	144	153	156	201	193	282	163	97	125	178	177	97	134	184	153	167	220	202	0	0	0	0	0	0	0	0	0
ENSDARG00000005423:UTR2	chr13	31393191	31393531	340	-	121	3706	3003	3699	5609	5290	5403	5419	4220	3210	2597	3265	1828	1666	1857	918	682	335	299	361	121	213	244	273	128	392	495	460	236	485	846	1155	1157	792	807	1	0	0	0	0	0	2	1	14
ENSDARG00000005448:UTR2	chr7	52761392	52761572	180	+	60	362	538	438	845	953	998	1315	1034	696	696	750	487	478	518	183	126	67	38	76	23	55	128	58	50	90	114	116	31	22	59	60	119	59	79	0	0	0	0	0	0	0	0	0
ENSDARG00000005451:UTR2	chr4	11476538	11477630	1092	+	323	2622	2552	2978	5572	5046	6448	8445	6073	5216	4476	4749	3844	4515	5287	7578	6103	5730	6751	7149	5719	5818	8950	7327	5225	8246	10036	11298	5245	4251	4414	7156	7880	8657	9349	0	0	0	0	0	0	0	0	13
ENSDARG00000005453:UTR10	chr4	6423419	6423421	2	-	1	0	1	0	1	0	0	4	0	0	2	2	0	0	0	14	4	3	0	0	0	0	1	3	1	1	1	1	0	2	0	3	0	2	3	0	0	0	0	0	0	0	0	0
ENSDARG00000005453:UTR11	chr4	6423351	6423421	70	-	15	0	20	12	3	1	0	10	1	3	10	2	5	6	9	45	39	3	5	12	4	5	12	25	5	21	21	6	1	12	0	5	22	20	26	0	0	0	0	0	0	0	0	0
ENSDARG00000005453:UTR12	chr4	6423040	6423421	381	-	63	330	422	588	490	282	276	410	355	280	260	171	276	283	265	590	482	383	456	643	331	652	581	255	202	493	688	457	235	215	289	655	751	600	613	0	0	0	0	0	0	0	0	0
ENSDARG00000005454:UTR6	chr13	35880572	35880663	91	-	46	2956	4775	4806	2677	2023	1689	2703	2143	1334	951	1065	766	784	970	561	400	579	676	657	653	766	1083	994	672	977	1139	1289	555	691	778	1068	1243	1215	1148	0	0	0	0	0	0	0	0	19
ENSDARG00000005456:UTR5	chr7	52285030	52285333	303	+	88	325	601	902	446	288	347	556	432	375	369	390	317	551	685	253	196	108	104	243	50	121	190	113	80	152	176	174	55	141	139	350	354	336	350	0	0	0	0	0	0	0	5	0
ENSDARG00000005456:UTR6	chr7	52285030	52285349	319	+	93	325	601	902	446	288	347	556	432	375	369	390	317	551	685	253	196	108	104	243	50	121	190	113	80	152	176	174	55	141	139	350	354	336	350	0	0	0	0	0	0	0	5	0
ENSDARG00000005458:UTR4	chr2	23077426	23077466	40	+	12	4101	2731	4292	3528	3512	3202	3183	3192	2984	2951	3034	2523	2118	2178	1829	1303	464	542	666	660	901	1050	376	452	1177	1260	1086	724	696	949	1579	1754	1284	1148	0	0	1	0	0	0	0	0	0
ENSDARG00000005458:UTR5	chr2	23077426	23077483	57	+	13	4101	2731	4292	3528	3512	3204	3183	3192	2984	2951	3034	2523	2118	2178	1829	1303	464	542	666	660	904	1050	376	452	1177	1260	1086	724	696	949	1579	1754	1284	1148	0	0	1	0	0	0	0	0	0
ENSDARG00000005458:UTR6	chr2	23077426	23078748	1322	+	434	8992	7976	10192	8142	8381	7063	7928	6679	6652	6466	6959	7023	6482	7033	5192	3979	1587	1655	1908	1810	2086	2557	1617	1525	2522	2637	2640	1431	1644	2324	2856	3451	2701	2783	2	0	1	0	0	0	0	0	0
ENSDARG00000005462:UTR3	chr21	44737593	44739142	1549	-	544	11518	12651	15065	12261	11159	11156	16480	10465	8153	7625	8392	4979	4829	7218	1999	1857	877	1071	1269	1073	1606	2447	1894	1481	1453	1803	2036	720	1576	1468	1515	1757	2042	1657	1	8	0	1	0	0	0	0	0
ENSDARG00000005462:UTR4	chr21	44735180	44739142	3962	-	1295	11518	12655	15065	12261	11159	11156	16481	10465	8153	7630	8394	4979	4830	7222	1999	1857	877	1075	1271	1073	1606	2453	1904	1484	1458	1805	2036	721	1577	1468	1515	1757	2043	1663	1	8	0	1	0	0	0	0	0
ENSDARG00000005463:UTR2	chr20	13912484	13913790	1306	+	449	71	96	61	66	118	81	96	60	223	178	204	481	460	456	1646	1341	1960	1852	1935	2159	2253	3438	2472	1687	2148	2877	3190	1447	1690	2230	2802	2913	2508	2940	0	0	0	0	0	0	0	0	38
ENSDARG00000005464:UTR2	chr23	19711328	19711988	660	+	245	49	26	22	24	12	36	24	24	44	37	54	32	29	34	125	125	149	83	141	121	130	179	142	155	356	391	359	88	166	154	302	416	318	307	0	0	0	0	0	0	0	0	0
ENSDARG00000005468:UTR2	chr18	46367684	46367696	12	-	0	0	4	2	0	8	0	0	8	1	3	0	0	0	1	6	0	0	0	3	0	0	4	3	0	0	11	3	1	0	0	0	0	3	1	0	0	0	0	0	0	0	0	0
ENSDARG00000005468:UTR3	chr18	46361543	46362889	1346	-	453	1012	1814	1889	1630	956	1072	1854	1821	1168	1163	1294	1150	1044	1246	528	656	441	412	531	418	556	867	440	314	461	546	726	261	373	366	665	677	848	856	0	0	0	0	0	0	0	0	11
ENSDARG00000005476:UTR3	chr4	20920051	20920263	212	+	68	0	0	0	0	0	0	0	0	0	0	0	0	0	0	0	0	0	0	0	0	0	0	0	0	0	0	6	0	1	0	0	3	2	1	0	0	0	0	0	0	0	0	0
ENSDARG00000005476:UTR6	chr4	20986812	20987564	752	+	194	105	133	190	191	111	81	144	105	94	108	57	38	81	73	48	57	29	10	13	6	5	19	2	20	121	69	122	50	14	20	106	155	142	196	0	0	0	0	0	0	0	0	0
ENSDARG00000005479:UTR10	chr1	39776716	39779913	3197	+	1088	33	95	92	57	49	87	90	75	100	124	62	107	105	113	72	33	29	13	23	13	17	17	32	17	31	33	50	7	9	11	71	45	42	65	0	0	0	0	0	0	0	0	0
ENSDARG00000005479:UTR3	chr1	39491505	39491773	268	+	78	0	0	0	0	0	0	0	0	0	0	0	0	0	0	0	0	0	0	0	0	4	0	0	0	0	0	0	7	1	0	0	0	3	7	0	0	0	0	0	0	0	0	0
ENSDARG00000005479:UTR4	chr1	39491505	39493825	2320	+	767	0	0	0	0	0	0	2	0	0	0	0	0	0	0	0	1	0	0	2	0	10	1	0	0	0	0	1	8	1	0	5	0	3	7	0	0	0	0	0	0	0	0	0
ENSDARG00000005479:UTR8	chr1	39776716	39776719	3	+	0	0	0	1	0	0	0	0	0	0	0	0	0	0	5	0	0	0	0	0	0	0	0	0	0	0	0	0	0	0	0	0	0	0	0	0	0	0	0	0	0	0	0	0
ENSDARG00000005479:UTR9	chr1	39776716	39777447	731	+	214	6	19	21	19	21	11	15	12	4	42	1	18	15	15	16	2	13	2	4	0	0	3	11	0	13	10	13	4	2	0	16	16	10	2	0	0	0	0	0	0	0	0	0
ENSDARG00000005481:UTR2	chr20	16884371	16884737	366	+	108	7	12	5	3	0	0	19	12	42	38	30	124	126	190	288	344	141	272	189	81	166	96	226	119	290	304	232	70	163	171	386	390	262	357	0	0	0	0	0	0	0	0	22
ENSDARG00000005482:UTR1	chr14	47789812	47789838	26	-	3	0	0	0	6	4	0	0	0	0	0	5	0	0	1	0	0	0	0	0	0	0	12	0	0	0	3	1	0	0	0	0	0	0	0	0	0	0	0	0	0	0	0	0
ENSDARG00000005482:UTR2	chr14	47782655	47784483	1828	-	594	3479	3795	4739	3704	3516	3249	4007	3120	2476	1846	2484	1429	1179	1632	646	327	223	151	228	46	97	105	77	54	143	229	143	90	113	121	208	270	157	216	0	1	4	0	0	0	0	3	0
ENSDARG00000005482:UTR3	chr14	47779845	47784509	4664	-	1470	3487	3799	4747	3715	3524	3250	4014	3133	2476	1846	2484	1429	1179	1632	646	327	223	151	230	46	97	105	77	54	143	229	143	92	113	121	208	270	157	228	0	1	4	0	0	0	0	3	0
ENSDARG00000005482:UTR4	chr14	47779845	47784483	4638	-	1463	3487	3799	4747	3715	3524	3250	4014	3133	2476	1846	2484	1429	1179	1632	646	327	223	151	230	46	97	105	77	54	143	229	143	92	113	121	208	270	157	228	0	1	4	0	0	0	0	3	0
ENSDARG00000005485:UTR3	chr25	7987518	7987586	68	+	7	0	0	0	0	0	0	0	0	4	0	0	0	0	0	0	0	0	0	0	0	0	4	0	0	0	0	0	0	0	0	0	0	0	0	0	0	0	0	0	0	0	0	0
ENSDARG00000005485:UTR4	chr25	7987989	7988160	171	+	25	0	0	0	0	0	0	0	0	0	0	0	0	0	0	0	0	0	0	0	0	0	0	0	0	0	0	0	0	0	0	0	0	0	0	0	0	0	0	0	0	0	0	0
ENSDARG00000005485:UTR5	chr25	7988087	7988936	849	+	240	0	0	0	0	0	0	0	0	0	0	0	0	0	0	0	0	0	0	0	0	4	0	0	0	0	0	0	0	0	0	0	0	0	0	0	0	0	0	0	0	0	0	0
ENSDARG00000005500:UTR10	chr8	1636811	1637115	304	-	112	56	97	116	152	123	195	299	252	108	120	96	84	85	87	102	83	186	149	102	167	160	316	260	199	207	336	348	167	230	178	259	281	301	315	0	0	0	0	0	0	0	0	0
ENSDARG00000005500:UTR11	chr8	1632621	1637115	4494	-	1578	64	109	125	179	134	218	315	263	108	133	104	91	85	87	102	83	191	160	102	183	162	324	271	199	208	360	354	167	232	178	279	297	316	323	0	0	0	0	0	0	0	0	0
ENSDARG00000005500:UTR7	chr8	1642854	1642873	19	-	2	0	0	0	0	0	0	0	0	0	0	0	0	0	0	0	7	0	0	0	0	0	0	0	0	0	0	0	0	0	0	0	0	0	4	0	0	0	0	0	0	0	0	0
ENSDARG00000005500:UTR8	chr8	1640202	1640296	94	-	15	0	0	1	0	0	3	0	0	0	0	0	0	0	0	0	0	0	0	0	0	0	0	0	1	3	0	0	0	2	0	0	3	0	0	0	0	0	0	0	0	0	0	0
ENSDARG00000005500:UTR9	chr8	1636907	1637115	208	-	73	11	60	50	57	68	44	116	153	64	90	56	65	40	67	53	43	93	85	69	70	44	143	180	127	98	183	173	103	125	57	171	216	175	160	0	0	0	0	0	0	0	0	0
ENSDARG00000005510:UTR2	chr19	23002708	23002883	175	+	55	0	0	0	0	0	0	0	0	0	0	0	0	0	0	0	0	0	0	0	0	0	0	0	0	0	0	0	0	0	0	0	0	0	0	0	0	0	0	0	0	0	0	0
ENSDARG00000005513:UTR6	chr23	17873864	17876777	2913	+	936	2531	2002	2641	3802	3853	4399	5570	3572	3454	2826	3590	3209	3790	3755	8135	6289	9321	8851	11499	9664	14475	20258	12411	7971	9874	12794	11497	4736	7468	9227	9787	11574	10301	11220	0	0	0	0	0	2	1	1	24
ENSDARG00000005513:UTR7	chr23	17874235	17874307	72	+	25	1363	1256	1629	2236	2309	2351	2820	2313	1988	1649	1974	1863	2050	1918	4531	3389	5054	5592	5793	5768	8236	11462	6142	3935	7232	8759	7965	3197	4122	5377	6705	7396	6207	7820	0	0	0	0	0	2	1	1	14
ENSDARG00000005513:UTR8	chr23	17874235	17874341	106	+	33	1453	1333	1741	2449	2542	2580	3072	2451	2137	1771	2169	2010	2213	2012	4840	3645	5522	5986	6224	6246	9108	12246	6586	4275	7508	9059	8197	3300	4486	5760	6948	7597	6429	8188	0	0	0	0	0	2	1	1	14
ENSDARG00000005513:UTR9	chr23	17874235	17876777	2542	+	817	1463	1334	1747	2451	2555	2601	3079	2478	2150	1789	2176	2042	2291	2055	4991	3768	5830	6247	6472	6603	9303	12687	7006	4563	7943	9426	8556	3502	4741	6039	7451	7880	6661	8560	0	0	0	0	0	2	1	1	24
ENSDARG00000005518:UTR1	chr8	15256575	15256668	93	+	28	0	0	0	0	0	0	0	0	0	0	0	0	0	0	0	0	0	0	0	0	0	0	0	2	2	0	0	0	0	0	0	0	0	0	0	0	0	0	0	0	0	0	0
ENSDARG00000005518:UTR2	chr8	15259337	15259417	80	+	22	0	0	0	0	0	0	0	0	0	0	0	0	0	0	0	0	0	0	0	0	0	0	0	0	0	0	0	0	0	0	0	0	0	0	0	0	0	0	0	0	0	0	0
ENSDARG00000005518:UTR3	chr8	15268718	15268932	214	+	80	0	0	0	0	0	0	0	0	0	0	0	3	0	1	0	0	0	0	0	0	0	0	0	0	0	0	6	0	0	0	0	0	1	2	0	0	0	0	0	0	0	0	0
ENSDARG00000005522:UTR3	chr19	21923182	21923627	445	+	166	0	0	0	0	0	0	0	0	0	0	0	0	0	0	0	0	0	0	0	0	0	0	0	3	0	0	0	0	0	0	0	0	0	0	0	0	0	0	0	0	0	0	0
ENSDARG00000005522:UTR4	chr19	21923182	21924241	1059	+	389	0	0	0	0	0	0	0	0	0	0	0	0	0	0	0	0	0	0	0	0	0	0	0	3	0	0	0	0	0	0	0	0	0	0	0	0	0	0	0	0	0	0	0
ENSDARG00000005525:UTR10	chr1	52489961	52490523	562	-	172	0	0	0	0	0	0	0	0	0	0	1	1	2	6	324	281	627	728	857	687	1146	1513	847	643	802	909	772	336	735	1012	1260	1259	1027	1235	0	0	0	0	0	0	0	0	0
ENSDARG00000005525:UTR7	chr1	52490486	52490523	37	-	5	0	0	0	0	0	0	0	0	0	0	1	1	0	6	199	212	454	527	573	460	777	1078	629	484	441	616	537	228	499	640	662	756	643	709	0	0	0	0	0	0	0	0	0
ENSDARG00000005525:UTR8	chr1	52490420	52490523	103	-	28	0	0	0	0	0	0	0	0	0	0	1	1	0	6	286	263	559	673	754	580	990	1382	743	559	606	708	643	256	615	844	896	965	820	903	0	0	0	0	0	0	0	0	0
ENSDARG00000005525:UTR9	chr1	52490212	52490340	128	-	44	0	0	0	0	0	0	0	0	0	0	0	0	2	0	0	0	7	5	2	0	1	1	16	17	5	19	9	10	8	14	40	26	24	5	0	0	0	0	0	0	0	0	0
ENSDARG00000005526:UTR3	chr6	46878888	46879459	571	-	219	0	0	0	0	7	0	1	15	6	0	2	4	25	25	28	16	1	39	14	8	2	11	23	5	16	9	40	11	9	3	29	27	8	24	0	0	0	0	0	0	0	0	5
ENSDARG00000005536:UTR2	chr20	27107056	27107059	3	+	0	73	107	147	111	177	179	228	141	124	110	102	76	74	52	72	63	68	49	77	47	73	50	52	64	28	48	69	28	5	19	39	43	63	26	0	0	0	0	0	0	0	0	0
ENSDARG00000005536:UTR3	chr20	27107056	27107709	653	+	225	6745	6591	6459	5057	6361	4688	5923	3991	4794	4107	5241	4628	4957	4782	4530	3911	1942	1748	1779	1130	931	1324	1948	1227	1365	1990	1865	1053	2230	3435	2617	3329	2318	2125	2	0	4	0	0	0	0	0	0
ENSDARG00000005536:UTR4	chr20	27107586	27107700	114	+	52	6462	6091	5932	4657	5750	4182	5269	3520	4294	3737	4913	4295	4549	4264	4150	3432	1775	1581	1551	1030	774	1159	1636	1068	1256	1824	1688	1007	2045	3315	2507	3174	2120	1931	2	0	4	0	0	0	0	0	0
ENSDARG00000005540:UTR3	chr10	20099485	20101180	1695	+	538	2090	1877	2089	2662	3045	2647	2499	2530	2179	2063	2057	1990	1703	1697	2064	1535	1312	1626	1647	1714	2075	3093	2723	1855	2096	2706	3146	1334	2051	2205	2892	2938	2830	2514	0	0	0	0	0	3	0	0	0
ENSDARG00000005540:UTR4	chr10	20099485	20101181	1696	+	538	2090	1877	2089	2662	3045	2647	2499	2530	2179	2063	2057	1990	1707	1697	2064	1535	1312	1626	1647	1714	2075	3093	2723	1855	2096	2706	3146	1334	2051	2205	2892	2938	2830	2514	0	0	0	0	0	3	0	0	0
ENSDARG00000005541:UTR2	chr4	12956056	12956718	662	+	219	1	0	2	0	0	0	2	0	0	0	6	7	10	4	24	31	8	30	6	25	24	15	15	7	5	12	21	8	13	17	19	7	9	20	0	0	0	0	0	0	0	0	0
ENSDARG00000005544:UTR5	chr1	51197058	51197601	543	+	169	300	620	697	528	345	351	612	652	444	550	333	405	388	425	250	222	119	172	165	22	80	112	103	83	151	203	203	102	73	48	109	133	130	152	0	0	0	0	0	0	0	0	0
ENSDARG00000005547:UTR2	chr4	18500011	18500243	232	-	57	476	425	506	996	892	1135	1364	1123	944	844	962	727	645	869	373	358	84	133	166	80	31	51	123	38	125	111	222	84	115	88	63	92	84	110	0	0	0	0	0	0	0	0	0
ENSDARG00000005549:UTR4	chr7	30209910	30210859	949	-	288	614	748	843	983	974	953	1556	1027	727	593	627	335	401	373	195	177	95	125	80	94	139	180	114	84	192	232	281	99	118	167	192	275	185	189	0	0	0	0	0	0	0	0	6
ENSDARG00000005551:UTR4	chr21	30170102	30170104	2	-	1	9	5	2	15	0	1	14	7	2	1	0	6	19	7	13	12	8	12	3	5	3	6	89	13	13	7	13	5	50	0	3	18	17	15	0	0	0	0	0	0	0	0	0
ENSDARG00000005551:UTR5	chr21	30169609	30170104	495	-	173	4578	5274	6533	4129	3848	3217	4696	3115	3270	3349	3821	4728	5109	5212	10380	8499	11558	12165	12876	10994	14492	19387	17181	10408	14673	18847	18167	6954	11075	12301	15213	17163	16430	15325	0	0	6	0	0	0	3	0	107
ENSDARG00000005559:UTR2	chr6	4541739	4543005	1266	+	441	2	9	15	8	13	16	24	25	58	14	73	8	26	25	8	12	2	0	6	0	3	6	5	0	16	16	18	2	5	0	0	0	13	0	0	0	0	1	0	0	0	0	11
ENSDARG00000005560:UTR2	chr10	17166034	17167456	1422	-	487	2415	2314	2625	3552	3755	3289	3501	2362	2346	2075	2348	1907	2025	2221	2742	2145	1387	1431	1702	823	1164	1323	1309	744	1714	2058	1792	959	1154	1814	2228	2501	2157	2341	0	0	0	0	0	0	0	1	0
ENSDARG00000005561:UTR2	chr5	34600497	34600710	213	+	69	55	109	78	97	64	147	194	127	90	48	25	43	54	68	11	65	40	61	56	29	63	51	55	42	25	48	82	17	62	79	69	62	64	56	0	0	0	0	0	0	0	0	0
ENSDARG00000005565:UTR4	chr6	41048197	41048912	715	+	223	0	0	0	0	0	0	0	0	0	0	0	0	0	0	0	0	0	0	0	0	0	0	0	0	0	0	0	0	0	0	0	0	0	0	0	0	0	0	0	0	0	0	0
ENSDARG00000005565:UTR5	chr6	41056880	41057368	488	+	196	56	56	91	64	42	27	41	85	43	63	20	17	8	12	0	0	11	0	7	10	0	9	0	8	0	14	3	15	0	4	14	0	1	12	0	0	0	0	0	0	0	0	0
ENSDARG00000005565:UTR6	chr6	41056880	41060423	3543	+	1199	56	56	91	64	42	27	43	85	43	63	20	17	8	13	0	0	11	0	7	10	0	9	0	8	2	14	3	15	0	4	16	0	1	12	0	0	0	0	0	0	0	0	0
ENSDARG00000005574:UTR2	chr17	31652639	31653159	520	-	176	8	15	12	8	4	16	30	11	21	25	6	7	2	18	1	6	8	0	2	1	0	2	3	0	4	4	7	5	6	8	0	0	0	7	0	2	0	0	0	1	1	5	5
ENSDARG00000005576:UTR2	chr9	21462466	21463565	1099	-	372	4252	4504	5127	4457	5120	4066	4666	3561	3494	3223	3898	3766	3648	3719	5638	3985	3822	3907	4147	2798	2782	3656	4648	3120	5090	6454	6444	3344	3627	4924	5559	6365	4929	4570	0	0	1	0	0	0	0	0	0
ENSDARG00000005578:UTR2	chr1	51015565	51015627	62	+	8	7	0	0	5	0	0	0	0	0	0	0	0	13	5	0	0	0	0	2	0	0	0	0	0	0	0	0	0	0	0	0	0	0	0	0	0	0	0	0	0	0	0	0
ENSDARG00000005586:UTR5	chr5	67533179	67534281	1102	-	340	363	422	543	449	400	279	337	436	512	439	402	233	148	295	81	58	15	3	10	18	3	9	6	5	17	14	11	33	39	94	132	82	81	173	0	0	0	0	0	0	0	0	0
ENSDARG00000005590:UTR2	chr2	10607987	10607999	12	-	2	2	9	11	4	8	12	13	24	3	4	13	7	10	7	11	7	0	0	4	0	0	3	1	0	0	0	1	0	0	0	0	2	2	0	0	0	0	0	0	0	0	0	0
ENSDARG00000005590:UTR3	chr2	10604597	10607999	3402	-	1157	2046	2598	2642	2540	2547	2338	3718	2721	2204	2304	2441	1709	1917	1770	939	709	684	741	763	670	863	1014	1061	556	1178	1296	1401	627	1415	1432	2262	2571	2067	2138	0	0	4	0	0	0	2	1	4
ENSDARG00000005590:UTR4	chr2	10603549	10607999	4450	-	1505	2046	2599	2642	2545	2550	2342	3718	2723	2204	2304	2441	1709	1917	1770	939	709	689	741	763	670	863	1014	1061	556	1178	1297	1401	627	1415	1432	2262	2571	2067	2138	0	0	4	0	0	0	2	1	4
ENSDARG00000005593	chr2	20725683	20776841	51158	+	15961	0	12	4	2	12	13	6	0	12	15	5	9	1	6	6	8	11	29	14	33	11	55	37	59	81	69	68	30	26	19	66	59	61	54	0	0	0	0	0	0	0	0	0
ENSDARG00000005595:UTR2	chr20	31929376	31929889	513	-	191	6	15	31	33	11	16	41	11	13	12	14	6	12	27	53	30	19	31	11	25	22	14	23	2	37	27	121	39	2	22	40	11	60	26	0	0	0	0	0	0	0	0	0
ENSDARG00000005606:UTR3	chr2	29902675	29902962	287	-	121	1189	2186	2349	1803	1621	1601	2356	1910	1241	1333	1478	1040	1273	1613	811	908	619	520	623	319	564	897	941	491	1001	1109	1127	403	640	537	839	993	906	1081	0	0	0	0	0	0	0	0	0
ENSDARG00000005606:UTR4	chr2	29902293	29903191	898	-	345	1189	2194	2351	1803	1624	1605	2356	1910	1241	1334	1478	1043	1280	1613	815	913	619	520	628	319	564	897	943	491	1001	1109	1127	404	642	537	851	1008	906	1081	0	0	0	0	0	0	0	0	0
ENSDARG00000005612:UTR2	chr7	29186012	29186939	927	+	334	13500	11900	13942	12080	12790	9802	11667	8449	9108	8518	10343	9557	10182	10204	9068	6940	4860	4167	4819	3591	3328	4940	4987	3302	3898	5076	5737	2695	4395	5947	5548	6253	6863	6308	2	1	0	0	0	0	0	1	1
ENSDARG00000005616:UTR2	chr21	27437866	27438106	240	-	94	0	0	0	0	0	0	0	0	0	0	0	0	0	0	0	0	0	0	0	0	0	1	0	0	0	0	0	0	1	0	0	0	0	0	0	0	0	0	0	0	0	0	0
ENSDARG00000005619:UTR4	chr20	13893408	13893910	502	+	185	3081	4039	5210	3705	2821	3061	4287	3773	2834	3219	2777	2170	2149	2454	1008	914	430	595	723	311	400	534	650	310	629	876	651	333	399	257	697	1083	550	788	0	0	0	0	0	1	0	0	35
ENSDARG00000005619:UTR5	chr20	13893408	13894916	1508	+	401	3344	4254	5480	4022	3174	3362	4651	3975	3048	3380	2954	2263	2266	2555	1056	936	434	610	726	312	401	535	651	310	633	878	669	342	406	265	705	1101	552	791	0	0	0	0	0	1	0	0	35
ENSDARG00000005625:UTR2	chr19	29333424	29333867	443	+	161	7338	6904	7597	7296	8248	6733	7327	5952	5736	5485	6521	3661	3427	4081	1360	1096	297	319	443	250	210	262	298	241	519	567	526	357	298	468	637	774	665	661	0	5	8	0	0	1	0	0	14
ENSDARG00000005626:UTR3	chr1	53983021	53983035	14	-	2	0	0	0	0	5	3	3	0	0	4	0	0	3	0	0	10	0	0	0	0	0	0	0	0	4	0	3	0	0	0	0	0	2	0	0	0	0	0	0	0	0	0	0
ENSDARG00000005626:UTR4	chr1	53982958	53983035	77	-	24	0	0	0	0	16	5	6	20	10	4	2	0	22	3	0	10	0	0	0	0	0	0	0	0	4	0	3	0	0	0	0	0	2	0	0	0	0	0	0	0	0	0	0
ENSDARG00000005626:UTR5	chr1	53980173	53980586	413	-	148	0	0	0	0	0	0	2	4	0	0	11	1	0	0	0	0	0	0	0	0	0	0	0	0	4	0	0	0	0	0	0	0	0	0	0	0	0	0	0	0	0	0	0
ENSDARG00000005626:UTR6	chr1	53980119	53980586	467	-	158	0	0	0	0	0	0	2	4	0	0	11	1	0	0	0	0	0	0	0	0	0	0	0	0	4	0	0	0	0	0	0	0	0	0	0	0	0	0	0	0	0	0	0
ENSDARG00000005629:UTR3	chr20	588483	588590	107	+	38	0	0	0	6	0	0	4	0	0	6	0	0	2	0	0	0	0	0	0	0	0	0	0	4	0	7	0	0	0	0	0	7	0	0	0	0	0	0	0	0	0	0	0
ENSDARG00000005629:UTR4	chr20	588483	590010	1527	+	458	0	1	1	14	0	0	4	1	4	6	1	0	6	1	18	20	7	21	12	0	8	18	20	20	31	21	40	9	15	9	30	44	28	15	0	0	0	0	0	0	0	0	0
ENSDARG00000005629:UTR5	chr20	588483	592746	4263	+	1249	0	1	1	14	0	0	4	1	4	6	1	0	6	1	18	20	7	21	12	0	8	18	20	20	31	21	40	9	15	9	30	44	28	15	0	0	0	0	0	0	0	0	0
ENSDARG00000005640:UTR4	chr9	41035924	41036046	122	-	53	93	458	381	73	61	72	189	285	104	295	65	123	77	204	25	85	14	21	36	7	27	12	83	26	75	87	116	29	42	6	143	51	52	89	0	0	0	0	0	0	0	0	0
ENSDARG00000005643:UTR2	chr3	25997913	25998243	330	+	114	759	1024	1164	1383	1069	1062	1438	1014	882	931	885	898	823	922	1022	1102	573	662	812	369	595	622	916	376	1242	1611	1479	539	496	245	724	688	776	1063	0	0	0	0	0	0	0	0	0
ENSDARG00000005645:UTR2	chr10	31300588	31301372	784	-	242	17	49	94	65	16	60	72	38	37	29	35	40	27	55	71	102	110	79	64	89	135	271	158	104	302	345	293	116	154	129	424	305	289	166	0	0	0	0	0	0	0	0	0
ENSDARG00000005645:UTR3	chr10	31298971	31301372	2401	-	727	17	49	94	65	16	60	72	38	37	29	35	40	27	55	71	102	113	79	64	89	136	271	158	104	302	345	293	116	154	129	424	305	289	166	0	0	0	0	0	0	0	0	0
ENSDARG00000005651:UTR10	chr7	49638412	49640482	2070	-	707	1201	1398	1377	1426	1640	1395	1828	1232	994	855	1204	967	1038	1069	947	821	468	441	460	267	322	428	427	210	544	626	753	324	289	218	419	477	474	553	0	0	0	1	0	0	0	0	6
ENSDARG00000005651:UTR6	chr7	49642914	49642983	69	-	16	0	4	5	0	5	2	1	0	0	0	0	1	5	0	0	2	0	0	0	0	1	0	3	0	0	1	4	0	1	2	9	0	0	1	0	0	0	0	0	0	0	0	0
ENSDARG00000005651:UTR7	chr7	49642914	49642918	4	-	2	0	4	5	0	5	2	0	0	0	0	0	1	5	0	0	2	0	0	0	0	0	0	0	0	0	1	0	0	1	2	7	0	0	1	0	0	0	0	0	0	0	0	0
ENSDARG00000005651:UTR8	chr7	49640238	49640482	244	-	62	12	46	32	33	14	30	86	32	32	11	29	24	44	60	44	43	18	34	27	7	6	19	29	6	35	21	13	8	9	7	8	12	18	37	0	0	0	0	0	0	0	0	0
ENSDARG00000005651:UTR9	chr7	49638616	49640482	1866	-	629	1199	1392	1377	1426	1640	1395	1819	1227	994	855	1204	956	1029	1068	939	821	466	441	460	263	320	427	426	210	538	617	740	324	289	218	419	474	471	553	0	0	0	1	0	0	0	0	6
ENSDARG00000005652:UTR2	chr20	41236718	41242638	5920	+	1934	370	506	524	428	316	303	395	362	244	368	324	398	298	344	586	405	268	390	318	195	168	192	230	150	375	362	505	229	183	101	255	269	252	403	0	0	0	0	0	0	0	0	0
ENSDARG00000005670:UTR4	chr17	45216083	45216551	468	-	160	17	10	9	12	33	23	34	19	6	21	33	18	8	6	7	1	9	0	0	0	0	0	0	0	0	0	3	0	6	0	0	5	0	2	0	0	0	0	0	0	0	0	0
ENSDARG00000005673:UTR2	chr2	15106613	15106968	355	+	118	123	429	429	418	199	267	615	1058	276	394	288	140	126	181	28	26	3	1	5	3	5	2	5	0	3	0	24	3	14	1	1	2	12	11	0	0	0	0	0	0	0	0	3
ENSDARG00000005675:UTR2	chr6	42377910	42378935	1025	-	384	7107	8100	9222	8935	8881	8426	10805	9629	6325	6426	5972	4659	4442	6113	5315	5758	3661	4937	5436	3287	3817	5071	6934	3829	5504	6828	7643	3079	3785	2755	4832	5137	5413	6183	0	0	0	4	0	0	0	0	0
ENSDARG00000005679:UTR2	chr3	54431092	54435308	4216	-	1312	2903	3012	2990	3334	3560	2682	3241	2455	2214	2311	2445	1602	1525	1418	305	321	154	236	169	519	483	506	492	389	286	379	393	164	309	305	227	235	266	286	0	0	0	0	0	8	0	0	0
ENSDARG00000005690:UTR2	chr1	54974190	54978559	4369	-	1447	91	116	120	135	150	122	123	99	73	105	80	98	53	109	124	67	115	115	104	129	154	188	116	58	97	132	167	75	61	102	154	99	154	206	0	0	0	0	0	6	6	0	0
ENSDARG00000005699:UTR4	chr11	3526432	3526462	30	-	6	41	66	115	72	32	37	84	81	70	56	55	58	96	136	77	156	64	64	120	14	23	39	180	54	57	46	62	12	74	22	57	14	52	42	0	0	0	0	0	0	0	0	0
ENSDARG00000005699:UTR5	chr11	3524717	3525099	382	-	114	6767	7952	9042	9040	8143	7822	9456	7327	6312	6076	6790	7138	7611	7142	10701	7948	8938	10108	10817	6533	10234	12494	10942	6099	10816	14746	13499	5851	6910	6690	10543	10879	9625	10734	4	3	5	2	0	12	9	5	20
ENSDARG00000005699:UTR6	chr11	3523357	3525037	1680	-	571	20540	20459	21428	19748	22057	18897	22266	15823	16027	14326	18142	17301	19863	18969	33566	26693	31387	32662	34634	31361	30055	43307	42855	27633	35129	45109	46362	21735	26691	34596	34788	37651	38385	33899	4	3	5	2	0	12	13	5	113
ENSDARG00000005704:UTR4	chr8	25310810	25311209	399	-	126	0	6	1	0	0	2	0	0	10	1	3	3	9	5	7	11	16	1	6	5	0	0	10	3	18	8	3	8	0	0	6	18	5	10	0	0	0	0	0	0	0	0	0
ENSDARG00000005704:UTR5	chr8	25308002	25308625	623	-	179	0	0	0	0	0	0	0	0	0	0	0	0	0	0	0	0	0	0	0	0	0	2	0	0	0	0	0	0	0	5	1	2	0	4	0	0	0	0	0	0	0	0	0
ENSDARG00000005713:UTR2	chr16	54320117	54320489	372	+	146	189	540	684	228	200	192	358	305	144	183	150	46	66	93	37	75	58	45	45	26	24	26	44	13	28	66	62	18	27	6	28	10	52	42	0	0	0	0	0	0	0	0	0
ENSDARG00000005738:UTR2	chr11	16094661	16095071	410	-	143	1937	2594	3016	3536	2405	2652	4331	3881	2743	2483	2406	2490	2650	2864	2995	2386	1334	1806	1752	1131	1234	1617	2078	1054	1831	2303	2514	1151	901	593	1208	1286	1311	1392	0	0	0	0	1	0	0	0	0
ENSDARG00000005738:UTR3	chr11	16094660	16095071	411	-	143	1937	2594	3016	3536	2405	2652	4331	3881	2743	2483	2406	2490	2650	2864	2995	2386	1334	1806	1752	1131	1234	1617	2078	1054	1831	2303	2514	1151	901	593	1208	1286	1311	1392	0	0	0	0	1	0	0	0	0
ENSDARG00000005739:UTR2	chr1	28961652	28962830	1178	-	387	0	0	1	0	0	0	0	0	0	0	0	0	0	0	0	0	0	0	5	0	2	0	0	0	0	0	0	0	0	0	0	6	0	0	0	0	0	0	0	0	0	0	0
ENSDARG00000005749:UTR2	chr22	31045276	31045543	267	-	100	0	2	0	3	0	0	0	3	0	0	4	0	0	0	2	0	0	0	0	0	4	0	0	0	3	0	0	0	0	0	0	0	0	0	0	0	0	0	0	0	0	0	0
ENSDARG00000005754:UTR4	chr2	17578415	17579991	1576	-	505	137	206	258	145	122	93	169	164	126	113	124	99	163	132	64	154	112	106	128	195	273	431	118	138	184	205	151	102	109	102	242	154	116	202	0	0	0	0	0	0	0	0	0
ENSDARG00000005754:UTR5	chr2	17578319	17579991	1672	-	541	137	206	258	145	122	93	169	164	126	113	124	99	163	132	64	154	112	106	128	195	273	431	118	138	184	205	151	102	109	102	242	154	116	202	0	0	0	0	0	0	0	0	0
ENSDARG00000005762:UTR5	chr16	15048525	15050842	2317	+	833	203	134	205	148	124	96	114	134	84	142	101	85	45	82	135	86	74	75	74	76	57	122	43	47	68	126	88	42	44	22	43	138	69	95	0	0	0	0	0	0	0	0	0
ENSDARG00000005772:UTR4	chr8	8341082	8341528	446	-	152	1109	1560	1415	2767	1903	2265	3386	3107	1896	2416	2103	2309	2244	2482	3211	2629	2673	2805	2605	2326	1991	2893	3603	2435	3448	4201	5042	2363	1802	2135	2770	3562	3028	3481	0	0	0	0	0	0	0	0	0
ENSDARG00000005772:UTR5	chr8	8341081	8341528	447	-	152	1109	1560	1415	2767	1903	2265	3386	3107	1896	2416	2103	2309	2244	2486	3211	2632	2673	2805	2605	2326	1991	2893	3603	2435	3448	4204	5042	2364	1802	2135	2772	3562	3033	3481	0	0	0	0	0	0	0	0	0
ENSDARG00000005774:UTR3	chr6	59838948	59839077	129	+	23	0	4	0	0	0	12	15	15	3	12	0	20	2	1	0	3	0	0	0	0	2	0	0	7	0	0	0	0	0	0	0	0	0	0	0	0	0	0	0	0	0	0	0
ENSDARG00000005774:UTR4	chr6	59848344	59850404	2060	+	623	24855	24439	28068	24958	24262	20245	26019	17087	19407	16440	20027	20543	21627	21345	30191	24164	20322	18753	22372	14947	18422	27003	23245	12935	23620	29569	29736	13837	16864	23409	27187	34650	28962	29053	0	0	1	0	0	0	4	0	36
ENSDARG00000005775:UTR3	chr23	27251635	27252304	669	-	175	0	0	0	0	0	2	7	4	1	9	0	0	2	0	12	0	0	0	0	0	0	0	0	8	0	4	1	0	0	0	0	0	0	0	0	0	0	0	0	0	0	0	0
ENSDARG00000005775:UTR4	chr23	27251625	27252304	679	-	177	0	0	0	0	0	2	7	4	1	9	0	0	2	0	12	0	0	0	0	0	0	0	0	8	0	4	1	0	0	0	0	0	0	0	0	0	0	0	0	0	0	0	0
ENSDARG00000005776:UTR4	chr8	18230964	18231476	512	-	181	0	0	0	0	0	0	0	0	0	0	0	0	0	0	0	4	0	0	0	0	0	0	0	0	0	0	0	0	0	0	0	0	0	0	0	0	0	0	0	0	0	0	0
ENSDARG00000005776:UTR5	chr8	18230947	18231476	529	-	191	0	0	0	0	0	0	0	0	0	0	0	0	0	0	0	4	0	0	0	0	0	0	0	0	0	0	0	0	0	0	0	0	0	0	0	0	0	0	0	0	0	0	0
ENSDARG00000005786:UTR3	chr5	13181028	13181349	321	-	96	12	21	38	38	25	11	71	24	28	11	35	12	54	27	33	32	13	24	8	0	13	3	16	11	17	17	17	5	9	13	15	5	7	12	0	0	0	0	0	0	0	0	0
ENSDARG00000005789:UTR3	chr20	13441449	13441967	518	+	206	0	0	0	0	8	0	0	0	0	0	0	0	0	0	18	1	0	0	0	0	0	0	0	0	6	0	0	0	0	0	3	2	2	1	0	0	0	0	0	0	0	0	0
ENSDARG00000005789:UTR4	chr20	13520305	13521010	705	+	261	295	420	417	347	334	283	370	518	264	284	266	273	320	237	116	161	42	52	48	21	26	31	50	30	77	150	115	52	46	66	160	115	182	217	0	0	0	0	0	0	0	0	0
ENSDARG00000005791:UTR4	chr16	51885408	51885428	20	-	6	8058	6950	8008	9086	8700	8562	7843	7798	7232	6451	7963	8204	6872	5426	13334	8827	13795	16254	13067	19519	19319	23410	15592	11659	18878	21200	22798	10270	12519	16654	18669	21226	15747	19063	0	3	0	0	0	0	0	0	40
ENSDARG00000005791:UTR5	chr16	51885379	51885428	49	-	18	8069	6952	8025	9104	8722	8586	7867	7815	7241	6451	7976	8213	6880	5442	13367	8865	13849	16318	13106	19564	19459	23526	15631	11663	18913	21224	22816	10273	12543	16695	18687	21249	15766	19129	0	3	0	0	0	0	0	0	40
ENSDARG00000005791:UTR6	chr16	51883724	51885428	1704	-	557	8074	6952	8025	9104	8722	8586	7867	7817	7262	6466	7981	8223	6883	5469	13367	8880	13849	16318	13106	19566	19462	23531	15641	11666	18917	21233	22827	10283	12552	16695	18700	21257	15774	19131	0	3	0	0	0	0	0	0	49
ENSDARG00000005799:UTR3	chr1	23298935	23299047	112	-	42	5	12	11	7	7	18	36	10	15	12	5	10	24	31	7	5	1	1	4	0	5	0	15	12	7	10	0	3	11	7	21	3	2	7	0	0	0	0	0	0	0	0	0
ENSDARG00000005799:UTR4	chr1	23297622	23299047	1425	-	475	3644	3531	4295	4250	4203	4710	5948	4591	3170	2594	3295	1534	1343	1472	474	373	232	157	263	83	80	87	193	117	226	243	249	134	264	305	388	480	359	403	0	0	0	0	0	0	0	0	1
ENSDARG00000005800:UTR2	chr7	66836475	66839528	3053	-	989	37	25	34	52	21	25	40	15	21	17	9	8	13	7	0	0	10	5	2	0	0	0	0	1	1	6	15	6	4	0	3	0	6	15	0	0	0	0	0	0	0	0	0
ENSDARG00000005821:UTR2	chr7	41329747	41331596	1849	-	612	0	0	0	0	0	0	0	0	0	0	0	0	0	0	5	0	0	0	5	0	0	0	5	0	4	0	7	2	9	0	0	7	0	2	0	0	0	0	0	0	0	0	0
ENSDARG00000005823:UTR3	chr9	24948575	24951124	2549	+	925	854	887	1162	836	900	772	1058	677	773	633	943	792	778	904	1738	1258	1097	1359	1408	1090	1661	1841	1357	760	1561	2143	1922	833	841	988	1729	1691	1835	2020	0	0	0	0	0	0	0	0	7
ENSDARG00000005823:UTR4	chr9	24948575	24951662	3087	+	1099	854	887	1162	836	900	772	1058	677	773	633	943	798	778	904	1739	1258	1097	1359	1408	1090	1661	1841	1357	760	1561	2143	1922	833	841	988	1729	1691	1835	2020	0	0	0	0	0	0	0	0	7
ENSDARG00000005827:UTR3	chr17	34253823	34254233	410	+	117	1533	1983	2474	3826	3647	3112	4920	5007	2839	3589	2801	3733	3774	4531	6422	5745	4061	6398	6198	3402	5949	6982	6809	3505	8459	10740	10537	4064	4207	3019	7537	7293	7452	9378	0	0	0	0	0	0	0	0	6
ENSDARG00000005828:UTR4	chr9	23755001	23755337	336	+	124	32	37	14	4	46	68	45	10	25	15	48	8	21	18	24	32	12	0	5	7	11	10	32	17	49	52	24	25	34	20	51	39	25	12	0	0	0	0	0	0	0	0	0
ENSDARG00000005834:UTR1	chr19	41723553	41724246	693	+	215	79	96	156	124	122	49	79	82	71	84	98	54	70	96	20	15	4	6	2	2	1	0	2	13	11	4	5	0	3	15	16	5	19	6	0	0	0	0	0	0	0	0	0
ENSDARG00000005840:UTR2	chr7	51793582	51793881	299	+	100	4522	3855	4220	5885	6880	7603	9004	5097	4403	3316	4690	2868	2979	3144	1927	1370	634	660	1012	458	399	716	1008	539	788	1045	1150	507	385	551	700	841	728	647	0	0	1	0	0	0	0	0	0
ENSDARG00000005841:UTR3	chr25	31245583	31248602	3019	+	874	0	0	0	3	3	0	0	0	0	0	0	0	0	0	0	0	0	0	0	0	0	0	2	2	8	0	2	0	0	0	7	0	0	1	0	0	0	0	0	0	0	0	0
ENSDARG00000005842:UTR3	chr18	7122576	7122993	417	-	145	26	78	43	70	62	17	79	24	7	32	49	51	27	60	40	68	64	65	114	78	47	146	137	201	38	63	81	20	134	165	61	63	80	49	0	9	0	0	0	0	0	0	0
ENSDARG00000005846:UTR4	chr6	3813113	3813374	261	+	114	42	22	74	31	23	10	117	89	18	56	21	32	11	38	8	9	15	7	25	15	5	22	5	11	18	13	54	21	0	11	0	10	16	25	0	0	0	0	0	0	0	0	0
ENSDARG00000005853:UTR1	chr9	34866575	34866916	341	-	132	7	5	14	9	15	19	20	4	0	6	2	0	11	1	0	0	0	0	0	0	0	0	0	0	0	0	3	0	0	3	0	0	5	20	0	0	0	0	0	0	0	0	0
ENSDARG00000005861:UTR2	chr17	41488477	41488509	32	-	11	0	0	0	0	0	0	0	0	0	0	0	0	0	0	0	0	0	0	0	0	0	0	0	0	0	0	0	0	0	0	0	0	0	0	0	0	0	0	0	0	0	0	0
ENSDARG00000005861:UTR3	chr17	41475605	41477333	1728	-	609	867	1268	1182	1079	966	857	1139	825	796	822	724	891	839	991	785	759	312	301	322	82	88	93	353	161	372	620	572	298	446	324	514	576	715	754	1	3	0	9	3	4	0	0	0
ENSDARG00000005865:UTR2	chr15	18221858	18222749	891	-	297	0	0	0	0	0	0	0	0	0	0	0	0	0	0	0	0	0	0	0	0	0	0	0	0	0	0	0	0	0	0	0	0	0	0	0	0	0	0	0	0	0	0	0
ENSDARG00000005867:UTR3	chr16	29024271	29024769	498	+	169	963	1419	1269	1573	1546	1733	2424	2109	1431	1632	1358	1505	1206	1243	685	732	643	673	723	690	673	1085	987	590	1240	1231	1359	669	594	821	1054	1170	1007	960	0	0	0	0	0	0	0	0	5
ENSDARG00000005870:UTR3	chr9	23055791	23056240	449	+	146	621	688	685	1073	951	1200	1767	1145	745	827	755	513	515	781	1276	1035	1142	1459	1625	1306	1413	1704	1957	1159	1599	1978	2026	1056	1402	1615	2165	2345	2464	2261	0	0	0	0	0	0	0	0	6
ENSDARG00000005883:UTR4	chr3	19152221	19152293	72	-	15	0	0	0	0	0	0	0	0	0	0	0	0	0	0	0	0	0	0	0	0	0	0	0	0	2	0	0	0	0	0	0	0	0	0	0	0	0	0	0	0	0	0	0
ENSDARG00000005891:UTR6	chr4	11804674	11805532	858	-	297	186	594	633	300	215	176	398	500	246	350	317	250	196	238	339	312	159	207	174	82	118	92	225	109	294	284	368	141	119	65	171	124	159	194	0	0	0	0	0	0	1	0	0
ENSDARG00000005894:UTR5	chr7	38524113	38524205	92	+	27	0	0	0	0	0	0	0	0	0	0	0	0	0	0	0	0	0	0	0	0	0	0	0	0	0	0	0	0	0	0	0	0	0	0	0	0	0	0	0	0	0	0	0
ENSDARG00000005894:UTR6	chr7	38524349	38524499	150	+	40	0	0	0	0	0	0	0	0	0	0	0	0	0	0	0	0	0	0	0	0	0	0	0	0	0	0	0	0	0	0	0	0	0	0	0	0	0	0	0	0	0	0	0
ENSDARG00000005894:UTR7	chr7	38526845	38527020	175	+	59	0	0	0	0	0	0	0	0	0	0	0	0	0	0	0	0	0	0	0	0	0	0	0	0	0	0	0	0	0	0	0	0	0	0	0	0	0	0	0	0	0	0	0
ENSDARG00000005894:UTR8	chr7	38527229	38527366	137	+	30	0	0	0	0	0	0	0	0	0	0	0	0	0	0	0	0	0	0	0	0	0	0	0	0	0	0	0	0	0	0	0	0	0	0	0	0	0	0	0	0	0	0	0
ENSDARG00000005894:UTR9	chr7	38527291	38527833	542	+	183	13	10	13	12	10	0	15	6	20	10	7	0	8	12	0	1	0	0	0	0	0	0	0	0	0	0	0	0	0	0	0	0	0	5	0	0	0	0	0	0	0	0	0
ENSDARG00000005897:UTR2	chr4	12755135	12755473	338	-	99	42	41	20	34	19	31	93	71	51	42	56	23	48	53	26	54	54	46	69	43	84	56	59	25	79	50	58	11	16	27	31	5	42	41	0	0	0	0	0	0	0	0	0
ENSDARG00000005908:UTR6	chr21	32281064	32281076	12	-	2	15	41	15	78	29	51	113	67	94	39	64	127	154	114	361	205	338	295	390	196	339	478	536	257	224	426	327	202	237	403	375	503	505	349	0	0	0	0	0	0	0	0	8
ENSDARG00000005908:UTR7	chr21	32280908	32281076	168	-	55	94	158	118	292	249	221	475	217	261	183	294	520	617	530	1809	1030	1481	1328	1600	1022	1529	2040	1564	791	1578	2386	1860	886	1123	1618	1829	2564	2073	2247	0	0	0	0	0	0	0	0	16
ENSDARG00000005908:UTR8	chr21	32280174	32281076	902	-	330	94	158	118	292	249	225	475	217	261	183	294	520	624	533	1811	1030	1481	1328	1600	1023	1532	2046	1564	791	1578	2394	1860	886	1123	1618	1835	2567	2076	2253	0	0	0	0	0	4	0	0	16
ENSDARG00000005913:UTR2	chr23	40234601	40234983	382	-	137	0	0	9	0	0	0	2	0	0	0	0	0	0	0	0	8	0	0	1	10	0	0	3	2	4	0	13	8	2	1	4	0	2	0	0	0	0	0	0	0	0	0	0
ENSDARG00000005916:UTR1	chr8	8338972	8339372	400	+	127	1	4	19	7	0	46	32	22	13	10	34	35	16	8	4	4	0	5	0	0	4	3	2	0	8	2	6	1	0	0	0	7	0	1	0	0	0	0	0	0	0	0	0
ENSDARG00000005924:UTR3	chr20	27371393	27372753	1360	-	420	209	358	325	247	334	255	421	249	138	160	200	199	139	168	109	115	32	81	51	18	15	48	57	23	121	103	110	40	10	36	55	59	70	64	0	0	0	0	0	0	0	0	0
ENSDARG00000005926:UTR2	chr19	35418731	35418879	148	-	41	943	1077	1046	1493	1586	2177	2584	1959	1921	1535	1775	1590	1689	1516	1732	1686	1605	1455	1531	1443	1755	2389	1952	1370	1794	1974	1942	923	1503	1396	1754	1911	1503	1692	0	0	0	1	0	3	4	0	0
ENSDARG00000005926:UTR3	chr19	35418682	35419335	653	-	231	2643	2363	2608	4015	4018	5277	6317	4869	4260	3822	4307	3741	3326	3280	3904	3273	3358	3210	3646	2976	3484	4576	3794	2821	3775	4202	4192	1964	2871	3013	3567	3788	3327	3512	0	0	0	1	0	4	4	0	5
ENSDARG00000005927:UTR3	chr3	30167415	30167436	21	-	4	26	33	32	7	51	20	31	8	19	19	9	23	15	19	8	3	3	0	2	28	0	4	0	0	7	19	14	9	1	3	28	24	27	11	0	0	0	0	0	0	0	0	0
ENSDARG00000005927:UTR4	chr3	30167396	30167436	40	-	6	28	47	32	7	51	29	42	8	19	24	10	23	15	23	8	7	3	0	5	28	0	5	6	0	7	23	14	9	1	3	28	24	28	11	0	0	0	0	0	0	0	0	0
ENSDARG00000005927:UTR5	chr3	30166945	30167436	491	-	187	384	761	767	780	540	674	1180	852	459	366	336	266	293	317	180	229	141	154	116	205	188	291	171	168	187	261	385	120	254	202	349	352	291	335	0	0	0	0	0	0	0	0	1
ENSDARG00000005941:UTR4	chr2	31360895	31363407	2512	+	831	2751	3496	4235	2527	2569	2314	3142	2631	2545	2817	2553	2760	3022	3211	5039	4423	3449	3997	4102	2373	2384	3815	5170	3129	4745	5514	5948	2743	3865	3566	5346	5680	5128	5344	0	0	1	0	0	0	0	0	0
ENSDARG00000005941:UTR5	chr2	31360895	31364659	3764	+	1261	2751	3503	4235	2527	2569	2314	3142	2631	2545	2817	2554	2760	3022	3211	5041	4425	3449	3997	4103	2374	2388	3816	5183	3130	4750	5532	5957	2745	3865	3582	5353	5682	5132	5361	0	0	1	0	0	0	0	0	0
ENSDARG00000005943:UTR2	chr5	26930061	26930667	606	-	230	14	18	7	10	12	8	8	3	8	4	8	25	0	0	9	4	0	0	6	0	0	0	4	0	2	15	0	1	0	0	7	0	9	0	0	0	0	0	0	0	0	0	0
ENSDARG00000005945:UTR2	chr21	27324553	27324771	218	+	86	999	1436	1949	1211	589	720	861	724	699	667	589	985	981	836	1812	1631	1973	2245	2191	1075	1769	2548	2506	1633	3263	4167	5279	2057	1491	1505	3109	3366	4156	4206	0	1	0	0	0	0	0	0	0
ENSDARG00000005948:UTR2	chr15	34573310	34574143	833	-	262	716	885	940	742	633	784	917	700	574	530	524	436	586	476	238	242	109	93	113	100	129	214	228	142	114	295	220	111	171	231	164	285	251	189	0	0	0	0	0	0	0	0	0
ENSDARG00000005972:UTR3	chr18	15295918	15296055	137	-	26	63	46	81	47	90	58	120	124	52	47	70	43	65	73	21	50	15	31	30	2	15	14	19	1	21	24	15	8	42	30	39	57	35	16	0	0	0	0	0	0	0	0	0
ENSDARG00000005972:UTR4	chr18	15287064	15287829	765	-	206	0	0	0	0	0	0	0	0	0	0	0	0	0	0	0	0	0	0	0	0	0	0	0	0	0	0	2	0	0	0	0	0	0	1	0	0	0	0	0	0	0	0	0
ENSDARG00000005980:UTR2	chr21	15125744	15126121	377	-	98	7	32	30	7	18	15	32	20	8	39	23	10	31	29	9	44	2	33	46	24	10	6	38	14	52	23	52	17	19	11	7	56	12	32	0	0	0	0	0	0	0	0	0
ENSDARG00000005980:UTR3	chr21	15125496	15126121	625	-	200	480	699	787	320	499	281	503	251	187	312	397	347	460	461	634	551	301	331	377	234	225	267	454	210	519	649	566	298	227	195	406	482	398	519	0	0	0	0	0	0	0	0	0
ENSDARG00000005989:UTR3	chr8	19283142	19285207	2065	-	748	668	874	859	924	849	853	1537	1304	891	975	888	591	705	850	389	350	318	395	412	307	368	442	821	529	745	1010	987	380	718	692	1231	1225	1133	1072	0	0	0	0	6	0	1	0	0
ENSDARG00000005993:UTR5	chr7	50353296	50353704	408	-	155	133	344	389	270	136	180	319	472	131	214	97	86	118	147	9	27	3	16	1	27	31	30	28	14	45	40	63	14	36	6	57	61	31	91	18	10	35	40	6	37	6	8	7
ENSDARG00000006003:UTR4	chr13	35904334	35904859	525	-	164	14637	14758	17163	18121	15065	14689	18209	14499	17435	17350	19254	18675	19075	20993	17778	16452	7300	8029	9455	4634	5545	7223	8819	5635	6952	9511	8733	4283	4648	5489	5455	6488	7173	6337	0	6	0	0	0	7	5	9	1042
ENSDARG00000006008:UTR2	chr9	53352469	53352682	213	+	80	0	0	0	0	0	0	0	0	0	0	0	0	0	0	0	0	0	0	0	0	0	0	0	0	0	0	0	0	0	0	0	0	0	0	0	0	0	0	0	0	0	0	0
ENSDARG00000006010:UTR5	chr24	17266362	17267235	873	+	320	3039	4672	4641	4653	4818	4746	6648	4937	4479	4522	4277	3519	3785	4464	856	934	194	205	237	51	68	90	368	158	328	326	471	150	177	166	201	245	280	307	0	0	0	0	0	0	0	0	0
ENSDARG00000006011:UTR2	chr4	17634310	17636199	1889	-	585	68	107	96	103	101	90	159	49	99	74	61	49	94	79	53	70	26	55	65	23	20	61	53	44	75	58	65	24	32	32	56	70	33	38	0	0	0	0	0	0	2	0	0
ENSDARG00000006019:UTR2	chr23	20113377	20114010	633	-	221	9238	8703	8874	12448	13996	12171	12417	11309	9125	8413	9888	9190	7653	8073	11034	9452	7631	9660	7439	6643	5656	8124	12847	7844	16156	17880	20893	9416	7150	7862	14178	14705	13610	15108	0	0	0	0	0	0	0	0	0
ENSDARG00000006025:UTR5	chr18	27566232	27566261	29	+	7	0	0	0	1	0	3	0	0	0	1	0	0	1	0	0	3	0	0	0	0	0	0	0	0	0	0	0	0	4	0	0	0	0	0	0	0	0	0	0	0	0	0	0
ENSDARG00000006025:UTR6	chr18	27566232	27566897	665	+	218	274	241	322	239	337	293	328	247	190	148	188	161	156	198	98	111	20	7	34	9	10	12	49	5	16	20	52	27	19	20	38	34	26	17	0	0	0	0	0	0	0	0	0
ENSDARG00000006025:UTR7	chr18	27566232	27570030	3798	+	1281	3448	3861	4649	3399	3650	3275	4429	3490	1966	2000	2215	1031	1019	1326	449	377	148	88	153	33	61	73	179	23	216	245	294	137	60	83	223	149	116	131	0	0	0	0	0	0	0	0	0
ENSDARG00000006029:UTR2	chr4	7653606	7653886	280	-	98	796	808	861	1182	1203	1479	1882	1208	1001	906	979	696	778	952	944	793	724	847	753	667	691	1018	869	480	969	1091	1106	591	656	731	936	1033	939	1231	0	0	0	0	0	0	0	0	0
ENSDARG00000006031:UTR3	chr3	27836066	27836598	532	-	151	1212	1106	1479	1328	1307	1238	1482	1302	1139	795	1200	968	1063	1126	1091	883	619	707	725	451	552	871	641	413	578	800	681	360	696	651	701	968	758	954	0	0	0	0	0	0	0	0	0
ENSDARG00000006031:UTR4	chr3	27832499	27836598	4099	-	1337	3921	3712	4339	3579	4157	3205	3452	2928	2750	2050	3082	2636	2659	2775	3818	2963	2067	2257	2043	1379	1218	1716	2279	1221	2119	2640	2771	1450	2368	2912	2607	3266	2855	2998	7	18	41	18	14	0	2	7	8
ENSDARG00000006038:UTR2	chr4	2926828	2928128	1300	-	441	1873	2494	2961	1719	1747	1603	2179	1723	1557	1483	1600	2049	2259	2049	4050	2910	2776	2916	2655	2267	2789	3307	2849	1900	2429	3304	3137	1367	2506	2847	2952	3577	3416	3288	0	0	0	0	0	0	0	0	0
ENSDARG00000006038:UTR3	chr4	2923198	2923355	157	-	47	0	0	0	1	0	0	0	0	0	0	1	0	0	0	1	10	0	0	0	2	0	0	7	0	5	12	3	0	0	0	0	0	0	12	0	0	0	0	0	0	0	0	0
ENSDARG00000006040:UTR2	chr6	9969211	9969458	247	+	73	353	394	444	1103	1089	1835	2221	1387	1258	872	1463	1110	1287	1235	1196	963	536	456	598	368	427	688	631	490	719	877	955	387	319	372	390	422	422	447	0	0	0	0	0	0	0	0	0
ENSDARG00000006044:UTR2	chr20	31309363	31310925	1562	-	502	306	361	455	359	288	249	443	432	282	248	231	112	119	154	42	35	23	22	27	10	7	24	24	6	9	13	13	19	32	13	25	20	6	17	0	0	0	0	0	0	0	0	0
ENSDARG00000006052:UTR10	chr22	15711027	15711231	204	-	59	0	0	0	0	0	0	0	0	0	0	0	0	0	0	0	0	0	0	0	0	0	0	0	0	0	0	0	0	0	0	0	0	0	0	0	0	0	0	0	0	0	0	0
ENSDARG00000006052:UTR11	chr22	15710386	15710564	178	-	51	0	0	0	0	0	0	0	0	0	0	0	0	0	0	0	0	0	0	0	0	0	0	0	0	0	0	0	0	0	0	0	0	0	0	0	0	0	0	0	0	0	0	0
ENSDARG00000006052:UTR12	chr22	15710225	15710300	75	-	13	0	0	0	0	0	0	0	0	0	0	0	0	0	0	0	0	0	0	0	0	0	0	0	0	0	0	0	0	0	0	0	0	0	0	0	0	0	0	0	0	0	0	0
ENSDARG00000006052:UTR13	chr22	15710019	15710147	128	-	31	0	0	0	0	0	0	0	0	0	0	0	0	0	0	0	0	0	0	0	0	0	0	0	0	0	0	0	0	0	0	0	0	0	0	0	0	0	0	0	0	0	0	0
ENSDARG00000006052:UTR14	chr22	15707293	15708005	712	-	212	0	0	0	0	0	0	0	0	0	0	0	0	0	0	0	0	0	0	0	0	0	0	0	0	0	0	0	0	0	4	0	0	0	0	0	0	0	0	0	0	0	0	0
ENSDARG00000006052:UTR15	chr22	15706080	15706265	185	-	67	7	2	0	7	2	0	0	0	0	1	0	7	9	12	0	0	0	0	0	0	0	0	6	0	0	0	6	0	0	8	7	0	0	0	0	0	0	0	0	0	0	0	0
ENSDARG00000006052:UTR16	chr22	15706061	15706697	636	-	203	7	2	0	8	2	3	0	0	0	1	0	7	9	12	0	0	0	0	1	0	0	0	6	0	0	0	6	0	0	8	7	0	0	0	0	0	0	0	0	0	0	0	0
ENSDARG00000006052:UTR4	chr22	15714930	15715061	131	-	25	0	0	0	0	0	0	0	0	0	0	0	0	0	0	0	0	0	0	0	0	0	0	0	0	0	0	0	0	0	0	0	0	0	0	0	0	0	0	0	0	0	0	0
ENSDARG00000006052:UTR5	chr22	15712457	15712608	151	-	39	0	0	0	0	0	0	0	0	0	0	0	0	0	0	0	0	0	0	0	0	0	0	0	0	0	0	0	0	0	0	0	0	0	0	0	0	0	0	0	0	0	0	0
ENSDARG00000006052:UTR6	chr22	15712192	15712380	188	-	44	0	0	0	0	0	0	0	0	0	0	0	0	0	0	0	0	0	0	0	0	0	0	0	0	0	0	0	0	0	0	0	0	0	0	0	0	0	0	0	0	0	0	0
ENSDARG00000006052:UTR7	chr22	15712005	15712102	97	-	26	0	0	0	0	0	0	0	0	0	0	0	0	0	0	0	0	0	0	0	0	0	0	0	0	0	0	0	0	0	0	0	0	0	0	0	0	0	0	0	0	0	0	0
ENSDARG00000006052:UTR8	chr22	15711872	15711917	45	-	11	0	0	0	0	0	0	0	0	0	0	0	0	0	0	0	0	0	0	0	0	0	0	0	0	0	0	0	0	0	0	0	0	0	0	0	0	0	0	0	0	0	0	0
ENSDARG00000006052:UTR9	chr22	15711747	15711789	42	-	11	0	0	0	0	0	0	0	0	0	0	0	0	0	0	0	0	0	0	0	0	0	0	0	0	0	0	0	0	0	0	0	0	0	0	0	0	0	0	0	0	0	0	0
ENSDARG00000006060:UTR1	chr4	861443	862047	604	-	186	24	26	9	48	26	25	43	15	24	7	22	6	9	20	254	127	456	473	422	791	822	1105	842	394	433	673	894	291	474	827	626	862	744	597	0	0	0	0	0	0	0	0	0
ENSDARG00000006062:UTR3	chr15	30840392	30840782	390	-	130	3143	2978	3508	5736	5607	6662	7672	6360	5371	4572	5422	3676	3566	3936	3339	2891	2144	2682	2620	1681	1527	2283	2817	1713	2447	3199	3240	1613	1916	2598	2830	3729	3360	3579	0	0	0	0	0	2	2	0	0
ENSDARG00000006062:UTR4	chr15	30836980	30840782	3802	-	1232	3650	3689	4302	6622	6461	7312	8791	7289	6067	5223	6150	4481	4547	4824	4970	4312	3598	4258	4197	2898	3160	4536	4438	2662	4087	5155	5424	2511	3249	3752	4374	5853	5420	5948	0	0	0	8	0	4	2	0	0
ENSDARG00000006065:UTR4	chr9	43243211	43243340	129	-	37	2	13	25	24	12	20	4	10	7	17	18	0	0	7	12	2	0	0	0	0	0	0	0	3	12	9	6	0	7	0	0	4	0	26	0	0	0	0	0	0	0	0	0
ENSDARG00000006074:UTR2	chr8	21130109	21133119	3010	+	1061	3717	4699	5029	3885	3797	3062	4113	3227	3092	3075	3178	2860	2910	3155	3396	2791	1693	1849	1711	1068	1025	1423	1941	1103	3106	3952	3877	1836	1345	1331	2486	2541	2768	3197	11	3	0	0	0	0	0	9	18
ENSDARG00000006092:UTR4	chr16	48409065	48409583	518	-	222	1795	3166	3390	2161	1758	1892	3191	2391	2230	2860	2465	3606	3642	4466	6519	6582	6525	8417	8035	4727	6828	9558	11105	6134	9889	12674	12080	4816	7103	5051	10472	11060	9983	9951	0	1	0	0	0	0	0	0	33
ENSDARG00000006093:UTR2	chr6	9747107	9747743	636	-	227	6	6	5	0	0	4	1	0	1	2	0	0	5	2	4	8	0	9	0	0	1	8	0	0	3	12	10	18	6	0	7	9	24	2	0	0	0	0	0	0	0	0	0
ENSDARG00000006094:UTR3	chr20	42660253	42660656	403	+	167	38	60	131	44	122	85	74	105	68	95	57	110	69	88	103	61	45	26	29	9	23	29	31	12	26	14	24	27	8	14	47	22	40	30	0	0	0	0	0	0	0	0	0
ENSDARG00000006109:UTR1	chr8	47818663	47818694	31	+	6	0	0	0	0	0	0	0	0	0	0	0	0	0	0	0	0	0	0	0	0	0	0	0	0	0	0	0	0	0	0	0	0	0	0	0	0	0	0	0	0	0	0	0
ENSDARG00000006109:UTR2	chr8	47818990	47819141	151	+	30	0	0	0	0	0	0	0	0	0	0	0	0	0	0	0	0	0	0	0	0	0	0	0	0	0	0	0	0	0	0	0	0	0	0	0	0	0	0	0	0	0	0	0
ENSDARG00000006110:UTR2	chr15	46791701	46792205	504	-	158	0	0	0	0	0	1	2	0	30	37	44	510	493	562	1844	2151	2451	2712	2681	2346	2305	3382	5518	4395	3055	3659	2811	1252	2729	2298	2722	3335	1977	1594	0	0	0	0	0	0	0	0	23
ENSDARG00000006110:UTR3	chr15	46790675	46792205	1530	-	508	0	0	0	0	0	1	2	0	30	41	45	524	524	576	1885	2200	2490	2819	2725	2383	2380	3493	5624	4463	3089	3723	2864	1260	2772	2310	2770	3367	1994	1635	0	0	0	0	0	0	0	0	23
ENSDARG00000006112:UTR2	chr12	10517472	10517882	410	-	163	166	325	368	275	294	336	381	563	233	486	182	318	277	457	377	418	172	346	165	70	98	148	378	100	540	509	707	244	207	150	470	267	345	706	0	0	0	0	0	0	0	0	0
ENSDARG00000006120:UTR2	chr15	27371201	27371340	139	+	36	9	5	3	14	24	22	21	32	12	16	40	18	18	5	89	53	171	184	231	88	254	246	141	88	298	439	616	228	58	108	223	343	432	417	0	0	0	0	0	0	10	0	0
ENSDARG00000006124:UTR3	chr8	37025736	37026607	871	+	296	2586	2755	3245	3353	3287	2589	3517	2822	1956	1964	1896	1721	1632	1821	2020	1681	1269	1514	1489	1424	1463	2221	1954	1078	2093	2575	2447	894	2213	2191	2950	2783	2382	2912	0	0	0	0	0	0	0	0	0
ENSDARG00000006125:UTR3	chr12	33332995	33332997	2	+	1	4	4	3	16	8	4	4	17	12	18	4	0	20	3	6	0	4	6	0	0	0	0	0	0	0	0	10	0	0	0	0	0	0	0	0	0	0	0	0	0	0	0	0
ENSDARG00000006125:UTR4	chr12	33332995	33333033	38	+	11	4	4	3	16	8	4	4	17	12	18	4	0	20	3	6	0	4	6	0	0	0	0	0	0	0	0	10	0	0	0	0	0	0	0	0	0	0	0	0	0	0	0	0
ENSDARG00000006125:UTR5	chr12	33335379	33336787	1408	+	504	5676	10179	10312	6795	5228	5266	9270	8011	4427	4647	4134	3026	3291	3855	1979	1975	1612	1865	1905	1535	2339	3056	2945	1588	2664	3293	3779	1365	1990	1416	3402	2921	3321	3470	1	8	0	0	0	0	0	0	10
ENSDARG00000006128:UTR4	chr13	10981778	10984027	2249	-	815	48	105	88	84	106	91	126	99	83	86	103	74	119	91	72	58	44	35	32	23	28	15	17	11	46	69	53	60	20	47	52	65	78	75	0	0	0	0	0	0	0	0	0
ENSDARG00000006128:UTR5	chr13	10980754	10984027	3273	-	1165	48	105	88	84	106	91	126	99	83	86	103	74	119	91	72	58	44	35	32	23	28	15	17	11	46	69	53	60	20	47	52	65	78	75	0	0	0	0	0	0	0	0	0
ENSDARG00000006137:UTR2	chr8	44707575	44707937	362	+	126	0	0	0	0	0	0	0	0	0	0	0	0	0	0	0	0	0	0	1	0	0	0	0	0	0	0	0	0	0	0	0	1	0	0	0	0	0	0	0	0	0	0	0
ENSDARG00000006151:UTR1	chr16	21144669	21144899	230	-	77	1	0	0	0	0	0	0	6	0	0	0	0	0	0	0	0	0	0	0	1	0	0	1	0	0	0	0	0	4	0	9	0	0	0	0	0	0	0	0	0	0	0	0
ENSDARG00000006169:UTR2	chr25	35603106	35604458	1352	-	453	171	221	237	128	200	131	187	149	178	202	211	151	129	154	45	41	37	21	18	14	17	44	28	11	27	37	42	23	37	36	55	55	43	80	0	3	0	0	0	0	0	1	0
ENSDARG00000006174:UTR2	chr23	20127882	20128143	261	-	87	0	1	0	0	3	0	11	0	0	0	0	11	0	0	0	5	0	0	0	2	7	2	1	0	6	0	0	2	2	0	5	0	3	10	0	0	0	0	0	0	0	0	0
ENSDARG00000006181:UTR1	chr13	31772631	31772772	141	+	34	0	0	0	0	0	0	0	0	0	0	0	0	0	0	0	0	0	0	0	0	0	0	0	0	0	0	0	0	0	0	0	0	0	0	0	0	0	0	0	0	0	0	0
ENSDARG00000006181:UTR2	chr13	31774625	31774732	107	+	28	0	0	0	0	0	0	0	0	0	0	0	0	0	0	0	0	0	0	0	0	0	0	0	0	0	0	0	0	0	0	0	0	0	0	0	0	0	0	0	0	0	0	0
ENSDARG00000006181:UTR3	chr13	31774813	31774961	148	+	40	0	2	0	0	0	0	0	11	2	0	0	6	0	0	0	0	0	0	0	0	0	0	0	0	0	0	0	0	0	0	0	0	0	0	0	0	0	0	0	0	0	0	0
ENSDARG00000006181:UTR4	chr13	31775064	31775306	242	+	38	5	0	10	13	0	0	0	0	4	0	0	0	0	4	0	0	0	0	0	0	2	0	0	0	0	5	2	0	0	0	0	3	0	0	0	0	0	0	0	0	0	0	0
ENSDARG00000006181:UTR5	chr13	31777440	31777526	86	+	25	0	0	0	0	0	0	0	0	0	0	0	0	0	0	0	0	0	0	0	0	0	0	0	0	0	0	0	0	0	0	0	0	0	0	0	0	0	0	0	0	0	0	0
ENSDARG00000006181:UTR6	chr13	31783586	31783663	77	+	22	0	0	0	2	0	0	0	0	0	0	0	0	0	0	0	2	0	0	0	0	0	0	0	0	0	0	0	0	0	0	0	0	0	0	0	0	0	0	0	0	0	0	0
ENSDARG00000006192:UTR7	chr22	18383035	18383156	121	+	34	3472	3750	4888	4026	3173	3421	4653	2841	2693	2166	2811	2136	2273	1891	3312	2202	3152	3216	3649	2733	4930	5587	2601	1639	4006	4917	4014	1765	1721	2474	3554	4482	3438	3824	0	0	0	0	0	0	0	0	0
ENSDARG00000006192:UTR8	chr22	18383035	18387919	4884	+	1651	4748	5398	6700	5396	4334	4420	5840	4455	3712	3235	3751	3019	3195	2858	4410	3475	4158	5128	4924	3628	6299	7132	4173	2505	6457	7983	6491	2990	3027	3739	6013	6388	5226	6075	1	0	0	0	0	0	0	0	0
ENSDARG00000006196:UTR2	chr13	36787076	36787840	764	-	281	1225	1493	1750	1514	1568	1565	2166	1640	828	881	997	556	648	651	370	259	234	201	258	291	236	369	460	265	257	460	388	111	177	218	216	350	331	289	0	0	0	5	0	0	0	7	0
ENSDARG00000006200:UTR6	chr2	16837826	16839129	1303	+	418	2758	3178	4050	3360	2467	2698	3529	3945	2528	2761	2347	1736	1357	1713	3039	2454	3298	3946	3797	4055	5699	6830	3960	3254	8299	9028	7852	4484	4384	4543	9091	9647	7126	9309	0	7	19	0	2	0	6	3	0
ENSDARG00000006200:UTR7	chr2	16837826	16842699	4873	+	1653	2806	3255	4102	3400	2522	2734	3583	3982	2565	2808	2394	1777	1405	1749	3173	2561	3438	4127	3949	4152	5865	7043	4177	3420	8481	9297	8177	4589	4499	4678	9326	9902	7344	9547	0	7	20	0	2	0	6	3	2
ENSDARG00000006202:UTR2	chr6	7529487	7531427	1940	+	575	4	17	12	26	33	24	13	12	3	2	22	5	12	37	9	11	13	3	15	11	17	17	24	2	39	25	24	12	2	16	22	27	19	44	0	0	0	0	0	0	0	0	0
ENSDARG00000006207:UTR2	chr6	42340969	42341219	250	+	84	260	294	353	451	287	336	305	209	315	297	307	315	339	310	443	359	301	225	284	85	125	120	257	122	235	164	255	75	351	357	230	331	285	267	0	0	0	0	0	0	0	0	0
ENSDARG00000006215:UTR3	chr4	14906109	14910386	4277	+	1390	10	3	3	2	6	0	10	0	1	6	0	8	0	14	14	18	13	25	29	12	7	29	12	11	75	77	53	13	29	31	58	46	26	16	0	0	0	0	0	0	0	0	0
ENSDARG00000006215:UTR4	chr4	14906244	14906516	272	+	103	10	3	2	0	6	0	10	0	0	6	0	4	0	8	14	18	13	24	25	12	7	18	7	9	53	66	37	13	27	31	47	46	17	16	0	0	0	0	0	0	0	0	0
ENSDARG00000006219:UTR2	chr11	3970699	3971035	336	+	109	23	48	41	151	145	112	152	81	84	50	104	120	209	137	669	597	776	1045	1175	1017	1604	2358	1252	791	1335	1477	1413	685	732	654	1012	1246	1262	1348	0	0	0	0	0	0	0	0	0
ENSDARG00000006220:UTR11	chr9	9976745	9976928	183	-	68	0	0	0	0	0	0	0	0	0	0	0	0	0	0	0	0	0	0	0	0	0	0	0	0	0	0	0	0	0	0	0	0	3	0	0	0	0	0	0	0	0	0	0
ENSDARG00000006220:UTR12	chr9	9969986	9970273	287	-	108	6	7	4	13	2	0	1	3	6	6	0	12	7	1	0	3	1	0	1	0	0	0	0	0	0	2	0	0	0	0	0	0	0	0	0	0	0	0	0	0	0	0	0
ENSDARG00000006220:UTR2	chr9	10002676	10002814	138	-	55	0	0	0	0	0	0	0	0	0	0	0	0	0	0	0	0	0	0	0	0	0	0	0	0	0	0	0	0	0	0	0	0	0	0	0	0	0	0	0	0	0	0	0
ENSDARG00000006220:UTR6	chr9	9981593	9981795	202	-	69	0	0	0	0	0	0	0	0	0	0	0	0	0	0	0	0	0	0	0	0	0	1	0	0	0	0	0	0	0	0	0	0	0	0	0	0	0	0	0	0	0	0	0
ENSDARG00000006220:UTR8	chr9	9979706	9979816	110	-	37	0	0	0	0	0	0	0	0	0	0	0	0	0	0	0	0	0	0	0	0	0	0	0	0	0	0	0	0	0	0	0	0	0	0	0	0	0	0	0	0	0	0	0
ENSDARG00000006225:UTR4	chr1	45205919	45206163	244	-	96	7397	9521	11357	8105	7227	7646	9539	9728	9336	10511	8606	11058	9993	10356	17171	16583	16521	21107	17692	15148	12795	19869	30649	20546	23657	26525	28218	11906	19288	17426	20919	22101	17131	18381	0	0	0	0	0	0	0	1	30
ENSDARG00000006235:UTR2	chr17	12753872	12754487	615	-	223	160	175	179	206	291	192	237	117	102	127	130	181	118	138	237	221	109	191	154	33	99	75	118	101	164	200	212	91	62	69	96	223	190	150	0	0	0	0	0	0	0	0	0
ENSDARG00000006235:UTR3	chr17	12753578	12754281	703	-	298	297	745	746	474	461	339	700	494	310	459	313	446	432	444	726	643	388	644	478	230	369	430	607	333	756	942	919	483	479	253	812	902	702	915	0	0	0	0	0	0	0	0	0
ENSDARG00000006240:UTR3	chr3	52602962	52602968	6	+	0	31	0	3	8	1	11	18	0	8	2	0	7	0	2	8	9	2	0	0	0	3	0	8	0	0	10	0	0	0	0	0	0	3	0	0	0	0	0	0	0	0	0	0
ENSDARG00000006240:UTR4	chr3	52602962	52603683	721	+	210	1081	2407	2571	1274	711	823	1495	1563	1059	1406	1019	1490	1612	1604	1824	1708	824	1352	1140	273	404	490	1045	428	1243	1555	1792	756	544	275	898	912	958	1022	0	0	0	0	0	0	0	0	0
ENSDARG00000006242:UTR10	chr11	11274100	11274917	817	+	294	2041	2772	2970	2301	2642	2309	2737	1903	1897	1287	1802	2128	2629	2440	6469	5894	8117	8211	10049	8177	11756	15085	10906	6202	11130	15303	12941	5516	7410	8133	10438	11746	11794	12839	0	0	0	0	0	0	0	0	56
ENSDARG00000006242:UTR11	chr11	11274271	11274358	87	+	26	98	136	151	151	94	88	189	135	207	83	123	164	214	150	381	334	308	360	505	306	410	601	544	425	676	809	887	446	470	344	557	755	793	717	0	0	0	0	0	0	0	0	11
ENSDARG00000006242:UTR12	chr11	11274485	11274557	72	+	20	162	235	336	203	273	264	283	186	168	149	219	179	203	237	728	606	640	751	1272	1036	1323	1226	595	471	2326	3381	1711	1085	886	1320	2542	2645	1862	2906	0	0	0	0	0	0	0	0	0
ENSDARG00000006242:UTR13	chr11	11274485	11274600	115	+	25	162	244	339	203	273	264	292	191	168	150	219	183	203	255	728	652	651	760	1288	1036	1324	1228	691	499	2346	3412	1724	1085	921	1320	2576	2659	1899	2935	0	0	0	0	0	0	0	0	0
ENSDARG00000006242:UTR14	chr11	11274687	11274919	232	+	90	1721	2312	2393	1855	2221	1856	2139	1491	1411	1008	1357	1705	2116	1938	5180	4764	6989	6916	8049	6697	9808	13030	9480	5188	7729	10508	9965	3786	5777	6208	6946	7843	8647	8716	0	0	0	0	0	0	0	0	44
ENSDARG00000006242:UTR8	chr11	11274100	11274119	19	+	6	32	28	14	34	27	37	18	23	10	3	25	39	50	24	35	39	13	20	20	24	14	41	27	0	61	66	38	33	46	39	45	91	52	89	0	0	0	0	0	0	0	0	0
ENSDARG00000006242:UTR9	chr11	11274100	11274267	167	+	61	36	62	33	42	47	43	61	31	25	17	68	56	68	56	80	109	66	85	93	43	72	103	115	64	104	127	86	75	107	84	94	114	148	135	0	0	0	0	0	0	0	0	0
ENSDARG00000006251:UTR2	chr21	11772745	11774964	2219	+	725	3069	3177	4148	3458	3303	3008	3683	3535	2755	2675	2923	2906	2951	3091	5713	4306	4829	5287	5588	4739	5190	6336	5754	4025	7180	9104	10048	4933	5920	7424	8909	9860	9793	10637	0	0	0	0	0	1	0	0	0
ENSDARG00000006253:UTR5	chr10	2696863	2697520	657	-	225	105	60	72	149	92	154	230	272	138	266	154	140	131	153	89	43	64	52	49	28	35	40	19	18	43	25	42	32	39	20	28	37	38	77	0	0	0	0	0	0	0	0	0
ENSDARG00000006253:UTR6	chr10	2695463	2695478	15	-	5	853	738	793	1012	1489	1054	923	962	689	521	668	639	390	491	737	498	599	756	498	598	608	853	962	663	1397	1628	1435	790	630	1047	1120	1052	1116	1094	0	0	0	0	0	0	0	0	9
ENSDARG00000006257:UTR3	chr10	15304170	15305767	1597	+	511	2698	3029	3731	6132	5349	6123	7252	8170	4960	4741	4605	3309	2861	2989	1621	1318	570	548	741	301	249	319	496	261	584	1073	982	508	535	745	965	1074	1068	1194	0	0	0	0	0	0	0	2	0
ENSDARG00000006257:UTR4	chr10	15304285	15305141	856	+	258	2696	3019	3728	6098	5333	6113	7232	8144	4947	4730	4587	3297	2842	2984	1618	1311	568	548	741	301	249	319	494	261	584	1072	981	507	532	745	965	1060	1066	1179	0	0	0	0	0	0	0	2	0
ENSDARG00000006257:UTR5	chr10	15304285	15305144	859	+	259	2696	3019	3728	6098	5333	6113	7232	8144	4947	4730	4587	3297	2846	2984	1618	1311	568	548	741	301	249	319	494	261	584	1072	981	507	532	745	965	1060	1066	1179	0	0	0	0	0	0	0	2	0
ENSDARG00000006257:UTR6	chr10	15304285	15305767	1482	+	477	2698	3028	3731	6129	5345	6120	7250	8168	4957	4739	4603	3308	2859	2989	1621	1315	568	548	741	301	249	319	495	261	584	1072	981	508	535	745	965	1072	1068	1194	0	0	0	0	0	0	0	2	0
ENSDARG00000006260:UTR10	chr6	6973725	6974084	359	-	80	7	0	5	0	0	0	9	0	0	0	0	6	0	0	0	10	0	0	5	6	0	0	3	0	6	8	1	3	2	2	9	0	5	4	0	0	0	0	0	0	0	0	0
ENSDARG00000006260:UTR11	chr6	6972979	6973106	127	-	43	1978	2209	2346	2805	2500	3219	4084	3202	3500	2866	3419	5451	6132	5074	18841	12426	22041	23646	25970	25352	35830	48288	34559	24601	31326	37322	39067	18301	22489	25410	30588	37461	30970	31665	0	0	0	0	0	0	0	0	170
ENSDARG00000006260:UTR12	chr6	6972952	6973106	154	-	46	1978	2209	2346	2805	2500	3219	4084	3202	3500	2866	3419	5451	6132	5074	18841	12426	22044	23647	25970	25352	35831	48288	34559	24605	31326	37324	39067	18301	22489	25412	30588	37464	30970	31665	0	0	0	0	0	0	0	0	170
ENSDARG00000006260:UTR7	chr6	6974210	6974308	98	-	23	0	0	0	0	2	0	0	0	0	0	1	0	0	0	0	0	0	0	0	0	0	0	0	0	0	0	0	0	4	0	2	0	0	0	0	0	0	0	0	0	0	0	0
ENSDARG00000006260:UTR9	chr6	6973823	6974150	327	-	86	7	0	0	0	0	0	0	0	0	2	0	6	0	0	0	4	0	0	5	0	0	0	2	0	6	8	1	3	0	2	9	0	6	0	0	0	0	0	0	0	0	0	0
ENSDARG00000006266:UTR3	chr22	12824934	12826962	2028	+	650	585	659	865	557	396	505	740	527	504	261	304	132	39	89	68	22	45	35	66	81	94	121	51	127	158	159	130	67	84	78	175	287	206	254	0	0	0	0	2	0	0	1	0
ENSDARG00000006272:UTR5	chr17	34238915	34239155	240	+	73	73	46	39	69	82	57	101	64	110	46	47	82	67	64	73	43	3	8	7	3	1	2	16	0	15	12	7	7	7	1	8	19	2	9	0	0	0	0	0	0	0	0	0
ENSDARG00000006272:UTR6	chr17	34238915	34239513	598	+	188	553	438	537	486	628	496	600	426	435	345	302	410	374	250	209	94	38	52	51	42	47	53	54	22	57	58	85	19	29	88	72	139	68	57	0	0	0	0	0	0	0	0	0
ENSDARG00000006272:UTR7	chr17	34238915	34239514	599	+	188	553	438	537	486	628	496	600	426	435	345	302	410	374	250	209	94	38	52	51	42	47	53	54	22	57	58	85	19	29	88	72	139	68	57	0	0	0	0	0	0	0	0	0
ENSDARG00000006279:UTR2	chr17	15819049	15820304	1255	+	483	43	50	110	53	43	25	34	53	30	22	34	55	31	22	16	12	0	6	11	1	1	11	1	1	16	7	1	0	3	9	23	7	13	0	0	0	0	0	0	0	0	0	0
ENSDARG00000006283:UTR2	chr4	4110770	4111767	997	+	364	1271	2478	2835	2027	1455	1532	3020	2900	1525	1670	1370	1007	1138	1352	1789	1693	1369	1494	1823	928	1431	1847	1791	997	2928	3142	3673	1730	1488	1185	3059	3969	3233	3995	0	0	0	0	0	0	0	0	0
ENSDARG00000006288:UTR3	chr23	1927351	1927649	298	-	86	0	0	0	10	8	0	5	0	0	5	0	0	0	0	0	0	0	0	0	0	0	0	0	0	0	0	7	0	0	0	0	0	0	0	0	0	0	0	0	0	0	0	0
ENSDARG00000006288:UTR4	chr23	1926561	1927649	1088	-	380	11	30	3	12	48	7	19	7	25	19	19	24	31	20	14	12	0	3	0	6	0	0	3	0	4	0	7	3	0	0	0	0	3	7	0	0	0	0	0	0	0	0	0
ENSDARG00000006290:UTR3	chr19	35357195	35357335	140	-	44	294	272	285	477	691	805	1009	426	486	371	532	419	452	405	760	595	1088	1115	1224	1803	2346	2971	1688	1124	1342	2286	1845	772	1042	1263	1337	1463	1762	1608	0	0	0	0	0	0	0	0	0
ENSDARG00000006292:UTR3	chr9	9498339	9498717	378	+	90	0	0	1	0	0	0	0	0	0	0	0	1	0	0	0	0	0	0	1	0	4	0	0	0	10	0	0	1	0	1	0	0	0	1	0	0	0	0	0	0	0	0	0
ENSDARG00000006292:UTR4	chr9	9498566	9501931	3365	+	1089	0	0	0	0	0	0	0	0	0	0	0	1	0	0	0	0	0	0	1	0	4	0	0	3	10	0	0	1	5	1	0	0	0	1	0	0	0	0	0	0	0	0	0
ENSDARG00000006299:UTR2	chr9	21566175	21566673	498	+	189	15	66	66	102	36	88	101	103	46	50	52	68	29	86	38	93	31	20	23	3	1	8	26	10	25	79	30	17	9	18	17	52	19	22	0	0	0	0	0	0	0	0	0
ENSDARG00000006299:UTR3	chr9	21566175	21570566	4391	+	1504	960	1916	2131	973	659	852	1417	1041	1081	979	953	706	725	977	683	843	717	602	763	348	431	725	696	391	475	859	715	346	699	711	929	736	1017	1015	0	0	0	0	0	0	0	0	1
ENSDARG00000006300:UTR4	chr7	72011043	72011159	116	+	32	203	231	209	312	530	442	762	569	363	272	467	399	461	304	390	330	582	587	515	586	842	1029	775	468	764	1008	1007	397	440	725	717	648	639	766	0	0	0	0	0	0	0	0	0
ENSDARG00000006300:UTR5	chr7	72011043	72011166	123	+	33	203	231	209	312	530	442	762	569	363	272	467	399	461	304	390	330	582	587	515	586	842	1029	775	468	764	1008	1007	397	440	725	717	648	639	766	0	0	0	0	0	0	0	0	0
ENSDARG00000006300:UTR6	chr7	72011043	72011167	124	+	33	203	231	209	312	530	442	762	569	363	272	467	399	461	304	390	330	582	587	515	586	842	1029	775	468	764	1008	1007	397	440	725	717	648	639	766	0	0	0	0	0	0	0	0	0
ENSDARG00000006307:UTR2	chr11	24884779	24888595	3816	+	1303	137	205	158	126	144	185	221	177	178	138	162	89	101	64	48	35	13	5	18	30	16	24	7	12	8	32	30	18	3	8	25	27	21	27	0	0	5	0	0	0	0	0	0
ENSDARG00000006308:UTR2	chr8	9641251	9641923	672	-	220	19	7	17	15	2	40	39	15	6	13	16	0	16	17	6	2	9	0	0	0	0	2	0	0	0	10	4	0	4	0	13	0	2	2	1	0	0	0	0	0	0	0	0
ENSDARG00000006314:UTR2	chr9	11597499	11598431	932	-	352	273	304	374	265	322	222	354	202	296	251	332	330	340	295	309	321	239	254	181	72	115	237	353	145	343	437	454	252	301	156	309	308	335	354	0	0	0	0	0	0	0	0	0
ENSDARG00000006316:UTR2	chr21	26074386	26074638	252	+	94	6567	5368	7164	6774	6467	6424	7297	4393	4666	3819	5753	5103	5553	5209	11540	7945	12587	12034	14556	14053	21621	27581	13511	8470	14921	18330	15811	6976	9922	14215	13787	16619	14262	15659	0	1	2	2	0	4	0	0	34
ENSDARG00000006316:UTR3	chr21	26074594	26074633	39	+	14	6567	5368	7164	6774	6467	6424	7296	4393	4658	3816	5746	5091	5543	5190	11408	7813	12428	11893	14343	13916	21426	27377	13299	8356	14824	18162	15705	6894	9823	14157	13669	16347	14110	15581	0	1	2	2	0	4	0	0	26
ENSDARG00000006316:UTR4	chr21	26074594	26074640	46	+	14	6567	5368	7164	6774	6467	6424	7296	4393	4658	3816	5746	5091	5543	5190	11408	7813	12428	11893	14343	13916	21426	27377	13299	8356	14824	18162	15705	6894	9823	14157	13669	16347	14110	15581	0	1	2	2	0	4	0	0	26
ENSDARG00000006332:UTR3	chr20	851582	851901	319	-	114	1086	1168	1515	941	1117	775	1258	896	723	717	972	932	758	830	1427	1109	972	1166	1195	592	745	1289	1128	729	1263	1406	1459	580	694	657	1146	1004	1032	1119	0	0	0	0	0	0	0	0	0
ENSDARG00000006350:UTR2	chr13	40773133	40775530	2397	+	819	4	5	0	9	3	2	1	20	7	1	1	9	2	0	2	7	15	15	6	20	27	52	22	11	1	0	17	2	3	3	6	16	3	0	0	0	0	0	0	0	0	0	0
ENSDARG00000006353:UTR2	chr23	33447624	33449652	2028	-	676	2229	2739	3454	2111	3323	3080	2446	2031	2301	1944	3386	2728	2398	2260	4827	3407	3176	4172	4093	3405	4606	5218	4564	3227	5354	5888	5794	2983	3991	4808	5591	7183	5012	6665	0	0	0	0	0	0	0	0	0
ENSDARG00000006356:UTR2	chr13	29422048	29422597	549	-	191	0	0	0	0	0	1	0	0	0	0	0	10	0	0	0	0	0	0	0	0	0	0	0	0	0	0	0	0	0	0	0	0	0	0	0	0	0	0	0	0	0	0	0
ENSDARG00000006368:UTR4	chr22	21164949	21165192	243	+	60	18	13	9	32	32	43	70	48	48	18	28	33	35	19	43	35	17	11	3	2	3	3	12	13	24	41	39	27	5	10	6	5	19	8	0	0	0	0	0	0	0	0	0
ENSDARG00000006370:UTR6	chr2	30827304	30827376	72	+	14	0	0	1	0	0	0	0	0	0	1	0	0	0	3	0	0	0	0	0	0	0	0	0	0	0	3	0	0	0	0	0	0	0	0	0	0	0	0	0	0	0	0	0
ENSDARG00000006370:UTR7	chr2	30832861	30832975	114	+	25	0	5	5	0	0	0	6	5	3	0	0	0	1	1	0	0	0	0	0	0	0	0	0	0	0	0	0	0	0	0	0	0	0	0	0	0	0	0	0	0	0	0	0
ENSDARG00000006370:UTR8	chr2	30846586	30846873	287	+	99	1613	1689	2110	1664	1701	1239	1775	1149	452	419	500	159	185	235	104	81	65	76	72	49	103	113	92	40	67	55	88	35	41	30	48	76	34	45	1	0	0	3	1	0	1	0	8
ENSDARG00000006370:UTR9	chr2	30846586	30846927	341	+	127	1613	1689	2110	1664	1701	1239	1775	1149	452	419	500	159	185	235	104	81	65	76	72	49	103	113	92	40	67	55	88	35	41	30	48	76	34	45	1	0	0	3	1	0	1	0	8
ENSDARG00000006372:UTR1	chr18	40469314	40469527	213	+	76	6	12	7	17	1	1	11	1	1	1	3	1	0	1	2	2	2	1	1	2	0	0	1	0	0	0	1	0	2	0	0	6	0	1	0	0	0	0	0	0	0	0	0
ENSDARG00000006383:UTR2	chr9	27415753	27416181	428	-	101	0	0	0	0	0	0	0	0	0	0	0	0	0	0	0	0	0	0	0	0	0	0	0	0	0	0	0	0	0	0	0	0	0	0	0	0	0	0	0	0	0	0	0
ENSDARG00000006385:UTR3	chr3	1179996	1180149	153	+	28	4	27	55	21	18	41	34	21	62	14	14	33	36	45	41	24	7	1	9	2	1	15	15	24	11	22	3	5	4	10	1	17	8	11	0	0	0	0	0	0	0	0	0
ENSDARG00000006385:UTR4	chr3	1179996	1180520	524	+	152	4940	4088	5825	4356	5058	5438	7340	3710	4679	4134	6010	3226	4184	6477	4317	3464	1483	1323	2645	807	989	1568	1537	1209	1039	1546	1654	661	798	1130	1047	1462	1500	1145	0	0	0	0	0	5	0	0	28
ENSDARG00000006385:UTR5	chr3	1180454	1180470	16	+	5	3612	3035	4142	3286	3856	4084	4624	2403	2990	2487	3813	2377	2736	3573	2639	2187	1020	893	1543	546	759	1070	1042	689	859	1247	1380	513	546	858	923	1216	1208	908	0	0	0	0	0	0	0	0	28
ENSDARG00000006389:UTR10	chr10	14873183	14873189	6	-	0	70	157	178	74	49	39	179	43	91	66	73	38	72	84	35	16	7	8	5	3	4	1	7	17	0	12	4	1	6	1	7	3	15	6	0	0	0	0	0	0	0	0	0
ENSDARG00000006389:UTR11	chr10	14873104	14873189	85	-	13	546	988	1132	882	567	618	1653	673	669	573	847	279	412	768	230	99	66	49	121	27	35	65	46	47	42	82	64	30	57	65	112	53	122	115	0	0	0	0	0	0	0	0	0
ENSDARG00000006389:UTR12	chr10	14872931	14873189	258	-	80	4401	4877	4983	5925	6146	4930	6228	4836	3738	2864	3914	1795	1955	2237	731	556	226	251	261	178	151	221	202	148	300	384	460	167	262	478	561	588	665	674	0	0	0	0	0	5	0	0	0
ENSDARG00000006389:UTR13	chr10	14871135	14873189	2054	-	759	11336	10866	12345	11457	11966	10404	11700	9399	8756	7398	9369	7074	6648	6611	3189	2391	945	952	1158	1119	837	1233	1075	867	1371	1723	1879	852	1758	2916	2895	3148	2559	2741	1	0	2	0	0	5	0	0	0
ENSDARG00000006392:UTR3	chr1	19092051	19092155	104	+	32	919	982	1018	1890	1655	1683	2107	1790	1223	1368	1408	1579	1509	1074	1877	1336	1179	1174	1128	688	898	1274	1011	551	1417	1793	1656	847	633	721	1166	1170	1189	1332	0	0	0	0	0	0	0	0	0
ENSDARG00000006395:UTR4	chr20	51182685	51182798	113	-	29	0	0	0	0	0	0	0	0	0	0	0	0	0	0	0	0	0	0	0	0	0	0	0	0	0	0	0	0	0	0	0	0	0	0	0	0	0	0	0	0	0	0	0
ENSDARG00000006395:UTR5	chr20	51179759	51179809	50	-	11	0	0	0	0	0	0	0	0	0	0	0	0	0	0	0	0	5	4	0	3	0	0	3	0	6	17	4	6	0	0	2	1	0	17	0	0	0	0	0	0	0	0	0
ENSDARG00000006395:UTR6	chr20	51178310	51178478	168	-	39	0	2	2	0	8	0	1	4	0	0	0	1	2	7	0	14	0	4	1	0	0	3	5	0	1	1	1	0	14	2	0	16	7	0	0	0	0	0	0	0	0	0	0
ENSDARG00000006395:UTR7	chr20	51131932	51132481	549	-	169	956	1675	2057	1213	817	894	1249	1243	1029	1217	1097	1341	1314	1504	2528	2129	1458	1713	1502	1001	856	1406	1590	911	2686	3176	3320	1912	1333	1119	2906	3233	2953	3215	0	7	9	3	0	4	8	2	5
ENSDARG00000006395:UTR8	chr20	51131932	51132060	128	-	45	932	1588	1933	1176	784	863	1176	1209	975	1155	1065	1262	1230	1371	2427	1931	1385	1596	1407	959	835	1369	1404	835	2559	3071	3211	1867	1216	1092	2786	3126	2858	3006	0	0	0	0	0	0	0	1	0
ENSDARG00000006396:UTR4	chr4	13703160	13703606	446	+	173	1	4	18	26	11	10	17	15	7	9	11	0	18	2	0	0	0	2	0	0	0	0	0	0	0	3	1	0	0	0	12	2	1	2	0	0	0	0	0	0	0	0	0
ENSDARG00000006396:UTR5	chr4	13728328	13728330	2	+	0	0	0	0	0	0	0	0	0	0	0	0	0	0	0	0	0	0	0	0	0	0	0	0	0	0	0	0	0	0	0	0	0	0	0	0	0	0	0	0	0	0	0	0
ENSDARG00000006396:UTR6	chr4	13728328	13728375	47	+	12	0	0	0	0	0	0	0	0	0	4	0	0	0	0	0	0	0	0	0	0	0	0	0	0	0	0	0	0	0	0	0	0	0	0	0	0	0	0	0	0	0	0	0
ENSDARG00000006397:UTR2	chr20	43775792	43776843	1051	-	379	595	878	912	515	635	589	636	466	439	481	433	595	495	632	484	446	348	346	453	178	220	290	403	212	441	665	579	239	349	256	515	667	571	702	0	0	0	0	0	0	0	1	8
ENSDARG00000006399:UTR2	chr15	24753365	24753398	33	+	11	0	0	0	0	0	0	0	0	0	0	0	0	3	0	0	0	0	0	0	0	0	0	7	0	3	0	0	0	0	4	3	1	2	0	0	0	0	0	0	0	0	0	0
ENSDARG00000006399:UTR3	chr15	24754012	24754214	202	+	42	3793	5238	5656	4924	2916	3633	5879	5309	4531	5061	4520	5510	5192	5221	7482	6317	5870	7606	7138	4202	4545	6845	7838	5087	10247	11400	13019	6265	5039	4480	9267	9134	8845	8337	0	0	0	0	2	0	0	0	3
ENSDARG00000006399:UTR4	chr15	24754065	24754895	830	+	298	5830	7541	8249	6881	4846	5442	8241	7334	6502	6632	6455	7538	7339	7464	12715	10308	11710	14324	13988	10645	12157	17133	17672	11502	16684	20303	21835	10812	11246	10742	16193	17544	16738	15931	0	0	0	0	2	0	0	0	16
ENSDARG00000006408:UTR4	chr21	34128863	34129069	206	+	78	24	27	20	7	3	10	31	27	7	33	5	6	33	31	26	66	3	8	9	6	3	0	40	11	10	36	5	6	24	7	18	14	16	9	0	0	0	0	0	0	0	0	0
ENSDARG00000006408:UTR5	chr21	34129127	34129134	7	+	2	10	116	99	12	20	17	67	90	82	83	27	43	104	154	106	125	29	59	130	6	15	34	33	41	17	48	15	16	49	2	18	55	26	46	0	0	0	0	0	0	0	0	0
ENSDARG00000006408:UTR6	chr21	34129127	34129776	649	+	242	6488	8217	9784	8299	7658	7408	9754	7826	6141	5246	5569	4828	4933	6433	7431	6279	5180	6215	7017	4571	5389	8446	9075	5541	9679	12762	10767	4933	5988	5949	8607	8645	8503	9906	101	44	153	172	49	30	100	87	58
ENSDARG00000006409:UTR2	chr4	5530231	5530441	210	+	72	0	0	2	0	0	0	0	0	75	39	104	347	391	306	1606	1453	2134	2041	2191	1943	2493	3107	2979	1756	2674	3191	2981	1353	1823	2086	2664	3808	3233	2995	0	0	0	0	0	0	0	0	12
ENSDARG00000006413:UTR4	chr12	38561253	38561296	43	+	15	3408	3339	4448	4432	4166	4214	4743	3681	2986	2808	3339	3432	3398	2858	6269	4478	6418	6808	6436	7307	9902	13644	6656	4844	7298	8723	7542	3220	5709	7987	7112	7811	6077	8884	0	0	0	0	1	0	0	0	3
ENSDARG00000006413:UTR5	chr12	38561253	38561842	589	+	237	3408	3339	4451	4435	4166	4222	4752	3681	2986	2809	3339	3438	3406	2861	6272	4502	6425	6836	6454	7332	9912	13655	6701	4888	7319	8758	7566	3224	5754	8034	7130	7837	6098	8907	0	0	0	0	1	0	0	0	3
ENSDARG00000006420:UTR2	chr12	29842835	29844851	2016	-	660	650	789	934	664	661	711	764	657	598	695	750	723	727	732	938	818	341	328	330	72	106	95	338	151	393	588	549	261	254	193	439	471	442	579	0	0	0	0	0	0	0	0	0
ENSDARG00000006422:UTR2	chr9	23783855	23784037	182	-	78	19	19	32	50	81	34	54	34	46	51	31	32	48	49	66	37	8	13	29	2	12	3	29	12	24	36	22	16	7	28	32	12	35	41	0	0	0	0	0	0	0	0	0
ENSDARG00000006427:UTR2	chr1	25851325	25851575	250	+	93	0	0	0	0	0	0	0	0	0	0	0	0	3	2	0	0	7	0	0	35	132	214	13	14	0	0	3	0	27	14	28	25	3	9	0	0	0	0	0	0	0	0	0
ENSDARG00000006434:UTR2	chr1	19637311	19637433	122	-	40	467	775	696	761	556	878	1527	1070	800	751	761	523	436	551	462	326	625	644	655	770	1024	1488	976	694	656	1002	978	407	410	529	590	879	607	670	0	0	0	0	0	0	0	4	1
ENSDARG00000006447:UTR2	chr15	35156359	35156791	432	+	134	0	0	0	0	0	0	0	0	0	0	0	0	0	0	0	0	0	0	0	0	0	0	0	0	0	0	5	0	0	0	0	0	0	0	0	0	0	0	0	0	0	0	0
ENSDARG00000006456:UTR2	chr14	30359123	30359263	140	-	43	0	0	0	4	0	0	14	0	0	0	0	7	0	0	0	5	20	0	8	0	5	8	0	4	0	2	8	7	5	0	0	0	5	0	0	0	0	0	0	0	0	0	0
ENSDARG00000006467:UTR2	chr9	53654865	53657874	3009	-	1062	22	3	16	8	6	10	7	0	7	15	18	76	64	48	901	818	2175	2877	2568	2416	2770	3694	3510	2048	5214	6464	5337	2430	1740	2074	4578	4203	4187	3924	0	0	0	0	0	0	0	0	0
ENSDARG00000006468:UTR5	chr3	29468175	29468859	684	+	226	0	0	0	0	0	0	0	0	0	0	0	6	1	0	7	7	1	5	1	0	3	1	15	12	6	4	0	1	9	0	7	0	8	0	0	0	0	0	0	0	0	0	0
ENSDARG00000006474:UTR2	chr7	12380156	12380200	44	+	11	0	1	0	0	0	0	7	0	12	0	5	1	0	4	0	0	0	0	0	0	0	0	0	0	0	0	0	0	0	0	0	0	0	0	0	0	0	0	0	0	0	0	0
ENSDARG00000006477:UTR3	chr6	40559969	40560065	96	+	26	0	0	0	0	0	0	0	0	0	0	0	0	0	0	1	0	0	0	0	0	1	1	0	0	0	6	0	3	0	0	0	0	2	0	0	0	0	0	0	0	0	0	0
ENSDARG00000006477:UTR4	chr6	40560574	40560621	47	+	11	0	0	0	0	0	0	0	0	0	0	0	0	3	1	0	0	0	0	0	0	2	0	0	0	0	0	0	0	0	0	0	0	0	0	0	0	0	0	0	0	0	0	0
ENSDARG00000006477:UTR5	chr6	40560874	40563509	2635	+	799	2373	3488	3922	2711	2178	2253	3608	2997	2681	2757	2560	2757	3423	3408	4787	4317	3429	3876	4341	2146	2774	4336	4382	2161	6915	7511	8313	3154	2911	1978	4911	5094	5248	6115	1	0	0	0	0	0	0	1	8
ENSDARG00000006487:UTR3	chr7	33345623	33346477	854	-	330	1710	2040	2599	1913	1375	1443	2150	1755	1932	2291	2409	4720	5283	4409	12131	9484	12531	13781	15270	11943	14902	20610	18522	11176	20050	23966	25730	11897	13766	14704	23373	27498	23871	23874	0	3	1	0	0	0	0	0	244
ENSDARG00000006491:UTR3	chr5	8956107	8957068	961	+	353	0	6	2	3	16	2	0	0	3	1	1	0	2	2	3	0	0	0	5	0	35	39	21	3	25	0	25	10	11	1	23	16	18	18	0	0	0	0	0	0	0	0	0
ENSDARG00000006494:UTR3	chr7	9840993	9845136	4143	-	1435	1943	2539	3173	2075	2139	2077	2589	1826	1870	1817	2308	1836	2169	2235	1655	1344	932	929	1068	506	875	1103	1101	632	1197	1430	1357	629	944	1171	1510	2035	1631	1966	0	0	0	0	3	0	0	0	0
ENSDARG00000006497:UTR10	chr13	31424593	31425456	863	-	266	105	98	163	135	174	170	192	137	87	60	159	145	129	83	78	74	79	95	122	78	67	127	116	88	89	101	163	59	116	74	122	98	131	105	0	0	0	0	0	0	0	0	0
ENSDARG00000006497:UTR11	chr13	31424589	31425496	907	-	273	105	98	163	135	174	170	192	137	87	60	159	145	129	83	78	74	79	95	122	78	67	127	116	88	89	101	163	59	116	74	122	98	131	105	0	0	0	0	0	0	0	0	0
ENSDARG00000006497:UTR12	chr13	31424586	31425456	870	-	267	105	98	163	135	174	170	192	137	87	60	159	145	129	83	78	74	79	95	122	78	67	127	116	88	89	101	163	59	116	74	122	98	131	105	0	0	0	0	0	0	0	0	0
ENSDARG00000006497:UTR13	chr13	31424585	31425456	871	-	267	105	98	163	135	174	170	192	137	87	60	159	145	129	83	78	74	79	95	122	78	67	127	116	88	89	101	163	59	116	74	122	98	131	105	0	0	0	0	0	0	0	0	0
ENSDARG00000006497:UTR6	chr13	31429116	31429219	103	-	26	0	0	0	0	0	0	0	0	0	0	0	0	0	0	0	0	0	0	0	0	0	0	0	0	0	0	0	0	0	0	0	0	0	0	0	0	0	0	0	0	0	0	0
ENSDARG00000006497:UTR7	chr13	31427617	31427687	70	-	30	0	6	0	0	0	0	0	0	0	0	1	0	0	10	0	9	0	4	0	0	0	0	0	0	3	0	0	0	0	0	0	0	0	0	0	0	0	0	0	0	0	0	0
ENSDARG00000006497:UTR8	chr13	31426943	31426990	47	-	16	0	0	4	0	0	0	0	0	1	0	0	0	0	0	0	0	0	0	0	0	0	0	0	0	0	0	0	0	0	0	0	0	0	0	0	0	0	0	0	0	0	0	0
ENSDARG00000006497:UTR9	chr13	31425607	31425666	59	-	13	0	0	2	0	0	0	5	4	0	0	0	0	0	0	0	0	0	0	0	0	1	0	0	0	4	0	0	0	0	0	0	0	0	0	0	0	0	0	0	0	0	0	0
ENSDARG00000006501:UTR6	chr7	51950613	51950936	323	-	88	0	0	0	0	0	0	0	0	0	0	0	0	0	0	0	0	0	0	0	0	0	0	0	0	0	0	0	0	0	0	0	0	0	0	0	0	0	0	0	0	0	0	0
ENSDARG00000006501:UTR7	chr7	51950613	51950745	132	-	39	0	0	0	0	0	0	0	0	0	0	0	0	0	0	0	0	0	0	0	0	0	0	0	0	0	0	0	0	0	0	0	0	0	0	0	0	0	0	0	0	0	0	0
ENSDARG00000006508:UTR3	chr8	11234167	11235055	888	-	286	190	701	750	286	131	158	372	460	173	304	127	119	116	197	37	35	9	17	11	6	9	2	16	1	31	29	24	31	14	14	23	14	26	29	0	0	0	0	0	0	0	0	0
ENSDARG00000006514:UTR2	chr6	36551082	36551394	312	-	119	45	81	36	54	97	59	134	67	394	450	297	999	932	1105	1153	800	997	1089	919	1236	1827	2275	1328	990	977	1399	1389	586	1086	1212	1410	1694	1327	1377	0	0	0	0	0	0	0	0	158
ENSDARG00000006522:UTR1	chr3	56915709	56915799	90	+	28	0	0	0	0	0	0	0	0	0	0	0	0	0	0	0	0	0	0	0	0	0	0	0	0	0	0	0	0	0	0	0	0	0	0	0	0	0	0	0	0	0	0	0
ENSDARG00000006522:UTR2	chr3	56918170	56918442	272	+	82	0	0	0	0	0	0	0	0	0	5	0	0	0	0	0	0	0	5	1	0	0	0	0	0	0	0	0	0	0	6	0	0	0	0	0	0	0	0	0	0	0	0	0
ENSDARG00000006524:UTR3	chr21	26057477	26058547	1070	+	373	4276	4736	5402	3652	3480	3221	3805	3006	2925	2937	3093	3501	3786	3214	5824	4584	5404	6116	5805	4933	5126	6789	6559	4220	7689	9184	10109	4192	4062	4758	7317	7622	7229	7829	0	0	1	0	0	0	2	1	1
ENSDARG00000006526:UTR2	chr1	5536337	5536685	348	-	102	0	0	0	0	0	0	0	0	0	0	0	0	0	0	0	0	0	0	0	0	0	0	0	0	0	0	0	0	0	0	0	0	0	0	0	0	0	0	0	0	0	0	0
ENSDARG00000006526:UTR3	chr1	5504127	5505058	931	-	314	0	11	0	13	0	3	8	4	2	1	5	0	12	5	10	5	11	5	21	66	77	155	40	43	18	34	39	22	26	22	14	41	43	16	0	0	0	0	0	0	0	0	0
ENSDARG00000006527:UTR5	chr21	18266425	18266888	463	-	172	1345	2173	2180	1962	1667	1301	1942	1967	1431	1841	1301	1971	1971	2068	2793	2538	1716	2309	1636	861	1104	1300	1934	1015	2382	2442	2424	1095	1209	1010	2188	2218	2099	2541	0	0	0	0	0	0	0	0	5
ENSDARG00000006544:UTR2	chr6	214268	215698	1430	-	513	0	1	0	1	0	0	0	0	0	0	0	0	0	0	44	10	13	6	29	26	24	23	0	14	8	0	1	12	1	0	0	0	0	4	0	0	0	0	0	0	0	0	0
ENSDARG00000006545:UTR3	chr7	24631529	24631860	331	-	121	559	881	862	1282	1018	1064	1965	1382	1032	929	1107	872	972	1148	428	424	256	216	227	91	164	302	291	120	283	338	424	167	243	169	263	298	389	393	0	0	0	0	0	0	0	0	0
ENSDARG00000006545:UTR4	chr7	24627075	24631860	4785	-	1594	567	900	879	1297	1043	1087	1974	1409	1062	938	1108	906	988	1152	444	428	276	243	247	92	187	319	300	124	292	357	456	170	246	187	267	314	396	420	0	0	0	0	0	0	0	0	0
ENSDARG00000006546:UTR10	chr6	31350100	31353597	3497	-	1182	534	621	692	622	749	598	637	549	478	450	534	594	565	505	752	534	507	631	441	417	345	363	481	290	770	740	940	473	251	334	488	456	553	631	0	0	0	0	0	0	0	0	6
ENSDARG00000006546:UTR7	chr6	31353574	31353597	23	-	7	4	1	0	0	6	0	6	0	9	3	1	0	10	4	3	0	0	0	0	12	0	0	0	0	0	0	0	1	0	0	0	7	0	0	0	0	0	0	0	0	0	0	0
ENSDARG00000006546:UTR8	chr6	31352149	31353597	1448	-	525	520	612	692	616	721	586	619	549	469	450	530	582	551	504	731	534	507	631	435	417	345	363	481	286	770	739	938	473	251	334	488	456	553	631	0	0	0	0	0	0	0	0	6
ENSDARG00000006546:UTR9	chr6	31352144	31353597	1453	-	525	520	612	692	616	721	586	619	549	469	450	530	582	551	504	731	534	507	631	435	417	345	363	481	286	770	739	938	473	251	334	488	456	553	631	0	0	0	0	0	0	0	0	6
ENSDARG00000006553:UTR4	chr3	32414538	32414541	3	+	1	0	0	5	11	4	2	4	0	0	0	1	6	0	4	0	0	0	0	0	0	0	7	0	0	0	0	0	0	2	0	6	0	0	3	0	0	0	0	0	0	0	0	0
ENSDARG00000006553:UTR5	chr3	32414538	32414542	4	+	1	0	0	5	11	4	2	4	0	0	0	1	6	0	4	0	0	0	0	0	0	0	7	0	0	0	0	0	0	2	0	6	0	0	3	0	0	0	0	0	0	0	0	0
ENSDARG00000006553:UTR6	chr3	32414538	32416121	1583	+	560	2694	4117	4398	2267	2380	2349	3430	2356	2568	2415	2556	3065	3280	3552	3641	3092	1300	1541	1658	677	852	1060	1681	804	2315	2231	2534	1082	2707	2243	4376	4681	4311	4878	1	2	0	0	0	0	0	0	1
ENSDARG00000006560:UTR1	chr2	854443	854693	250	-	67	0	0	0	0	0	0	0	0	0	0	0	0	0	0	0	0	0	0	0	0	0	0	0	0	0	0	0	0	0	0	0	0	0	0	0	0	0	0	0	0	0	0	0
ENSDARG00000006566:UTR4	chr3	21078249	21079413	1164	-	355	0	2	0	0	0	5	3	6	19	6	17	14	29	31	81	72	140	285	222	181	205	270	245	156	241	285	208	82	226	170	317	286	239	312	0	0	0	0	0	0	0	0	0
ENSDARG00000006566:UTR5	chr3	21066314	21068347	2033	-	711	904	785	1001	930	895	791	952	771	563	611	633	678	637	684	1140	950	922	1065	1000	817	1076	1149	1132	502	1358	1660	1519	612	815	930	1456	1378	1247	1693	0	0	0	0	0	0	0	0	0
ENSDARG00000006567:UTR2	chr4	2642485	2642535	50	+	16	625	648	725	631	865	690	736	418	393	387	620	633	569	494	1258	914	993	1307	1189	1004	1079	1445	831	626	1031	1411	1153	569	585	927	907	944	992	1082	0	0	0	0	0	0	0	0	5
ENSDARG00000006568:UTR3	chr2	7829071	7829400	329	+	102	0	0	3	4	6	10	8	2	3	6	0	1	0	7	11	7	0	0	0	7	1	0	0	0	0	0	0	0	0	0	10	2	0	0	0	0	0	0	0	0	3	0	0
ENSDARG00000006580:UTR2	chr21	25778080	25778201	121	+	54	88783	113887	127333	106095	88346	74334	98902	67026	36802	28791	33098	16961	17436	17725	3959	3514	1023	747	1057	278	273	361	748	327	1071	1213	1423	414	439	564	976	1229	701	785	11	8	6	4	9	1	1	12	10
ENSDARG00000006584:UTR4	chr23	27592346	27592833	487	-	151	56	96	119	116	121	100	153	71	74	110	62	102	84	109	132	94	71	103	71	27	43	36	52	44	87	102	128	66	41	73	111	103	75	139	0	0	0	0	0	0	0	0	0
ENSDARG00000006584:UTR5	chr23	27591365	27592833	1468	-	551	989	1358	1317	1189	959	886	1353	907	819	729	757	630	682	706	760	641	600	535	737	445	615	958	875	504	905	1097	1134	484	495	553	1004	1075	1003	861	0	0	1	0	0	0	0	0	0
ENSDARG00000006585:UTR2	chr15	47883826	47886382	2556	-	810	0	0	0	1	0	0	0	0	2	3	8	0	0	3	0	0	6	1	0	0	0	6	4	0	0	0	0	0	0	0	0	0	0	1	0	0	0	0	0	0	0	0	0
ENSDARG00000006588:UTR5	chr1	45173420	45173956	536	-	178	0	0	0	0	0	0	0	0	0	0	0	0	0	0	0	0	0	0	0	6	0	0	0	0	0	0	0	0	0	0	0	0	0	0	0	0	0	0	0	0	0	0	0
ENSDARG00000006598:UTR3	chr16	26530425	26530948	523	-	174	23	9	10	10	21	29	6	3	7	6	23	17	37	5	36	52	20	64	25	16	4	28	44	11	37	33	36	28	10	28	19	0	54	45	0	0	0	0	0	0	0	0	0
ENSDARG00000006600:UTR4	chr25	35905186	35905779	593	+	195	713	1227	1151	808	830	644	1084	713	578	700	631	779	911	963	1381	1163	1081	1028	1103	534	619	799	1176	523	1097	1277	1346	567	546	657	887	883	1070	1011	0	0	0	0	0	0	0	0	0
ENSDARG00000006600:UTR5	chr25	35906917	35906970	53	+	15	22	103	101	48	16	21	73	60	48	73	51	90	58	134	73	60	39	58	48	21	18	40	56	58	34	40	43	32	138	84	93	95	151	116	0	0	0	0	0	0	0	0	0
ENSDARG00000006600:UTR6	chr25	35907949	35909626	1677	+	583	1093	1395	1769	1261	935	934	1542	1390	1307	1636	1310	1368	1284	1680	1387	1192	1079	1046	1380	823	950	1432	1949	1417	2128	2439	2423	1064	3820	3400	4499	5147	4597	4525	17	10	26	27	26	18	18	28	23
ENSDARG00000006601:UTR4	chr11	25882616	25883025	409	-	153	35	63	30	115	71	71	50	50	57	47	47	21	10	60	68	67	87	108	170	56	70	131	178	125	166	187	219	65	132	99	159	151	205	254	0	0	0	0	0	0	0	0	0
ENSDARG00000006601:UTR5	chr11	25861581	25861684	103	-	21	0	0	0	0	0	0	0	0	0	0	0	0	0	0	0	0	0	0	0	0	0	0	0	0	0	0	0	0	0	0	0	0	0	0	0	0	0	0	0	0	0	0	0
ENSDARG00000006601:UTR6	chr11	25857940	25858398	458	-	130	7	8	0	0	0	0	1	3	0	0	0	0	0	3	0	0	0	0	0	0	0	0	0	0	0	0	0	0	0	0	0	10	5	0	0	0	0	0	0	0	0	0	0
ENSDARG00000006602:UTR2	chr17	6101100	6101820	720	+	222	1	21	11	2	8	18	23	16	5	10	6	21	3	6	55	23	16	40	42	0	17	54	10	6	62	12	48	35	5	9	52	99	46	59	0	0	0	0	0	0	0	0	0
ENSDARG00000006603:UTR5	chr23	5768728	5768758	30	-	5	0	0	0	0	0	3	4	6	0	0	0	11	6	2	0	6	0	0	0	0	0	0	0	0	0	0	0	0	0	0	0	0	0	0	0	0	0	0	0	0	0	0	0
ENSDARG00000006603:UTR6	chr23	5767137	5767540	403	-	105	119	184	192	237	139	243	428	159	281	169	273	224	223	287	233	261	128	152	200	69	73	121	321	138	145	284	193	101	123	98	139	201	143	158	0	0	0	0	0	0	0	0	0
ENSDARG00000006603:UTR7	chr23	5765513	5767463	1950	-	595	792	790	1021	1765	1654	1634	2062	1218	1099	862	1302	1087	1157	928	959	884	649	621	815	327	488	592	743	431	1225	1267	1184	478	415	494	952	883	784	949	0	0	0	0	0	0	0	0	0
ENSDARG00000006604:UTR4	chr21	21450479	21450847	368	-	133	5270	5505	8263	6937	5380	5184	5451	5438	4205	3381	3580	2692	2482	3033	1802	1315	342	460	567	146	280	220	291	210	660	942	845	465	210	361	470	711	582	618	1	0	0	0	0	0	0	0	0
ENSDARG00000006604:UTR5	chr21	21450453	21450847	394	-	136	5270	5505	8263	6937	5380	5184	5451	5438	4205	3382	3580	2692	2482	3033	1802	1315	351	460	567	146	280	220	291	210	660	942	845	465	210	361	470	711	582	618	1	0	0	0	0	0	0	0	0
ENSDARG00000006604:UTR6	chr21	21448995	21449181	186	-	61	1467	1762	2328	1652	979	700	1165	1389	806	872	658	629	461	713	337	391	103	178	124	46	54	48	77	45	218	257	203	115	94	54	210	148	159	250	0	0	0	0	0	0	0	0	0
ENSDARG00000006607:UTR2	chr6	43904809	43907321	2512	+	857	0	0	0	0	0	0	0	0	0	0	0	0	0	0	1	0	0	0	0	0	0	0	0	0	0	0	0	0	0	0	0	2	0	0	0	0	0	0	0	0	0	0	0
ENSDARG00000006609:UTR2	chr22	20388620	20390183	1563	-	547	978	1376	1655	991	965	853	1205	959	799	953	823	944	1002	1075	1259	1142	540	596	600	210	335	481	867	403	873	944	857	462	936	645	1208	1116	1206	1572	0	0	0	0	0	0	0	0	0
ENSDARG00000006615:UTR2	chr15	15997148	15999500	2352	-	708	0	2	4	23	17	12	23	18	24	18	15	83	107	90	831	868	831	805	886	342	660	703	908	368	1567	1678	1723	691	618	394	1274	1812	1715	1944	0	0	0	0	0	0	0	0	0
ENSDARG00000006617:UTR2	chr24	947472	948980	1508	-	441	42	41	74	96	136	149	253	183	183	92	169	98	95	145	239	168	94	185	159	109	133	254	122	40	218	251	318	115	90	141	166	146	217	188	0	0	0	6	0	0	0	0	0
ENSDARG00000006621:UTR2	chr1	27860726	27861144	418	+	173	233	391	506	216	195	225	277	229	248	285	226	278	263	311	174	144	176	198	169	241	323	406	337	263	298	275	351	152	292	398	463	456	420	508	0	1	0	0	0	0	0	0	0
ENSDARG00000006621:UTR3	chr1	27860726	27861148	422	+	174	233	396	508	216	195	225	278	230	248	285	226	278	263	314	175	144	176	198	169	241	326	407	340	263	304	275	351	152	292	400	464	456	422	508	0	1	0	0	0	0	0	0	0
ENSDARG00000006624:UTR4	chr10	18906213	18906671	458	+	133	218	330	299	380	349	298	444	257	176	274	232	252	319	350	196	229	159	242	162	108	158	171	258	135	204	239	293	76	366	274	486	371	338	657	0	0	0	0	0	0	0	0	0
ENSDARG00000006624:UTR5	chr10	18906213	18906672	459	+	133	218	330	299	380	349	298	444	257	176	274	232	252	319	350	196	229	161	242	162	108	158	171	258	135	204	239	293	76	366	274	486	371	338	657	0	0	0	0	0	0	0	0	0
ENSDARG00000006636:UTR1	chr14	19261266	19261733	467	+	158	0	3	0	0	0	0	0	1	12	2	0	2	5	1	0	9	0	2	0	0	0	0	2	0	0	0	2	0	0	0	0	0	0	0	0	0	0	0	0	0	0	0	0
ENSDARG00000006639:UTR5	chr6	10838639	10839779	1140	-	448	1345	1393	1634	1404	1020	1113	1376	941	1218	920	1014	1066	1115	813	850	633	374	363	419	324	333	380	231	216	408	418	820	322	284	435	599	509	683	946	0	0	0	1	0	0	0	0	0
ENSDARG00000006639:UTR6	chr6	10836146	10839779	3633	-	1229	1345	1393	1635	1404	1020	1113	1376	941	1218	929	1014	1071	1116	813	851	633	380	363	419	324	333	380	231	216	409	421	820	322	284	435	599	509	683	955	0	0	0	1	0	0	0	0	0
ENSDARG00000006640:UTR5	chr19	860829	861218	389	-	185	2447	3141	3742	2416	2393	1983	2629	1919	1873	2038	2086	2430	1997	2284	836	848	266	252	243	141	142	175	196	78	268	282	316	176	562	735	1375	1434	1162	1614	0	0	0	0	1	0	0	0	12
ENSDARG00000006642:UTR4	chr3	40154240	40154447	207	-	68	342	533	666	832	573	702	1134	830	663	567	623	498	521	511	676	506	421	460	449	467	446	749	494	296	639	884	670	258	331	316	442	388	479	517	0	0	0	0	0	0	0	0	7
ENSDARG00000006642:UTR5	chr3	40153818	40154447	629	-	213	418	670	859	1024	658	831	1293	986	783	649	697	627	619	632	845	716	521	682	621	573	601	932	654	381	833	1130	897	335	411	393	680	500	652	716	0	0	0	0	0	0	0	0	7
ENSDARG00000006666:UTR2	chr21	22705141	22705347	206	+	63	481	467	336	366	624	583	859	526	458	408	560	521	671	671	1209	806	1165	1014	1076	1210	1298	1733	1616	1052	1276	1486	1652	748	790	1279	989	1539	1259	1168	0	0	0	0	0	0	0	0	17
ENSDARG00000006672:UTR10	chr20	35297401	35298023	622	+	214	847	925	1042	1730	1577	1697	2573	1672	1114	1176	1095	700	789	813	350	433	148	126	152	54	66	124	195	98	230	269	202	81	134	137	144	196	93	108	0	0	0	0	0	0	0	3	1
ENSDARG00000006672:UTR9	chr20	35297401	35298020	619	+	213	847	925	1042	1730	1577	1697	2573	1672	1114	1176	1095	700	789	813	350	433	148	126	152	54	66	124	195	98	230	269	202	81	134	137	144	196	93	108	0	0	0	0	0	0	0	3	1
ENSDARG00000006677:UTR3	chr2	920476	920580	104	+	34	0	0	0	0	0	0	0	0	0	0	0	0	0	3	0	0	0	0	0	0	4	1	1	0	0	7	0	0	8	2	0	0	2	0	0	0	0	0	0	0	0	0	0
ENSDARG00000006678:UTR6	chr9	29194699	29195045	346	-	115	0	0	2	17	0	6	8	3	7	0	7	7	0	3	0	0	0	5	3	7	2	1	3	0	0	0	0	0	4	0	0	0	0	0	0	0	0	0	0	0	0	0	0
ENSDARG00000006678:UTR7	chr9	29122173	29122623	450	-	144	1	12	27	17	12	22	8	21	11	20	16	5	1	22	16	0	0	0	1	0	0	7	4	0	7	12	8	5	2	0	0	5	1	1	0	0	0	0	0	0	0	0	0
ENSDARG00000006678:UTR8	chr9	29122038	29122623	585	-	189	20	74	84	71	59	58	57	127	25	92	43	48	24	69	40	23	5	10	3	2	0	7	9	3	22	12	22	5	9	0	2	6	13	15	0	0	0	0	0	0	0	0	0
ENSDARG00000006683:UTR4	chr14	31803311	31803345	34	-	11	0	0	11	2	0	0	0	8	1	1	3	4	3	2	0	0	0	0	0	0	0	0	0	0	0	0	0	0	0	0	4	0	0	0	0	0	0	0	0	0	0	0	0
ENSDARG00000006683:UTR5	chr14	31799786	31803345	3559	-	1192	303	453	540	299	283	341	403	249	257	288	177	332	236	250	340	330	194	171	157	116	317	358	437	253	314	418	378	121	302	181	362	469	310	311	1	2	0	1	0	0	1	0	0
ENSDARG00000006691:UTR3	chr5	32886787	32886809	22	+	9	7	0	3	1	1	3	0	0	11	2	11	20	27	16	79	23	71	56	52	58	69	59	86	16	46	80	92	32	32	32	38	75	75	44	0	0	0	0	0	0	0	0	1
ENSDARG00000006691:UTR4	chr5	32886866	32887020	154	+	50	5778	6417	7282	6890	6402	6195	6882	5995	4929	4810	5670	5427	4943	3965	8069	5542	6753	8131	6546	6659	8733	10012	6441	4426	8952	10116	9483	3871	5845	6883	8359	8104	6938	10784	0	0	0	1	0	0	0	0	1
ENSDARG00000006712:UTR3	chr19	5619709	5621298	1589	+	529	1301	1333	1634	1836	1724	1718	2162	1324	1570	1273	1465	1091	1236	1350	612	397	181	214	214	148	205	288	148	90	211	305	273	141	228	261	437	521	605	538	0	0	0	3	0	0	0	0	0
ENSDARG00000006719:UTR3	chr8	30661199	30661713	514	+	131	10	3	22	24	12	16	23	29	28	33	15	14	31	3	13	1	24	0	2	0	0	0	0	5	0	3	0	3	5	0	0	3	14	0	0	0	0	0	0	0	0	0	0
ENSDARG00000006719:UTR4	chr8	30661199	30664631	3432	+	1122	157	362	376	211	162	207	287	197	214	229	235	313	294	205	213	241	124	142	164	95	88	168	151	189	221	338	322	109	312	307	622	698	619	493	0	0	0	0	0	0	0	0	0
ENSDARG00000006747:UTR4	chr4	12230083	12230144	61	+	12	0	0	0	0	0	0	0	0	0	0	0	0	0	0	0	0	0	0	0	0	0	0	0	0	0	0	0	0	0	0	0	0	0	0	0	0	0	0	0	0	0	0	0
ENSDARG00000006747:UTR5	chr4	12230083	12239160	9077	+	2765	0	1	0	1	0	1	2	2	9	0	2	0	3	0	1	5	4	7	8	6	10	7	0	3	0	18	0	0	0	9	6	26	2	1	0	0	0	0	0	0	0	0	0
ENSDARG00000006754:UTR4	chr7	18779554	18780248	694	-	232	1192	1093	1219	1807	1885	1931	2322	1491	1053	840	1242	559	652	601	202	129	39	31	18	11	26	10	45	21	41	49	45	30	23	51	50	46	53	81	0	0	0	0	0	0	0	0	0
ENSDARG00000006757:UTR1	chr6	3689843	3692280	2437	+	736	0	0	0	0	2	0	1	0	1	0	0	0	0	0	1	0	0	0	0	0	0	1	0	0	0	0	5	0	0	0	0	0	0	0	0	0	0	0	0	0	0	0	0
ENSDARG00000006758:UTR2	chr3	1191369	1192953	1584	-	497	1	1	1	0	0	0	4	0	5	0	22	16	11	9	38	69	27	43	71	91	113	193	186	155	44	62	65	28	108	154	61	82	74	42	0	0	0	0	0	0	0	0	4
ENSDARG00000006760:UTR1	chr13	27209993	27210001	8	+	4	0	0	0	0	0	0	0	0	0	0	0	1	0	0	0	0	0	0	0	0	0	0	0	0	0	0	0	0	0	0	0	0	0	0	0	0	0	0	0	0	0	0	0
ENSDARG00000006766:UTR3	chr4	19602965	19603379	414	-	124	3	8	4	19	23	17	45	17	19	13	18	1	42	19	64	12	27	38	100	51	64	96	55	36	49	61	67	33	48	76	82	51	50	30	0	0	0	0	0	0	0	0	0
ENSDARG00000006766:UTR4	chr4	19396944	19397799	855	-	297	1821	2787	2909	2853	1942	3009	4496	3314	3696	3290	3299	3025	3372	3586	4071	3870	2865	3625	3066	1888	1952	2847	4548	2903	3829	4651	5577	2484	2518	1941	3457	3822	3785	3706	0	0	0	0	0	0	0	0	0
ENSDARG00000006773:UTR3	chr16	5166261	5167280	1019	+	270	0	0	0	0	0	8	1	13	4	0	8	1	1	8	0	3	0	0	10	4	6	0	11	4	0	2	13	10	20	3	24	3	22	15	0	0	0	0	0	0	0	0	3
ENSDARG00000006775:UTR2	chr11	27745617	27746078	461	-	152	16	17	10	18	16	23	61	46	9	12	14	25	45	30	5	4	0	0	1	0	0	0	6	0	1	7	0	2	0	0	2	0	1	16	0	0	0	0	0	0	0	0	0
ENSDARG00000006782:UTR2	chr21	22960734	22961426	692	-	278	473	974	988	628	437	400	748	535	382	549	329	498	648	746	858	986	659	1000	1025	329	491	761	1204	788	1329	1569	1622	795	717	469	1284	1325	1228	1284	0	0	0	0	0	0	0	0	0
ENSDARG00000006786:UTR2	chr3	24109861	24111412	1551	+	572	843	1462	1726	1238	1059	826	1355	1076	702	982	874	798	797	758	512	520	143	177	151	38	69	123	175	128	243	241	295	141	129	154	179	161	228	312	0	0	3	1	0	1	1	1	0
ENSDARG00000006791:UTR5	chr25	17893783	17894090	307	-	99	760	1511	1546	858	712	492	1163	1295	540	542	404	228	231	391	49	67	33	67	46	29	60	73	104	29	37	35	101	26	45	21	92	88	91	122	0	0	0	0	0	0	0	0	0
ENSDARG00000006797:UTR2	chr20	530396	530661	265	+	78	100	57	27	89	137	151	146	76	150	119	99	88	103	79	52	86	38	37	50	9	4	15	65	14	35	45	57	37	13	43	32	22	26	17	0	0	0	0	0	0	0	0	0
ENSDARG00000006797:UTR3	chr20	530396	530663	267	+	78	100	57	27	89	137	151	146	76	150	119	99	88	103	79	52	86	38	37	50	9	4	15	65	14	35	45	57	37	13	43	32	22	26	17	0	0	0	0	0	0	0	0	0
ENSDARG00000006811:UTR2	chr12	15197856	15198192	336	-	145	0	0	0	0	0	0	0	0	0	0	0	0	0	0	0	0	0	0	0	0	0	0	0	0	0	0	0	0	0	0	0	0	0	0	0	0	0	0	0	0	0	0	0
ENSDARG00000006812:UTR3	chr20	46730646	46731999	1353	+	370	516	382	378	511	607	486	423	304	390	255	343	376	332	391	395	272	76	59	88	22	22	29	22	25	67	103	59	26	35	81	207	169	135	139	19	4	8	14	13	0	1	6	19
ENSDARG00000006812:UTR4	chr20	46730646	46734049	3403	+	1073	2641	2733	2751	2384	2643	2173	2735	1864	1959	2013	2327	2165	2312	2654	2408	2359	1195	1194	1230	910	863	1377	1249	789	1469	1626	1768	653	1579	1741	2395	2118	2219	2409	19	4	8	14	13	8	1	6	19
ENSDARG00000006812:UTR5	chr20	46732070	46734051	1981	+	682	2110	2359	2388	1870	2036	1687	2311	1560	1564	1758	1980	1791	1983	2264	2013	2087	1119	1147	1142	888	841	1351	1227	765	1402	1523	1709	627	1544	1660	2187	1949	2082	2270	0	0	0	0	0	8	0	0	0
ENSDARG00000006816:UTR2	chr9	18905131	18905317	186	+	83	59	120	131	175	103	201	276	179	167	137	103	89	90	124	110	125	56	128	106	20	16	35	98	59	64	124	104	23	44	5	32	33	36	41	0	0	0	0	0	0	0	0	0
ENSDARG00000006818:UTR2	chr2	27556167	27556205	38	-	6	3	28	21	44	10	40	86	56	10	15	37	17	57	64	37	56	18	16	30	10	13	29	43	26	26	41	32	7	32	8	17	13	2	38	0	0	0	0	0	0	0	0	0
ENSDARG00000006832:UTR5	chr5	16797208	16800870	3662	-	1193	5	10	9	23	30	18	23	30	15	23	25	19	23	17	6	10	5	6	5	13	12	7	20	11	19	21	14	22	23	4	21	36	33	31	0	0	0	0	0	0	0	0	0
ENSDARG00000006837:UTR1	chr20	33298406	33299384	978	+	353	15	4	8	7	1	20	13	0	115	327	163	783	519	653	610	510	493	664	587	762	856	1114	563	306	735	1038	808	352	489	371	1400	1482	1298	1221	0	0	0	0	0	0	0	0	88
ENSDARG00000006838:UTR3	chr23	15850937	15851424	487	-	145	18	18	6	29	26	23	34	15	33	20	10	6	12	12	14	22	0	0	2	0	0	0	0	0	3	0	0	0	0	0	0	0	4	6	0	0	0	0	0	0	0	0	0
ENSDARG00000006840:UTR2	chr17	48920798	48922149	1351	-	471	220	194	223	310	402	296	454	248	251	257	235	232	385	265	361	351	172	128	172	72	79	146	296	201	312	447	543	229	252	334	266	490	450	466	0	0	0	0	0	6	0	0	11
ENSDARG00000006848:UTR4	chr9	23754274	23758579	4305	-	1333	169	262	317	118	121	101	237	141	82	157	153	145	151	150	89	62	44	21	37	12	35	40	53	15	47	94	39	45	34	44	47	61	31	93	6	0	0	0	0	0	0	0	0
ENSDARG00000006849:UTR3	chr3	38624824	38625940	1116	+	361	173	108	137	218	148	102	208	73	71	172	88	108	91	98	123	103	40	62	32	9	13	13	35	5	97	40	57	32	9	13	72	39	39	65	0	0	0	0	0	0	0	0	0
ENSDARG00000006859:UTR5	chr19	43030597	43031383	786	+	224	1845	1563	2135	1827	1900	1748	1544	1580	1283	1063	1255	1425	1492	1355	2619	2291	2412	2621	3009	2091	2167	2759	2904	1996	1588	2494	2188	995	1769	2143	1703	2056	1447	1373	0	0	0	0	0	0	0	0	0
ENSDARG00000006859:UTR6	chr19	43030597	43035187	4590	+	1235	1866	1574	2146	1859	1910	1757	1562	1588	1286	1073	1257	1436	1498	1359	2639	2294	2469	2675	3070	2146	2213	2818	2968	2033	1652	2570	2280	1035	1795	2170	1781	2136	1501	1422	0	0	0	0	0	0	0	0	0
ENSDARG00000006862:UTR2	chr2	23292198	23293501	1303	+	450	1922	1890	2040	2194	1966	1820	1986	1532	1828	1355	1641	1593	1562	1324	1512	1303	637	665	705	318	293	304	627	397	538	640	583	279	1352	1529	1560	1810	1455	1672	0	0	0	0	0	0	0	1	0
ENSDARG00000006865:UTR3	chr14	39002598	39002753	155	-	51	92	101	48	45	41	39	51	22	26	45	32	5	10	19	2	22	1	6	6	28	15	17	4	0	8	32	4	20	0	1	3	0	8	13	0	0	0	0	0	0	0	0	0
ENSDARG00000006865:UTR4	chr14	39002115	39002753	638	-	211	104	133	73	77	79	54	60	31	53	53	38	8	36	37	3	42	8	9	16	40	18	26	16	9	17	47	12	33	12	1	4	23	15	28	0	0	0	0	0	0	0	0	0
ENSDARG00000006868:UTR3	chr8	54220550	54221641	1091	-	333	0	0	0	0	2	0	0	2	1	5	7	16	1	3	4	2	9	5	6	12	6	0	3	12	18	9	6	7	1	0	0	20	9	7	0	0	0	0	0	0	0	0	0
ENSDARG00000006869:UTR5	chr16	27404969	27405460	491	+	147	269	331	419	344	285	320	339	470	260	310	290	403	310	302	169	229	75	61	59	18	14	18	78	38	87	149	77	59	70	33	59	19	64	85	0	0	0	0	0	0	0	0	0
ENSDARG00000006877:UTR3	chr17	5599013	5599379	366	-	128	52	60	66	48	88	64	100	54	30	102	32	40	80	52	7	23	15	9	0	14	0	0	26	6	7	28	11	6	13	2	13	11	5	7	0	0	0	5	0	0	0	0	0
ENSDARG00000006878:UTR3	chr7	38821437	38824213	2776	-	935	95	145	124	52	87	57	102	92	34	14	29	50	42	31	75	70	94	77	92	143	203	321	161	135	129	125	149	56	243	215	207	147	157	239	0	0	0	0	0	0	0	0	0
ENSDARG00000006889:UTR4	chr7	16459978	16461186	1208	+	480	3815	4347	5220	4720	4587	4181	5315	4595	2811	2624	2587	1861	1643	1961	782	488	185	203	258	132	116	164	162	127	168	107	255	132	157	169	192	163	230	224	0	0	1	0	3	0	0	1	6
ENSDARG00000006889:UTR5	chr7	16459978	16461232	1254	+	499	3815	4347	5220	4720	4587	4181	5315	4595	2811	2624	2587	1861	1643	1961	782	488	185	203	258	132	116	164	162	127	168	107	255	132	157	169	192	163	230	224	0	0	1	0	3	0	0	1	6
ENSDARG00000006891:UTR2	chr13	32575776	32575838	62	-	8	0	0	0	0	0	0	0	0	0	0	0	0	0	0	0	0	0	0	0	0	0	0	6	0	0	0	0	0	0	0	0	0	2	0	0	0	0	0	0	0	0	0	0
ENSDARG00000006894:UTR3	chr2	30886348	30886567	219	+	65	0	0	0	0	0	0	0	0	0	0	0	0	0	0	0	0	0	0	0	0	0	0	0	0	0	0	0	0	0	0	0	0	0	0	0	0	0	0	0	0	0	0	0
ENSDARG00000006896:UTR2	chr10	9393370	9395220	1850	+	572	0	1	3	5	0	0	0	2	11	2	0	0	3	1	0	0	0	2	0	0	2	0	0	0	0	0	0	3	0	0	19	0	6	2	0	0	0	0	0	0	0	0	0
ENSDARG00000006899:UTR5	chr25	16129083	16129111	28	+	11	0	2	0	0	0	5	8	11	6	0	0	0	0	0	0	0	0	0	0	0	0	0	0	0	0	0	0	0	0	0	0	0	0	0	0	0	0	0	0	0	0	0	0
ENSDARG00000006899:UTR6	chr25	16129164	16129676	512	+	156	367	291	272	622	768	530	656	692	444	472	432	517	385	436	225	175	61	112	64	28	11	12	17	17	58	44	38	40	122	110	117	202	144	195	0	0	0	0	0	0	0	0	0
ENSDARG00000006899:UTR7	chr25	16129255	16129678	423	+	134	367	286	272	620	768	525	652	685	434	472	435	517	385	431	222	177	60	112	64	28	11	12	17	17	58	44	38	40	122	108	117	202	143	195	0	0	0	0	0	0	0	0	0
ENSDARG00000006900:UTR2	chr8	26078517	26079140	623	+	186	630	665	694	1613	1625	2385	3182	2002	1636	1403	1927	1283	1376	1584	1599	1219	1013	955	1213	600	679	1112	1478	874	1020	1479	1315	629	529	504	791	933	808	689	0	0	0	0	2	0	0	0	0
ENSDARG00000006901:UTR4	chr8	44800534	44800693	159	+	64	26	21	6	26	15	35	46	57	17	43	23	9	23	11	13	13	1	17	13	23	0	7	7	3	27	18	7	14	2	0	0	9	4	5	0	0	0	0	0	0	0	0	0
ENSDARG00000006901:UTR5	chr8	44800534	44800841	307	+	112	26	21	6	26	15	35	46	57	17	43	23	9	23	11	13	13	1	17	13	23	0	7	7	3	27	18	7	14	2	0	0	9	4	5	0	0	0	0	0	0	0	0	0
ENSDARG00000006911:UTR2	chr13	29991089	29993652	2563	-	840	0	0	0	0	0	0	0	0	0	0	0	0	0	0	6	0	0	0	0	5	0	3	6	0	0	0	0	0	2	5	0	11	9	4	0	0	0	0	0	0	0	0	0
ENSDARG00000006915:UTR3	chr6	42960800	42960856	56	-	10	0	0	0	0	0	0	11	0	1	0	0	0	0	0	0	0	0	0	0	0	0	0	0	0	0	0	0	0	0	0	0	0	0	0	0	0	0	0	0	0	0	0	0
ENSDARG00000006915:UTR4	chr6	42960615	42960689	74	-	18	0	0	0	0	0	0	2	0	0	7	0	0	0	2	0	2	0	0	0	0	0	0	0	0	0	0	0	0	0	0	0	0	0	0	0	0	0	0	0	0	0	0	0
ENSDARG00000006915:UTR5	chr6	42960435	42960529	94	-	18	0	0	0	0	0	0	3	0	0	0	0	0	0	0	0	0	0	0	0	6	0	0	0	0	0	2	0	0	0	0	0	0	0	0	0	0	0	0	0	0	0	0	0
ENSDARG00000006915:UTR6	chr6	42960279	42960347	68	-	16	0	0	0	0	0	0	7	0	0	0	0	0	0	0	0	0	0	0	0	0	2	0	0	1	0	0	0	0	0	0	0	0	0	0	0	0	0	0	0	0	0	0	0
ENSDARG00000006915:UTR7	chr6	42955023	42955094	71	-	19	0	0	0	0	0	0	0	2	0	0	0	0	0	6	0	0	8	0	13	0	0	4	4	2	3	0	2	4	3	2	0	6	2	16	0	0	0	0	0	0	0	0	0
ENSDARG00000006915:UTR8	chr6	42952758	42952902	144	-	37	0	1	0	11	0	6	5	10	3	0	6	1	1	7	0	0	0	0	0	0	0	0	0	0	0	0	0	0	0	0	9	0	3	9	0	0	0	0	0	0	0	0	0
ENSDARG00000006915:UTR9	chr6	42951959	42952852	893	-	285	1698	2073	2345	2484	2268	2205	2684	1855	1070	904	1199	439	475	582	146	184	185	203	246	200	294	417	326	167	117	243	174	78	170	214	223	186	227	255	0	0	0	0	0	0	0	0	0
ENSDARG00000006921:UTR3	chr25	10646887	10646910	23	-	3	10	12	18	24	10	3	9	8	17	8	9	6	3	6	20	0	0	8	14	2	3	10	3	0	21	13	15	9	7	9	21	27	31	29	0	0	0	0	0	0	0	0	0
ENSDARG00000006921:UTR4	chr25	10643102	10646910	3808	-	1306	391	494	426	354	361	293	389	352	358	331	386	400	432	432	421	352	254	392	296	218	385	463	375	219	714	809	734	356	489	350	870	1002	774	791	0	0	0	0	0	0	0	0	0
ENSDARG00000006921:UTR5	chr25	10640622	10641776	1154	-	376	0	0	0	0	0	0	0	0	0	0	0	0	0	0	0	0	0	0	0	0	0	0	0	0	0	0	0	0	0	0	0	0	0	0	0	0	0	0	0	0	0	0	0
ENSDARG00000006923:UTR1	chr11	31024912	31026335	1423	+	395	67	39	64	56	48	42	35	40	61	52	80	33	46	28	13	14	15	27	5	14	4	18	28	9	22	24	12	8	6	15	19	33	10	7	0	0	0	0	0	0	0	0	0
ENSDARG00000006924:UTR4	chr14	38688460	38689763	1303	+	438	465	1235	1223	722	480	670	1113	981	804	749	668	719	664	696	585	389	377	518	415	264	330	484	490	342	562	715	781	320	541	328	561	719	678	785	0	0	0	0	0	0	0	0	0
ENSDARG00000006924:UTR5	chr14	38688460	38690871	2411	+	757	465	1235	1223	722	480	670	1113	981	804	749	675	719	664	699	599	400	377	518	415	275	332	484	490	342	570	724	792	322	546	329	583	735	681	790	0	0	0	0	0	0	0	0	0
ENSDARG00000006939:UTR2	chr5	42295949	42297333	1384	+	433	0	0	0	0	0	1	0	0	12	4	6	2	12	37	123	40	835	984	782	2126	2296	3758	1942	1298	1229	1419	1349	613	986	1356	1043	1174	1186	1167	0	0	0	0	0	0	0	0	3
ENSDARG00000006963:UTR3	chr11	5489627	5493191	3564	+	1030	6301	5872	6439	4097	4680	2831	3252	2299	1427	1158	1400	1018	782	900	750	614	688	776	722	1090	911	1298	1244	933	1112	1320	1459	706	1288	1647	1505	1842	1706	1655	0	0	3	0	0	0	0	0	4
ENSDARG00000006978:UTR3	chr9	2896008	2896902	894	-	280	29	89	95	52	95	105	85	38	61	82	86	67	86	105	69	48	5	6	17	3	4	0	35	5	15	29	34	8	4	7	19	20	17	30	0	0	0	0	0	0	0	0	0
ENSDARG00000006981:UTR2	chr25	13668175	13668229	54	+	13	0	1	0	0	0	2	0	0	0	0	0	0	0	0	9	0	8	2	1	0	0	0	0	0	1	0	0	5	0	0	22	12	1	7	0	0	0	0	0	0	0	0	0
ENSDARG00000006983:UTR2	chr16	1359116	1359127	11	+	2	0	0	0	0	0	0	0	0	0	0	0	0	0	0	0	0	0	0	0	0	0	0	0	0	0	0	0	0	0	0	0	0	0	0	0	0	0	0	0	0	0	0	0
ENSDARG00000006983:UTR3	chr16	1359860	1359903	43	+	13	0	0	0	0	0	0	0	0	0	0	0	0	0	0	0	0	0	0	0	0	0	0	0	0	0	0	0	0	0	0	0	0	0	0	0	0	0	0	0	0	0	0	0
ENSDARG00000007009:UTR2	chr16	20906482	20907378	896	+	335	3	0	0	0	3	0	5	0	0	2	0	0	0	0	0	0	0	0	0	0	0	0	0	0	1	0	1	0	3	0	0	4	0	0	0	0	0	0	0	0	0	0	0
ENSDARG00000007018:UTR3	chr4	76742327	76742479	152	+	65	2	9	0	0	0	2	4	5	0	0	3	0	0	10	9	3	11	5	2	0	0	6	0	0	4	0	1	0	0	0	0	0	0	0	0	0	0	0	0	0	0	0	0
ENSDARG00000007024:UTR4	chr11	8160893	8160957	64	-	12	0	0	0	0	1	0	7	0	2	0	6	8	0	0	130	80	344	365	474	864	918	1552	544	438	525	670	622	311	298	419	548	571	547	546	0	0	0	0	0	0	0	0	0
ENSDARG00000007025:UTR2	chr14	45363477	45363735	258	+	72	2017	3080	3271	2657	2615	2921	4018	3582	2470	2460	2274	1558	1482	1410	544	458	319	308	358	279	254	454	529	347	461	480	657	295	412	271	536	600	576	476	0	1	1	0	0	0	0	0	0
ENSDARG00000007034:UTR10	chr5	55609865	55609933	68	-	16	0	0	0	0	0	0	0	0	0	0	0	0	0	0	0	0	0	0	0	0	0	0	0	0	0	0	0	0	0	0	0	0	0	0	0	0	0	0	0	0	0	0	0
ENSDARG00000007034:UTR11	chr5	55609354	55609524	170	-	32	0	3	0	0	0	0	0	0	0	0	0	0	0	0	0	0	0	0	0	0	0	0	0	0	0	0	0	0	0	0	0	0	0	0	0	0	0	0	0	0	0	0	0
ENSDARG00000007034:UTR12	chr5	55604252	55604761	509	-	206	0	1	3	5	0	0	0	0	0	0	0	7	7	0	0	0	0	0	0	0	3	0	5	0	6	2	5	0	0	0	2	0	0	1	0	0	0	0	0	0	0	0	0
ENSDARG00000007034:UTR13	chr5	55603854	55604730	876	-	356	111	146	183	122	183	129	254	226	211	233	151	188	279	188	218	221	305	376	261	379	374	489	667	488	358	467	568	162	410	450	430	402	364	386	0	0	0	0	0	0	0	0	0
ENSDARG00000007034:UTR14	chr5	55602719	55604730	2011	-	802	111	146	183	122	183	129	254	226	211	233	151	188	279	188	218	221	305	376	261	387	379	492	668	488	374	467	570	171	411	450	431	414	367	397	0	0	0	0	0	0	0	0	0
ENSDARG00000007034:UTR4	chr5	55616275	55616309	34	-	8	0	0	0	0	0	0	0	0	0	0	0	0	0	0	0	0	0	0	0	0	0	0	0	0	0	0	0	0	0	0	0	0	0	0	0	0	0	0	0	0	0	0	0
ENSDARG00000007034:UTR5	chr5	55614330	55614444	114	-	28	0	0	0	0	0	0	0	0	0	0	0	0	0	0	0	0	0	0	0	0	0	0	0	0	0	0	0	0	0	0	0	0	0	0	0	0	0	0	0	0	0	0	0
ENSDARG00000007034:UTR6	chr5	55613696	55613910	214	-	38	0	0	0	0	1	0	7	0	0	0	0	0	0	0	0	0	0	0	0	0	0	0	0	0	0	0	0	0	0	0	0	0	0	0	0	0	0	0	0	0	0	0	0
ENSDARG00000007034:UTR7	chr5	55613098	55613152	54	-	10	0	0	0	0	0	0	0	0	0	0	0	0	0	0	0	0	0	0	0	0	0	0	0	0	0	0	0	0	0	0	0	0	0	0	0	0	0	0	0	0	0	0	0
ENSDARG00000007034:UTR8	chr5	55612633	55612673	40	-	6	0	0	0	0	0	0	0	0	0	0	0	0	0	0	0	0	0	0	0	0	0	0	0	0	0	0	0	0	0	0	0	0	0	0	0	0	0	0	0	0	0	0	0
ENSDARG00000007034:UTR9	chr5	55610265	55610281	16	-	4	0	0	0	0	0	0	0	0	0	0	0	0	0	0	0	0	0	0	0	0	0	0	0	0	0	0	0	0	0	0	0	0	0	0	0	0	0	0	0	0	0	0	0
ENSDARG00000007040:UTR5	chr21	39925981	39926353	372	-	126	2	9	0	5	10	2	22	0	0	0	5	0	0	0	9	6	6	9	5	32	22	16	59	16	26	26	25	19	25	16	26	20	32	31	0	0	0	0	0	0	0	0	0
ENSDARG00000007040:UTR6	chr21	39925378	39926353	975	-	344	2	9	0	5	10	2	26	0	0	0	5	0	0	0	9	6	6	10	5	32	22	16	59	16	26	26	25	19	31	16	26	23	33	34	0	0	0	0	0	0	0	0	0
ENSDARG00000007065:UTR2	chr19	30428533	30428901	368	+	116	269	412	405	930	689	955	1406	1621	1069	1026	822	858	842	1169	1420	1202	911	1273	1451	877	927	1276	1089	634	1666	1844	2177	939	936	961	1936	2068	1846	2285	0	0	0	0	0	0	0	0	20
ENSDARG00000007077:UTR4	chr9	32874303	32874304	1	+	0	0	0	0	0	0	0	0	0	0	0	0	0	0	0	0	0	0	0	0	0	0	0	0	0	0	0	0	0	0	0	0	0	0	0	0	0	0	0	0	0	0	0	0
ENSDARG00000007077:UTR5	chr9	32874529	32875568	1039	+	318	77	118	108	87	68	20	131	63	21	43	27	41	20	72	63	102	9	54	146	40	19	72	21	5	73	97	66	42	23	12	26	63	54	58	0	0	0	0	0	0	0	0	0
ENSDARG00000007077:UTR6	chr9	32874627	32875568	941	+	295	77	118	108	87	68	20	131	63	21	43	27	41	20	72	63	102	9	54	146	40	19	72	21	5	73	97	66	42	23	12	26	63	54	58	0	0	0	0	0	0	0	0	0
ENSDARG00000007080:UTR2	chr6	36391216	36391687	471	+	145	17	9	35	14	11	30	79	71	12	57	7	35	47	37	20	66	27	23	15	3	11	10	39	4	71	57	131	36	15	16	34	47	69	104	0	0	0	0	0	0	0	0	0
ENSDARG00000007081:UTR1	chr22	20406409	20408984	2575	-	864	10100	10861	12601	9536	9463	8503	10442	7624	7424	7110	7978	6913	7043	7798	10304	8469	6118	6539	7915	5145	5342	6878	7064	4888	8362	9418	10090	5198	5771	6882	8387	9642	8281	9756	1	1	3	0	0	0	0	0	40
ENSDARG00000007086:UTR2	chr16	22288776	22289250	474	-	178	0	0	0	0	0	0	0	0	0	0	0	0	0	0	0	0	0	0	0	2	9	5	0	0	2	0	0	0	0	0	0	0	3	7	0	0	0	0	0	0	0	0	0
ENSDARG00000007092:UTR2	chr3	53350304	53350547	243	+	81	315	310	294	405	560	421	534	482	294	272	388	367	486	447	729	542	690	727	622	831	883	1216	1010	735	827	1267	1140	371	563	710	941	910	798	985	0	0	0	0	0	0	0	0	0
ENSDARG00000007097:UTR2	chr15	7189397	7190183	786	+	259	0	0	0	0	0	0	0	0	0	0	1	1	0	1	0	0	3	5	2	0	1	1	0	2	0	14	0	0	0	0	0	0	0	2	0	0	0	0	0	0	0	0	0
ENSDARG00000007098:UTR2	chr6	10015524	10016472	948	-	301	1016	1864	2349	1376	802	914	1609	1739	1383	1623	1291	1598	1666	2019	3433	2889	2810	4216	3874	2268	3493	5497	5071	2939	4880	6175	7149	2699	3262	1872	4975	5516	5748	5395	0	0	0	0	0	0	0	0	17
ENSDARG00000007099:UTR3	chr9	46405586	46406613	1027	-	376	955	2375	2092	1502	1104	994	1749	1541	1431	1915	1433	2953	2935	4014	6753	7689	7658	10532	9772	5277	8428	10324	14559	6009	15725	19413	17671	6464	8204	3579	14203	14480	12972	14471	0	1	0	0	0	0	0	0	194
ENSDARG00000007108:UTR2	chr21	34947737	34947931	194	-	65	0	0	0	7	0	0	4	6	0	2	0	0	2	0	0	3	0	0	0	0	1	0	0	0	7	0	0	0	0	0	0	0	1	0	0	0	0	0	0	0	0	0	0
ENSDARG00000007108:UTR3	chr21	34945032	34945299	267	-	110	629	777	829	578	583	532	766	751	406	355	351	147	162	165	132	71	8	15	20	28	18	58	43	23	46	35	74	33	16	54	55	24	35	89	0	0	0	0	0	0	0	0	0
ENSDARG00000007125:UTR6	chr8	6903326	6903414	88	-	28	168	182	196	271	309	328	384	204	240	223	244	180	223	153	155	147	120	218	203	132	203	269	197	127	192	280	215	120	144	177	200	327	309	269	0	0	0	0	0	0	0	0	0
ENSDARG00000007127:UTR3	chr20	30922594	30923267	673	-	228	889	932	1090	1017	764	783	1038	922	872	843	860	862	946	826	1026	637	500	512	476	240	274	436	436	225	401	575	624	251	483	731	683	841	712	1009	0	0	0	0	0	0	0	0	5
ENSDARG00000007130:UTR2	chr11	41846058	41846337	279	-	92	206	114	191	234	368	199	227	248	178	117	201	254	214	275	686	525	960	992	872	952	988	1426	1474	860	890	1446	1426	691	718	838	815	1074	1036	1064	0	0	0	0	0	0	0	0	3
ENSDARG00000007135:UTR3	chr16	32110195	32111523	1328	-	414	934	826	881	1791	1934	1786	2311	1789	1453	1072	1508	1269	1398	1330	2785	1965	2376	2469	2500	2341	2890	3880	3328	2152	2905	3466	3871	1578	2359	2552	3257	3342	3260	3323	0	0	0	0	0	1	0	0	3
ENSDARG00000007135:UTR4	chr16	32110194	32111523	1329	-	414	934	826	881	1791	1934	1786	2311	1789	1453	1072	1508	1269	1398	1330	2785	1965	2376	2469	2500	2341	2890	3880	3328	2152	2905	3466	3872	1578	2359	2552	3257	3342	3261	3323	0	0	0	0	0	1	0	0	3
ENSDARG00000007136:UTR5	chr19	27313936	27316797	2861	-	905	800	878	839	1655	1513	1415	1682	982	817	939	1069	796	1069	1102	1385	1115	815	727	1301	503	604	700	1003	501	1114	1357	1410	638	675	912	1283	1352	1434	1409	0	0	0	0	0	0	0	0	0
ENSDARG00000007136:UTR6	chr19	27283071	27287041	3970	-	1304	17	20	15	13	36	12	38	7	17	32	9	7	14	15	30	6	21	9	6	12	3	10	15	10	20	22	51	24	6	4	28	33	16	32	0	0	0	0	0	0	0	0	0
ENSDARG00000007141:UTR10	chr7	38684905	38685337	432	+	168	3072	4521	5225	2730	2228	2226	4064	2026	2799	2289	2867	2616	2925	3811	5017	4611	4207	3649	5699	2197	3467	5943	6091	3579	3515	5367	5948	2378	3253	2560	4051	4958	4927	4446	0	0	0	0	0	0	0	0	10
ENSDARG00000007141:UTR5	chr7	38681022	38681134	112	+	19	3	0	1	0	0	10	0	6	0	0	2	18	0	0	0	0	0	0	2	8	0	0	0	0	23	32	10	24	0	22	20	34	14	78	0	0	0	0	0	0	0	0	0
ENSDARG00000007141:UTR6	chr7	38681229	38681334	105	+	20	0	0	0	0	0	0	0	0	0	0	0	0	0	0	0	0	0	0	0	0	0	1	2	0	3	0	0	0	0	0	0	0	3	4	0	0	0	0	0	0	0	0	0
ENSDARG00000007141:UTR7	chr7	38681874	38681937	63	+	22	0	0	0	0	0	0	0	0	0	0	0	0	0	0	0	0	0	0	0	0	0	0	0	0	0	0	0	0	0	0	0	0	0	0	0	0	0	0	0	0	0	0	0
ENSDARG00000007141:UTR8	chr7	38683131	38683217	86	+	22	0	0	0	0	0	0	4	0	0	0	6	0	0	0	0	0	0	0	0	0	0	0	0	0	0	0	0	0	0	0	0	0	0	0	0	0	0	0	0	0	0	0	0
ENSDARG00000007141:UTR9	chr7	38684905	38685154	249	+	85	3068	4515	5205	2729	2217	2226	4059	2020	2798	2289	2860	2615	2923	3802	5017	4601	4204	3638	5686	2194	3450	5911	6081	3556	3509	5359	5943	2376	3246	2556	4043	4955	4909	4434	0	0	0	0	0	0	0	0	10
ENSDARG00000007149:UTR4	chr23	28681660	28681775	115	+	19	0	2	0	0	0	0	0	0	0	0	0	0	0	0	0	0	0	0	0	0	0	0	0	0	0	0	0	0	0	0	0	0	0	0	0	0	0	0	0	0	0	0	0
ENSDARG00000007151:UTR3	chr20	605480	605512	32	+	5	0	0	0	0	0	0	0	0	0	0	0	0	0	0	0	0	0	0	0	0	0	0	0	0	0	0	0	0	0	0	0	0	0	0	0	0	0	0	0	0	0	0	0
ENSDARG00000007169:UTR3	chr17	35225613	35225761	148	-	54	3	13	18	35	14	14	9	33	6	27	16	17	12	53	37	31	4	13	8	0	1	1	34	24	8	9	20	1	13	11	2	4	17	1	0	0	0	0	0	0	0	0	0
ENSDARG00000007171:UTR2	chr20	37735900	37736703	803	+	298	14	9	41	24	37	29	33	27	21	13	19	19	16	11	21	10	3	0	0	0	7	5	2	1	11	20	4	6	0	0	13	18	2	13	0	0	0	1	0	0	1	2	0
ENSDARG00000007172:UTR3	chr8	9222683	9223329	646	-	140	180	164	255	249	225	190	309	241	175	212	168	192	99	152	145	160	91	81	149	53	96	136	88	50	610	758	361	359	84	86	463	498	431	688	0	0	0	0	0	0	0	0	0
ENSDARG00000007175:UTR5	chr4	17536242	17536265	23	+	3	0	6	0	2	2	5	2	8	3	0	0	1	0	1	0	0	0	0	2	2	0	0	0	0	0	0	6	0	0	0	0	9	0	6	0	0	0	0	0	0	0	0	0
ENSDARG00000007175:UTR6	chr4	17537563	17537618	55	+	13	10	21	2	3	0	14	19	2	7	11	5	6	3	0	3	0	2	3	0	0	0	3	0	0	7	10	1	0	0	0	34	2	10	15	0	0	0	0	0	0	0	0	0
ENSDARG00000007175:UTR7	chr4	17537563	17538270	707	+	187	319	453	422	185	240	190	349	188	205	207	241	202	180	232	443	324	471	238	303	383	348	427	767	477	461	688	632	297	515	500	488	670	602	511	0	0	0	0	0	0	0	0	0
ENSDARG00000007179:UTR5	chr20	31440180	31441030	850	-	284	7658	4889	6174	8045	10532	7647	8783	8213	6719	6257	7161	4442	4376	6464	5959	4123	2140	2997	3844	3443	3127	4728	3688	3106	3027	4389	3898	2197	2430	3191	3440	3361	3368	2992	96	108	75	2	493	479	382	82	334
ENSDARG00000007179:UTR6	chr20	31428818	31431933	3115	-	1064	240	301	290	222	243	198	274	215	155	144	193	236	142	235	171	178	89	103	113	48	122	186	218	96	207	254	281	105	194	287	455	438	368	382	0	0	0	0	0	0	0	6	0
ENSDARG00000007180:UTR3	chr18	5518113	5518142	29	+	6	0	0	4	0	0	0	0	0	0	0	0	0	0	7	0	0	0	0	0	0	0	0	0	0	0	0	0	0	0	0	0	0	0	0	0	0	0	0	0	0	0	0	0
ENSDARG00000007180:UTR4	chr18	5518523	5520076	1553	+	504	5509	4465	5548	4534	5929	5566	5960	5631	7008	7754	7966	4909	3761	5703	2342	1963	482	734	902	488	310	604	583	349	536	778	1077	619	2775	4056	4909	3829	4229	3479	97	71	80	29	131	226	158	42	294
ENSDARG00000007181:UTR3	chr21	22346536	22346554	18	+	6	190	188	220	298	378	280	298	244	219	164	266	189	194	126	139	93	38	43	45	7	19	14	19	16	0	8	24	5	23	14	21	14	17	24	0	0	0	0	0	0	0	0	0
ENSDARG00000007181:UTR4	chr21	22346536	22346723	187	+	55	274	222	294	364	483	404	427	375	310	238	344	239	287	184	160	111	44	51	63	10	28	25	45	22	21	15	59	9	23	22	21	34	25	46	0	0	0	0	0	0	0	0	0
ENSDARG00000007184:UTR7	chr21	23164115	23164137	22	-	1	1	0	0	0	0	0	0	0	0	0	0	0	0	1	0	0	0	0	0	0	0	0	0	0	6	0	0	0	0	0	0	0	0	0	0	0	0	0	0	0	0	0	0
ENSDARG00000007184:UTR8	chr21	23159384	23164137	4753	-	1664	74	66	59	111	92	70	67	73	83	56	39	76	39	56	48	20	8	9	20	9	23	29	7	16	33	48	17	20	18	37	51	35	33	30	0	0	0	0	0	0	0	0	4
ENSDARG00000007186:UTR2	chr19	15532312	15532515	203	+	65	0	6	7	5	7	7	1	0	10	3	3	0	0	2	5	3	21	13	3	12	11	15	9	2	28	58	44	12	1	0	48	54	23	41	0	0	0	0	0	0	0	0	0
ENSDARG00000007195:UTR7	chr11	36214785	36216651	1866	+	621	0	0	0	0	1	0	0	1	0	0	2	0	0	0	0	0	0	0	0	0	0	3	0	0	0	0	0	0	0	0	0	0	0	0	0	0	0	0	0	0	0	0	0
ENSDARG00000007196:UTR3	chr6	22333683	22334059	376	+	136	1392	1839	1958	1878	1568	1332	2217	1193	1049	923	1152	1386	1532	1662	2132	1860	1793	1673	2025	1282	1846	2301	2220	1246	2223	2949	2777	1140	1225	925	1692	1951	2196	1785	0	1	0	0	0	0	0	0	6
ENSDARG00000007198:UTR2	chr17	37615836	37615881	45	+	13	0	0	0	0	0	4	1	0	0	0	0	0	1	0	0	3	0	0	0	0	0	0	0	0	4	0	0	0	1	0	0	0	3	0	0	0	0	0	0	0	0	0	0
ENSDARG00000007198:UTR3	chr17	37617996	37618891	895	+	336	3402	4261	4058	3287	3785	3320	4033	3379	3116	3056	3379	2853	3259	2551	4069	3361	2495	2807	1989	1471	1445	1877	2474	1343	2967	3704	3972	2088	2104	2054	3110	4020	2962	3394	0	1	0	0	0	0	0	0	0
ENSDARG00000007199	chr7	25702442	25709533	7091	+	2150	0	0	0	0	0	0	0	0	0	0	0	0	0	0	0	0	0	0	1	0	0	0	0	0	0	2	0	0	0	0	0	0	0	0	0	0	0	0	0	0	0	0	0
ENSDARG00000007207:UTR4	chr11	2540138	2543233	3095	-	1077	117	82	90	194	181	220	462	237	179	142	216	126	101	140	139	132	117	109	125	156	209	300	202	68	140	180	167	109	104	108	125	204	188	242	0	0	0	0	0	0	0	0	0
ENSDARG00000007216:UTR3	chr23	43695821	43696358	537	-	148	2698	3201	3379	3756	3294	3271	3801	3158	2734	2476	2551	2955	2594	2947	4587	3426	4146	4465	4149	4326	4714	6371	5227	3458	5277	6317	5860	2810	3697	4484	4336	5259	4677	4993	0	0	0	0	0	0	0	0	24
ENSDARG00000007216:UTR4	chr23	43695035	43696358	1323	-	386	2701	3217	3388	3779	3294	3278	3810	3158	2739	2486	2560	2968	2609	2980	4600	3441	4175	4488	4179	4392	4747	6429	5298	3508	5350	6365	5916	2844	3751	4553	4394	5349	4699	5030	0	0	0	0	0	0	0	0	24
ENSDARG00000007217:UTR3	chr21	34834544	34835266	722	+	236	57	104	95	120	86	85	155	89	80	69	77	122	97	109	151	165	202	163	286	189	279	379	306	231	446	471	480	253	152	129	315	367	377	377	0	0	0	0	0	0	0	0	0
ENSDARG00000007217:UTR4	chr21	34840134	34843004	2870	+	902	0	3	0	4	4	0	0	0	0	6	6	0	6	0	0	1	1	0	6	7	9	0	7	11	4	5	14	5	5	5	1	0	3	3	0	0	0	0	0	0	0	0	0
ENSDARG00000007219:UTR4	chr13	36322029	36322102	73	-	13	0	0	0	0	0	0	5	0	0	0	0	0	0	0	0	0	0	0	0	0	0	0	0	0	0	0	0	0	0	0	3	0	0	0	0	0	0	0	0	0	0	0	0
ENSDARG00000007219:UTR5	chr13	36322025	36322102	77	-	13	0	0	0	0	0	0	5	0	0	0	0	0	0	0	0	0	0	0	0	0	0	0	0	0	0	0	0	0	0	0	3	0	0	0	0	0	0	0	0	0	0	0	0
ENSDARG00000007219:UTR6	chr13	36321430	36321716	286	-	95	0	6	0	0	0	0	5	0	4	0	0	0	0	1	1	0	0	0	0	0	0	0	0	0	0	0	0	0	2	0	0	0	0	0	0	0	0	0	0	0	0	0	0
ENSDARG00000007219:UTR7	chr13	36321090	36321716	626	-	217	0	20	5	0	0	0	19	17	8	1	9	14	12	10	23	7	0	4	6	1	0	0	12	0	3	5	1	0	6	0	17	5	2	18	0	0	0	0	0	0	0	0	0
ENSDARG00000007219:UTR8	chr13	36321087	36322102	1015	-	291	0	20	5	0	0	0	24	17	8	1	9	14	12	10	23	7	0	4	6	1	0	0	12	0	3	5	1	0	6	0	20	5	2	18	0	0	0	0	0	0	0	0	0
ENSDARG00000007219:UTR9	chr13	36321087	36321718	631	-	219	0	20	5	0	0	0	19	17	8	1	9	14	12	10	23	7	0	4	6	1	0	0	12	0	3	5	1	0	6	0	17	5	2	18	0	0	0	0	0	0	0	0	0
ENSDARG00000007220:UTR2	chr15	18389515	18389669	154	-	46	0	0	0	0	0	0	0	0	0	0	0	0	0	0	0	0	0	0	0	0	0	0	0	0	0	0	0	0	0	0	0	0	0	0	0	0	0	0	0	0	0	0	0
ENSDARG00000007220:UTR3	chr15	18368808	18369240	432	-	177	24	22	12	48	0	24	10	2	7	26	4	11	13	12	8	2	20	0	18	0	3	1	26	6	4	12	27	7	18	28	2	13	6	5	0	0	0	0	0	0	0	0	0
ENSDARG00000007221:UTR5	chr20	39359729	39360343	614	-	229	3003	2163	2418	3388	3658	3463	3507	2301	1792	1825	2392	1339	1493	1248	2581	1549	2752	2403	2914	3862	3830	4585	4317	3582	2679	4027	3579	1476	3096	4658	3000	3868	2902	2541	0	0	0	0	0	0	1	0	10
ENSDARG00000007221:UTR6	chr20	39359728	39360343	615	-	229	3003	2163	2418	3388	3658	3463	3507	2301	1792	1825	2392	1339	1493	1248	2581	1549	2754	2403	2914	3862	3830	4585	4317	3582	2679	4027	3579	1476	3096	4658	3000	3868	2902	2541	0	0	0	0	0	0	1	0	10
ENSDARG00000007231:UTR3	chr6	27614439	27615439	1000	+	338	1880	2013	1914	2743	2699	1748	2401	1850	1393	1452	1440	1777	1909	1793	2066	1795	1209	1277	1175	1009	1347	1789	1450	899	1593	1961	1871	752	1014	1472	1507	1815	1532	1688	0	1	0	0	0	0	0	0	1
ENSDARG00000007231:UTR4	chr6	27614439	27615701	1262	+	440	1881	2014	1914	2743	2703	1748	2403	1857	1393	1453	1440	1786	1909	1793	2071	1795	1211	1277	1175	1009	1347	1789	1450	899	1593	1961	1871	752	1014	1472	1507	1815	1537	1688	0	1	0	0	0	0	0	0	1
ENSDARG00000007241:UTR4	chr2	32018041	32018371	330	+	141	1012	1233	1301	1050	919	822	1178	1040	514	473	523	207	230	252	273	275	131	152	148	98	106	281	176	144	149	164	216	117	91	110	118	153	132	178	0	1	2	0	0	0	0	0	4
ENSDARG00000007245:UTR2	chr3	21018052	21018425	373	-	122	0	0	0	0	0	0	0	3	0	0	1	0	0	0	0	0	0	0	0	0	0	1	4	0	2	3	2	0	0	1	0	12	0	0	0	0	0	0	0	0	0	0	0
ENSDARG00000007247:UTR3	chr25	10482523	10483226	703	+	261	8	42	22	23	41	53	77	35	51	18	26	16	20	18	8	0	16	12	8	13	3	34	2	0	12	25	7	6	3	1	16	0	4	18	0	0	0	0	0	0	0	0	0
ENSDARG00000007250:UTR5	chr22	11070841	11071781	940	-	327	1947	2320	2821	2574	2440	2042	2817	2010	1135	979	1016	745	800	712	424	390	224	157	226	111	201	210	237	114	212	215	309	88	99	120	148	157	169	164	0	0	0	0	0	0	0	0	0
ENSDARG00000007257:UTR5	chr16	49660899	49661191	292	+	83	220	377	468	468	378	350	420	374	333	368	319	286	373	413	465	470	210	344	354	86	175	266	419	207	229	327	288	129	247	167	218	166	273	201	0	0	0	0	0	0	0	0	0
ENSDARG00000007257:UTR6	chr16	49660899	49661406	507	+	153	1205	1424	1762	1378	1307	1122	1215	1118	882	1005	979	1015	1007	1285	1816	1522	1331	1670	1853	1395	1738	2085	1822	1213	2132	2860	2536	1206	1308	1122	1876	1803	2004	2047	0	0	0	0	0	0	0	0	0
ENSDARG00000007271:UTR5	chr24	26342870	26342904	34	+	13	0	0	0	0	0	4	0	0	0	0	0	0	0	0	0	0	0	0	0	0	0	0	0	0	0	0	0	0	0	0	0	0	0	0	0	0	0	0	0	0	0	0	0
ENSDARG00000007271:UTR6	chr24	26342870	26343203	333	+	125	2	13	14	28	31	24	26	26	9	5	20	10	23	11	11	6	16	10	26	13	1	6	3	20	3	17	22	1	0	20	1	5	0	20	0	0	0	0	0	0	0	0	0
ENSDARG00000007275:UTR3	chr8	47664190	47665026	836	+	324	0	3	0	0	0	0	0	0	0	0	0	0	0	0	1	5	0	0	0	0	0	0	0	0	0	0	0	0	0	0	0	0	0	0	0	0	0	0	0	0	0	0	0
ENSDARG00000007276:UTR2	chr5	26111595	26111678	83	-	13	0	0	0	0	0	0	0	0	0	0	0	0	0	0	0	0	0	0	0	6	5	0	0	0	0	14	3	0	2	0	10	6	0	0	0	0	0	0	0	0	0	0	0
ENSDARG00000007277:UTR2	chr4	21744440	21744890	450	+	173	0	0	0	0	0	0	0	0	0	0	0	0	0	0	1	0	0	1	0	4	4	1	4	5	0	0	0	0	0	0	1	0	3	0	0	0	0	0	0	0	0	0	0
ENSDARG00000007277:UTR3	chr4	21744440	21745107	667	+	264	0	0	0	0	0	0	0	0	0	0	0	0	0	0	1	0	15	20	11	119	172	210	60	44	75	92	31	16	38	20	61	48	33	44	0	0	0	0	0	0	0	0	0
ENSDARG00000007277:UTR4	chr4	21744920	21745100	180	+	80	0	0	0	0	0	0	0	0	0	0	0	0	0	0	1	0	15	19	11	115	168	210	56	42	75	92	31	16	38	20	60	48	30	44	0	0	0	0	0	0	0	0	0
ENSDARG00000007278:UTR10	chr11	10388302	10389486	1184	-	443	4833	5866	5698	3700	3627	1911	2714	2273	848	683	691	595	599	636	725	578	522	514	633	507	475	617	852	494	887	1145	1117	526	756	739	983	1132	893	1068	0	0	0	1	0	0	0	0	1
ENSDARG00000007278:UTR6	chr11	10396576	10396586	10	-	3	0	13	23	1	1	1	12	9	17	17	41	7	19	19	27	15	14	1	10	0	2	0	1	2	1	6	11	3	2	15	4	0	12	25	0	0	0	0	0	0	0	0	0
ENSDARG00000007278:UTR7	chr11	10391662	10396586	4924	-	1622	40	70	41	42	52	49	59	68	61	38	58	18	31	58	61	70	61	88	145	89	74	104	51	53	210	189	118	72	83	122	299	212	194	261	1	4	0	0	6	0	0	0	0
ENSDARG00000007278:UTR8	chr11	10389373	10389396	23	-	8	20	58	57	45	37	73	74	115	33	47	53	66	57	47	127	43	33	28	48	35	14	21	42	21	80	85	91	19	35	37	62	34	48	71	0	0	0	0	0	0	0	0	0
ENSDARG00000007278:UTR9	chr11	10388636	10389486	850	-	306	4833	5866	5698	3700	3627	1911	2714	2273	848	683	691	595	599	636	724	578	522	514	633	507	474	617	852	494	887	1145	1117	524	756	739	980	1126	893	1064	0	0	0	1	0	0	0	0	1
ENSDARG00000007279:UTR3	chr21	40930176	40930733	557	-	204	2187	3306	3836	2636	1989	2086	3320	2613	2014	2359	2037	2734	2715	2767	3562	3073	1909	2394	2389	825	1232	1635	2303	1162	4150	4327	5053	2181	1118	802	1998	2036	2521	3006	1	1	0	0	0	0	0	0	0
ENSDARG00000007285:UTR4	chr17	26608511	26608634	123	-	49	86	62	58	105	117	176	234	163	100	104	173	192	277	239	782	605	1270	1238	1298	1487	1707	2362	1391	898	967	1152	1597	649	838	1209	892	998	1286	1123	0	0	0	0	0	0	0	0	7
ENSDARG00000007285:UTR5	chr17	26608509	26608634	125	-	49	86	62	58	105	117	176	234	163	100	104	173	192	277	239	782	605	1270	1238	1298	1487	1707	2362	1392	898	967	1152	1597	649	838	1209	892	998	1286	1123	0	0	0	0	0	0	0	0	7
ENSDARG00000007289:UTR2	chr1	57381847	57382010	163	+	46	7	1	7	0	20	16	12	2	0	4	9	5	0	9	7	12	0	1	8	0	3	0	0	2	10	15	0	18	2	0	13	0	6	0	0	0	0	0	0	0	0	0	0
ENSDARG00000007294:UTR1	chr12	19106570	19107692	1122	-	386	2883	3270	3975	2855	2441	2472	3389	2400	2412	2325	2861	2744	3153	3399	5374	4815	3569	3683	4439	2029	2673	3575	4062	2153	4768	6042	7325	2655	3570	3453	5553	5881	6813	6605	0	0	2	0	0	0	0	0	0
ENSDARG00000007302:UTR2	chr25	19535476	19535811	335	+	117	199	437	515	303	201	244	558	393	303	351	240	210	239	356	88	64	16	24	41	5	5	6	30	15	29	56	36	25	22	36	54	57	37	78	0	0	0	0	0	0	0	0	0
ENSDARG00000007302:UTR3	chr25	19535476	19536331	855	+	282	663	1035	1266	963	744	850	1324	1173	851	900	769	625	503	767	148	155	62	40	68	14	26	49	57	24	90	125	100	111	94	69	152	169	125	228	0	0	0	0	0	0	0	0	0
ENSDARG00000007302:UTR4	chr25	19535476	19537323	1847	+	603	663	1035	1266	963	744	850	1324	1173	851	900	769	625	503	767	148	155	62	40	68	14	26	49	57	24	90	125	100	111	94	69	152	169	125	228	0	0	0	0	0	0	0	0	0
ENSDARG00000007315:UTR3	chr4	16857721	16858192	471	-	190	1200	2025	2133	1476	1263	1206	1887	1135	997	1191	1259	1335	1388	1568	1877	1723	1498	1424	1957	1187	1735	2308	2224	1113	1998	2336	2360	968	1526	1457	1947	2314	2383	2317	2	1	0	0	1	0	1	0	2
ENSDARG00000007320:UTR2	chr2	30178091	30178100	9	-	1	1891	1284	1715	1710	1625	1948	1890	1780	2076	1782	1726	2167	1785	1636	4674	3081	5101	5550	5742	7633	8260	10638	7874	6071	6308	8119	7735	4479	4993	6636	6945	9773	6242	5198	0	0	0	0	0	0	0	0	0
ENSDARG00000007320:UTR3	chr2	30177475	30177532	57	-	20	3841	3243	4274	4014	3654	3474	3689	3365	2937	2723	2720	3253	2933	2514	7498	5418	8334	9818	8582	11632	14630	18223	11230	8296	9423	11516	8855	4311	8907	10839	9140	10305	7084	8763	1	7	2	44	25	3	10	32	44
ENSDARG00000007323:UTR3	chr8	45366004	45366111	107	+	25	3	4	12	1	3	0	2	3	15	4	0	4	0	11	11	24	33	29	21	17	17	50	14	21	8	0	17	23	27	20	34	46	12	37	0	0	0	0	0	0	0	0	5
ENSDARG00000007323:UTR4	chr8	45368518	45368651	133	+	25	120	109	193	128	102	90	116	66	126	34	46	61	61	90	81	105	36	47	127	85	68	51	66	78	65	215	48	62	78	147	160	174	119	159	0	0	0	0	0	0	0	0	0
ENSDARG00000007323:UTR5	chr8	45374054	45374450	396	+	121	567	519	673	734	792	732	866	519	568	490	446	369	412	443	789	509	641	658	493	622	657	741	480	466	1012	1168	838	523	499	731	1056	1331	855	1191	0	0	0	0	0	0	0	0	4
ENSDARG00000007323:UTR6	chr8	45374119	45375108	989	+	374	2577	2527	3143	2397	2726	2013	2603	1830	1929	1684	1780	1799	1595	2028	3192	2520	2655	3318	2622	2196	2417	3352	3157	2349	3414	4225	4393	2027	2508	2815	3723	4083	3732	3951	0	0	0	0	0	0	0	0	4
ENSDARG00000007329:UTR2	chr8	51733906	51737260	3354	-	1263	0	0	1	1	4	0	4	1	1247	2600	1526	14920	15015	14642	64274	51223	41511	49287	54807	23567	30248	39644	46742	24881	60611	70570	69564	30027	29221	30889	48646	55288	56786	62842	0	0	0	0	0	0	0	0	479
ENSDARG00000007344:UTR2	chr3	21240593	21241139	546	-	176	0	0	0	0	0	0	0	0	0	0	0	2	0	0	0	0	0	0	0	0	0	2	0	0	0	0	0	0	0	0	0	0	0	0	0	0	0	0	0	0	0	0	0
ENSDARG00000007347:UTR2	chr13	514448	514843	395	+	129	4	0	0	0	0	8	0	0	7	31	31	183	194	158	1219	1017	2856	2868	2557	4155	3749	5756	5482	3929	3335	4362	5221	2606	3047	4071	3753	4926	3831	3373	0	0	0	0	0	0	0	0	7
ENSDARG00000007349:UTR4	chr5	44989557	44989775	218	+	61	0	0	2	0	0	9	2	0	0	0	0	2	0	7	0	0	0	0	0	0	0	0	0	0	0	0	0	0	0	0	0	0	0	0	0	0	0	0	0	0	0	0	0
ENSDARG00000007349:UTR5	chr5	44989557	44989776	219	+	61	0	0	2	0	0	9	2	0	0	0	0	2	0	7	0	0	0	0	0	0	0	0	0	0	0	0	0	0	0	0	0	0	0	0	0	0	0	0	0	0	0	0	0
ENSDARG00000007349:UTR6	chr5	44989646	44991340	1694	+	604	70	70	70	18	61	43	37	48	23	21	36	48	25	50	67	88	51	31	51	17	25	35	30	9	56	114	66	22	29	22	49	101	44	48	0	0	0	0	0	0	0	0	0
ENSDARG00000007349:UTR7	chr5	44989646	44991344	1698	+	605	70	70	70	18	61	43	37	48	23	21	36	48	25	50	67	88	51	31	51	17	25	35	37	9	56	114	66	22	29	22	49	101	44	48	0	0	0	0	0	0	0	0	0
ENSDARG00000007356:UTR2	chr1	16393076	16393122	46	-	5	0	0	0	0	0	0	0	0	0	0	0	0	0	0	0	0	0	0	0	0	0	0	0	0	0	0	0	0	0	0	0	0	0	0	0	0	0	0	0	0	0	0	0
ENSDARG00000007358:UTR3	chr16	11853456	11854925	1469	-	539	45	78	91	63	52	45	39	64	40	70	43	24	46	40	49	26	10	38	41	10	15	26	1	1	51	23	49	20	15	4	8	15	12	29	0	0	0	0	0	0	0	0	0
ENSDARG00000007358:UTR4	chr16	11853211	11854925	1714	-	627	45	78	91	63	52	45	39	64	40	70	43	24	46	40	49	26	10	38	41	10	15	26	1	1	51	23	49	20	15	4	8	15	12	29	0	0	0	0	0	0	0	0	0
ENSDARG00000007359:UTR2	chr8	50962638	50962889	251	+	72	2020	1821	1957	2487	3155	2588	3830	2080	921	956	1178	636	437	466	905	730	1322	1358	1345	1345	1602	2019	1325	1057	1259	1714	1411	769	811	1235	1316	1727	1225	1036	0	0	0	0	0	0	0	0	4
ENSDARG00000007362:UTR2	chr13	4398814	4400816	2002	+	668	171	176	192	228	213	193	259	338	227	182	214	228	189	144	163	93	61	112	99	38	42	77	74	52	158	210	140	61	46	62	113	117	74	107	0	0	0	0	0	0	0	0	1
ENSDARG00000007366:UTR2	chr7	19401082	19401501	419	+	118	0	0	0	0	0	0	0	0	9	2	0	1	5	5	12	0	6	2	1	7	0	1	4	0	3	5	0	4	0	0	8	0	0	1	0	0	0	0	0	0	0	0	9
ENSDARG00000007369:UTR2	chr8	52109179	52109520	341	-	119	17	2	4	11	19	31	6	12	6	0	1	5	6	4	13	8	5	1	0	0	0	0	0	5	0	0	7	0	2	0	0	0	4	9	0	0	0	0	0	0	0	0	0
ENSDARG00000007369:UTR3	chr8	52107916	52108980	1064	-	351	319	343	404	488	315	485	528	507	283	372	369	266	339	371	271	251	176	196	178	102	107	134	294	119	522	548	467	236	175	122	495	479	376	484	0	0	0	0	0	0	0	0	0
ENSDARG00000007369:UTR4	chr8	52107744	52109520	1776	-	593	1647	1536	1720	3084	2384	2693	3478	3176	1906	1885	1873	1553	1336	1517	1453	1204	1537	1913	1530	2029	2184	3027	1902	1373	2261	2462	2183	958	1252	1568	2265	2149	1774	2294	0	0	0	0	0	0	0	0	0
ENSDARG00000007369:UTR5	chr8	52106817	52109520	2703	-	828	1647	1536	1720	3084	2384	2693	3478	3176	1906	1885	1873	1553	1336	1517	1453	1204	1537	1913	1530	2029	2184	3027	1902	1373	2261	2464	2183	958	1252	1568	2265	2149	1777	2294	0	0	0	0	0	0	0	0	0
ENSDARG00000007370:UTR2	chr7	25558274	25561153	2879	-	1005	28	19	21	31	21	28	22	7	28	6	9	23	18	22	48	29	40	33	34	25	25	37	35	44	66	92	98	41	27	39	68	80	81	65	0	0	0	0	0	0	0	0	0
ENSDARG00000007377:UTR10	chr17	51757100	51757134	34	+	5	5	3	6	12	18	25	34	7	26	7	24	12	16	31	14	30	5	12	6	18	0	0	28	14	22	17	35	3	29	0	16	0	1	9	0	0	0	0	0	0	0	0	0
ENSDARG00000007377:UTR11	chr17	51757100	51757551	451	+	172	3511	7705	7587	4581	3055	4086	7821	5505	5660	5923	5794	5125	6446	7833	7793	8764	6780	7036	7992	4173	5803	10925	11674	6506	10102	12605	17209	6643	5776	4052	8535	10452	12144	9575	0	1	0	1	0	0	0	0	17
ENSDARG00000007377:UTR12	chr17	51757100	51760243	3143	+	1088	3517	7714	7587	4581	3057	4091	7821	5505	5660	5923	5798	5133	6455	7839	7823	8796	6818	7106	8065	4215	5889	10998	11724	6546	10350	12767	17345	6719	5790	4065	8693	10582	12254	9698	0	1	0	1	0	0	0	0	17
ENSDARG00000007382:UTR3	chr13	31372491	31372522	31	-	8	0	0	0	0	0	0	0	0	0	0	0	0	0	0	0	0	0	0	0	0	0	0	0	0	0	0	0	0	0	0	0	0	0	0	0	0	0	0	0	0	0	0	0
ENSDARG00000007382:UTR4	chr13	31371535	31372522	987	-	346	13	15	5	0	0	3	5	13	0	0	0	0	0	0	0	2	20	8	0	33	20	31	30	18	33	18	27	13	19	9	38	89	17	25	0	0	0	0	0	0	0	0	0
ENSDARG00000007383:UTR1	chr18	46171103	46174243	3140	-	947	555	536	577	631	783	776	865	597	505	388	559	479	530	641	646	793	352	416	650	204	327	435	400	243	575	723	535	258	183	220	474	437	381	420	0	0	0	0	0	0	0	0	0
ENSDARG00000007385:UTR2	chr7	60148451	60148852	401	-	150	6460	6398	6806	10965	11731	10516	12425	9244	7439	6561	7636	7850	7504	7354	12444	10268	9815	10645	11045	10553	10954	15126	13020	8714	12263	15011	15837	6904	10273	11736	13509	15896	15119	14648	0	1	0	0	0	0	0	0	6
ENSDARG00000007387:UTR5	chr1	39869340	39869642	302	+	78	16	21	14	46	54	29	61	57	42	28	25	22	16	28	3	26	3	10	40	17	21	42	18	5	83	96	62	46	20	11	98	61	40	63	0	0	0	0	0	0	0	0	0
ENSDARG00000007387:UTR6	chr1	39869340	39870174	834	+	291	1308	1178	1445	1571	1576	1346	1562	1221	1054	936	1128	1356	1273	1185	2301	1919	2154	2060	1979	1551	1671	2111	2387	1500	1801	2252	2169	1012	1810	2071	2198	2682	2228	2114	0	1	0	0	0	1	0	0	3
ENSDARG00000007387:UTR7	chr1	39879776	39880189	413	+	122	26	50	4	43	49	36	71	36	47	34	31	52	53	26	13	16	0	0	2	0	8	2	3	14	9	0	3	3	0	11	0	0	2	3	0	0	0	0	0	0	0	0	0
ENSDARG00000007396:UTR2	chr9	23026323	23026785	462	-	142	49	119	68	58	64	15	147	134	49	22	53	25	78	63	4	24	13	15	28	25	9	25	16	20	3	6	25	19	20	7	25	34	31	22	0	0	0	0	0	0	0	0	0
ENSDARG00000007398:UTR4	chr7	9635788	9635834	46	-	11	0	0	0	0	0	0	0	0	0	0	0	0	0	0	0	0	0	0	0	0	0	0	0	0	0	0	0	0	0	0	0	0	0	0	0	0	0	0	0	0	0	0	0
ENSDARG00000007398:UTR5	chr7	9526267	9526359	92	-	20	0	1	1	5	25	11	15	8	0	9	2	0	10	8	12	0	5	0	0	30	1	2	20	0	10	37	1	0	1	5	7	1	12	32	0	0	0	0	0	0	0	0	0
ENSDARG00000007405:UTR3	chr4	16876830	16877460	630	-	189	5713	6668	7157	5283	5180	4186	5469	3945	3632	3473	3753	3801	3947	4705	5985	5684	4817	4811	5694	3228	3800	5358	5934	3560	6879	7703	8881	4305	3738	3689	5963	5753	6787	6477	0	0	0	0	0	2	0	0	1
ENSDARG00000007406:UTR2	chr15	47446299	47449248	2949	+	1121	21	16	27	27	1	4	0	8	6	5	2	17	17	16	0	22	51	47	35	254	302	486	187	279	69	67	84	34	149	174	23	43	47	29	0	0	0	0	0	0	0	0	0
ENSDARG00000007407:UTR2	chr11	27545367	27545719	352	+	126	3	9	8	1	5	3	8	5	0	1	8	22	41	11	88	105	21	36	24	1	2	19	46	22	22	36	84	22	25	23	18	81	50	13	0	0	0	0	0	0	0	0	0
ENSDARG00000007409:UTR3	chr13	30575383	30575717	334	+	107	403	703	957	629	303	442	951	526	433	414	556	337	438	489	136	170	44	25	85	14	52	12	76	25	77	66	44	39	35	26	38	33	66	64	0	0	0	0	0	0	0	0	0
ENSDARG00000007409:UTR4	chr13	30575457	30575799	342	+	111	850	1329	1633	1288	678	880	1490	967	806	649	865	609	663	650	179	204	59	54	120	34	70	21	85	36	92	105	74	58	40	28	64	73	80	78	0	0	0	0	0	0	0	0	0
ENSDARG00000007412:UTR2	chr6	48068694	48068769	75	-	15	0	3	0	0	0	0	0	0	0	0	0	0	0	0	8	0	0	0	0	0	0	0	0	0	0	0	0	0	0	0	0	0	0	1	0	0	0	0	0	0	0	0	0
ENSDARG00000007413:UTR3	chr4	1648051	1648533	482	-	135	2056	2584	3619	2314	1666	1687	2801	3249	2768	2891	2018	2585	2197	2806	3118	2872	1578	2111	2687	1506	1949	3011	1979	1678	2919	3196	2868	1806	2525	1768	3983	4728	3622	4339	0	0	6	0	0	0	1	3	0
ENSDARG00000007413:UTR4	chr4	1647097	1648533	1436	-	483	7637	8545	10627	7144	6350	5735	8486	7193	6834	6588	6428	7067	6766	7809	10247	8386	5639	6030	7255	5030	6060	9159	7225	5018	8309	9500	9674	4897	7327	7834	11144	11977	11158	12554	0	0	6	0	1	0	1	3	0
ENSDARG00000007418:UTR2	chr24	11070109	11070416	307	-	109	249	824	915	1019	539	636	1691	1881	762	1242	732	513	742	1022	264	336	80	60	84	34	99	154	159	76	55	117	152	39	53	43	54	84	110	68	0	0	0	0	0	0	0	0	0
ENSDARG00000007421:UTR1	chr22	12786477	12786532	55	+	9	0	0	1	0	0	0	3	0	1	0	1	5	0	4	0	1	3	2	5	1	4	0	3	0	0	0	0	0	0	0	0	0	1	3	0	0	0	0	0	0	0	0	0
ENSDARG00000007425:UTR2	chr2	37973976	37974725	749	+	301	0	4	0	1	0	0	0	0	62	79	42	30	19	11	0	15	0	2	6	0	9	18	1	7	9	6	5	5	12	10	22	28	8	13	0	0	0	0	0	0	0	0	39
ENSDARG00000007429:UTR3	chr5	32498535	32498557	22	+	7	7	43	54	17	2	7	41	52	15	38	9	25	77	37	13	37	10	18	15	0	8	13	50	15	8	40	21	1	14	0	3	11	8	1	0	0	0	0	0	0	0	0	0
ENSDARG00000007429:UTR4	chr5	32498535	32498736	201	+	69	692	642	734	779	638	788	863	636	755	482	623	475	411	412	222	158	184	186	135	123	122	188	296	176	226	237	239	141	201	216	124	121	137	113	0	0	0	0	0	0	0	0	1
ENSDARG00000007430:UTR2	chr5	63509760	63511185	1425	-	424	41	35	11	21	17	38	37	49	77	110	114	83	92	96	92	83	15	20	27	10	21	13	11	0	9	4	2	2	7	16	9	15	22	24	0	0	0	0	0	0	1	0	23
ENSDARG00000007438:UTR3	chr24	37257595	37258242	647	-	206	16413	14238	17399	14073	17193	16242	17367	10983	11647	8972	11976	6925	8288	9165	7442	6351	6241	5983	7390	6709	6625	9128	8262	6367	5305	6788	7150	3672	6261	9593	7869	9947	8934	8100	0	0	0	0	0	0	7	0	6
ENSDARG00000007443:UTR2	chr1	8638161	8638459	298	-	104	356	683	514	619	583	524	742	760	433	506	427	582	476	559	371	397	153	236	224	95	158	182	158	72	192	288	306	137	113	111	171	138	206	268	0	0	0	0	0	0	0	0	0
ENSDARG00000007444:UTR2	chr8	11680375	11681559	1184	+	433	83	105	136	113	89	99	86	146	43	54	70	43	95	28	25	29	11	18	31	52	57	55	44	41	62	122	50	41	25	37	73	46	52	98	0	0	0	0	0	0	0	0	0
ENSDARG00000007449:UTR5	chr3	29880529	29880546	17	-	3	0	0	0	0	0	0	0	0	0	0	0	0	0	0	0	0	0	0	0	0	0	0	0	0	0	0	0	0	0	0	0	0	0	0	0	0	0	0	0	0	0	0	0
ENSDARG00000007449:UTR6	chr3	29872818	29873650	832	-	270	1260	1705	1812	2056	1467	1504	2575	2511	806	1005	812	548	406	508	827	788	1067	1212	1058	751	936	1141	1264	803	1650	1756	1879	708	1186	939	1360	1740	1366	1591	0	1	0	0	0	1	1	0	14
ENSDARG00000007461:UTR1	chr18	12867399	12867821	422	-	134	20	12	26	4	25	10	20	17	18	3	12	20	4	19	19	18	5	0	7	0	0	1	3	0	8	4	1	0	0	3	2	0	1	0	0	0	0	0	0	0	0	0	0
ENSDARG00000007465:UTR6	chr12	30345835	30346410	575	-	217	6875	6352	7126	8015	9235	6968	7078	6598	5416	5179	5505	4062	3229	3686	1299	1119	206	390	374	148	186	153	301	200	327	393	408	189	1486	1928	3010	2805	2560	2552	0	0	0	0	0	0	0	0	1
ENSDARG00000007465:UTR7	chr12	30344075	30346410	2335	-	834	6907	6435	7200	8092	9266	7051	7135	6684	5450	5229	5589	4076	3248	3720	1307	1133	206	390	374	149	187	153	302	200	331	401	416	191	1493	1942	3021	2824	2584	2586	0	0	0	0	0	0	0	0	1
ENSDARG00000007467:UTR3	chr12	17025725	17026121	396	-	152	0	0	0	0	0	0	0	0	0	0	0	0	0	0	0	0	0	0	0	0	0	0	0	0	0	0	0	0	0	0	0	0	0	0	0	0	0	0	0	0	0	0	0
ENSDARG00000007477:UTR3	chr1	38346042	38346663	621	-	183	204	287	320	241	222	195	254	188	135	174	131	188	221	239	81	124	10	18	10	10	19	6	25	1	20	33	16	14	76	75	125	110	165	133	0	0	0	0	0	0	0	0	0
ENSDARG00000007485:UTR2	chr9	25347813	25348208	395	-	137	4416	5788	6106	4635	3803	3764	5288	3377	2427	2133	2734	1685	1940	2054	1509	1347	1053	944	1172	603	736	1174	1031	497	1638	2177	1737	693	847	713	1919	2151	1859	1882	0	0	0	0	0	0	0	0	2
ENSDARG00000007490:UTR2	chr12	30442229	30442363	134	-	35	0	0	0	0	0	0	0	0	0	0	0	0	0	0	0	0	0	0	0	0	0	0	0	0	0	0	0	0	0	0	0	0	0	0	0	0	0	0	0	0	0	0	0
ENSDARG00000007494:UTR5	chr11	26568846	26568847	1	-	0	0	20	23	9	4	16	14	4	7	11	15	13	16	34	18	34	2	0	7	0	1	0	6	3	3	1	2	0	0	0	3	5	5	3	0	0	0	0	0	0	0	0	0
ENSDARG00000007494:UTR6	chr11	26568831	26568847	16	-	5	0	30	25	11	4	17	23	11	21	18	31	23	33	46	21	39	4	1	17	2	3	0	9	9	3	4	2	0	0	0	11	5	9	3	0	0	0	0	0	0	0	0	0
ENSDARG00000007494:UTR7	chr11	26568491	26568847	356	-	98	1719	1679	1879	2819	2751	2552	3180	2270	1910	1555	1776	1675	1782	1689	1226	1044	599	488	643	485	424	477	538	284	304	387	250	130	274	420	212	263	235	297	0	0	0	0	0	0	0	0	0
ENSDARG00000007496:UTR2	chr20	418512	418556	44	-	13	47	33	23	98	90	125	101	82	57	57	65	70	69	55	45	35	72	45	62	38	97	102	93	52	11	49	67	36	27	55	73	77	68	74	0	0	0	0	0	0	0	0	0
ENSDARG00000007523:UTR3	chr4	22424452	22425526	1074	-	367	465	613	673	505	495	390	447	367	435	331	446	682	621	634	1916	1408	1621	1771	1918	1451	1546	2011	2019	1213	1833	2255	2367	984	1897	2603	2993	3031	2795	2406	0	0	0	0	0	0	0	0	6
ENSDARG00000007523:UTR4	chr4	22424450	22425776	1326	-	410	465	613	673	513	495	390	450	367	435	331	446	682	623	634	1916	1408	1621	1771	1918	1451	1546	2021	2023	1213	1833	2259	2367	984	1897	2603	2993	3031	2795	2406	0	0	0	0	0	0	0	0	6
ENSDARG00000007526:UTR2	chr7	19043749	19043877	128	-	42	1801	2494	2221	2252	2085	2085	2695	1884	1704	1417	1613	1107	1019	923	755	479	651	539	577	743	787	1233	847	527	867	1012	1071	502	661	672	812	1386	913	976	0	0	0	0	0	0	0	0	0
ENSDARG00000007534:UTR7	chr1	15223298	15223551	253	+	75	0	0	0	2	0	0	5	4	0	0	0	0	0	0	0	0	0	0	0	7	3	0	2	0	0	0	0	0	0	0	0	0	2	1	0	0	0	0	0	0	0	0	0
ENSDARG00000007534:UTR8	chr1	15223298	15224338	1040	+	324	0	0	0	2	0	0	5	4	0	0	0	0	0	0	0	0	0	0	0	7	3	0	2	0	0	0	0	0	0	0	0	0	2	1	0	0	0	0	0	0	0	0	0
ENSDARG00000007553:UTR2	chr2	32844752	32846324	1572	+	571	3	10	2	23	15	44	9	0	16	8	5	15	11	3	4	3	5	0	2	2	1	0	0	0	4	2	0	2	0	0	0	0	3	0	0	0	0	0	0	0	0	0	0
ENSDARG00000007560:UTR2	chr8	26573258	26573963	705	+	214	0	3	18	1	18	0	4	6	15	0	0	2	8	13	3	3	6	25	5	16	5	8	8	17	8	14	18	3	19	35	1	1	15	14	0	0	0	0	0	0	0	0	0
ENSDARG00000007561:UTR1	chr13	43212485	43213012	527	+	156	20	7	2	1	0	0	1	0	8	0	0	1	4	3	3	0	5	2	5	0	2	0	6	0	0	15	4	0	0	0	5	0	1	0	0	0	0	0	0	0	0	0	0
ENSDARG00000007566:UTR3	chr15	23922263	23923051	788	-	239	417	507	627	548	455	449	608	498	406	359	373	317	323	393	270	274	135	150	185	126	112	192	166	113	239	345	278	160	98	150	345	227	238	287	0	0	0	0	0	0	0	0	5
ENSDARG00000007576:UTR3	chr14	46304105	46305374	1269	-	366	0	0	0	0	0	0	0	0	0	0	0	0	0	1	2	8	3	12	19	27	7	21	5	1	6	18	3	3	4	0	6	0	4	0	0	0	0	0	0	0	0	0	0
ENSDARG00000007576:UTR4	chr14	46301972	46305374	3402	-	1051	0	0	0	0	0	0	0	0	0	0	0	0	0	1	2	8	3	12	19	27	7	21	5	1	6	18	3	3	4	0	6	0	6	0	0	0	0	0	0	0	0	0	0
ENSDARG00000007582:UTR2	chr20	105332	106012	680	+	234	0	0	0	1	0	0	0	0	0	0	2	0	0	0	0	3	22	37	15	50	27	48	46	17	35	41	113	26	20	20	41	64	66	72	0	0	0	0	0	0	0	0	0
ENSDARG00000007597:UTR2	chr19	25679537	25680217	680	-	238	588	619	562	447	558	449	456	300	317	216	352	344	251	327	475	374	359	414	430	316	283	444	458	227	465	668	518	210	335	315	421	460	366	374	0	0	0	0	0	0	0	0	0
ENSDARG00000007601:UTR5	chr11	18560995	18562645	1650	-	618	242	192	241	371	194	276	197	238	158	160	68	53	25	37	14	17	17	18	8	25	20	29	27	12	29	28	23	12	38	50	31	32	46	44	0	0	0	0	0	0	4	0	0
ENSDARG00000007601:UTR6	chr11	18560666	18562645	1979	-	736	242	192	241	371	194	276	197	238	158	160	72	53	25	37	14	17	17	18	8	25	20	29	27	12	29	28	23	12	38	50	31	32	46	44	0	0	0	0	0	0	4	0	0
ENSDARG00000007603:UTR2	chr3	53273562	53274285	723	+	272	1497	1845	2026	1353	1576	1414	1608	1203	469	241	379	139	176	191	35	30	56	50	29	86	75	121	71	60	77	80	146	46	64	82	88	108	87	73	0	0	0	0	0	0	0	0	1
ENSDARG00000007624:UTR2	chr13	7169879	7170351	472	+	147	189	271	236	498	598	646	958	554	438	406	444	539	513	505	436	395	236	144	222	148	224	260	337	128	264	362	271	154	236	215	321	283	255	313	0	0	0	0	0	0	0	2	0
ENSDARG00000007630:UTR3	chr11	565614	566468	854	-	220	189	102	175	158	234	313	404	275	312	301	329	162	293	596	337	337	88	98	136	23	11	24	139	78	137	121	30	16	121	133	93	139	14	35	0	0	0	0	0	0	0	0	0
ENSDARG00000007630:UTR4	chr11	565355	566468	1113	-	307	191	103	175	160	272	354	446	306	327	301	347	165	308	605	362	361	95	98	144	23	15	24	141	78	139	121	30	16	125	135	93	139	17	35	0	0	0	0	0	0	0	0	0
ENSDARG00000007630:UTR5	chr11	543364	544046	682	-	190	0	20	16	8	17	24	19	14	20	1	24	11	5	30	49	32	23	48	30	28	70	67	36	24	66	320	308	117	38	19	151	127	324	190	0	0	0	0	0	0	0	0	0
ENSDARG00000007639:UTR3	chr4	12243697	12245364	1667	-	481	2013	2410	2677	3218	2865	3085	4454	3830	2843	3050	2722	2519	2502	3118	1318	994	304	410	474	263	261	368	429	212	483	608	579	356	429	369	747	734	789	893	0	0	0	0	0	0	0	0	0
ENSDARG00000007654:UTR2	chr3	34766988	34767872	884	-	299	27	29	23	40	24	8	46	27	16	22	10	3	2	14	12	2	1	4	10	17	5	2	0	1	11	0	16	10	0	0	14	0	16	13	0	0	0	0	0	0	0	0	0
ENSDARG00000007655:UTR4	chr15	28103821	28103934	113	+	20	0	0	0	0	0	0	0	0	0	0	0	0	0	0	0	0	0	0	0	0	0	0	0	0	0	0	0	0	0	0	0	0	0	0	0	0	0	0	0	0	0	0	0
ENSDARG00000007655:UTR5	chr15	28103821	28104403	582	+	170	0	0	0	0	0	0	1	0	0	0	0	0	0	0	0	0	0	0	3	0	0	0	0	0	0	0	0	0	0	0	0	1	0	0	0	0	0	0	0	0	0	0	0
ENSDARG00000007657:UTR3	chr5	47963941	47964104	163	-	59	809	1848	1794	1528	685	1060	2215	1992	1176	1505	955	786	655	990	407	404	200	243	328	195	249	576	480	257	402	604	558	289	361	213	464	453	479	438	0	0	0	0	0	0	0	0	0
ENSDARG00000007657:UTR4	chr5	47963939	47964104	165	-	59	809	1848	1794	1528	685	1060	2215	1992	1176	1505	955	786	655	990	407	404	200	243	328	195	249	576	480	257	402	604	558	289	361	213	464	453	479	438	0	0	0	0	0	0	0	0	0
ENSDARG00000007663:UTR2	chr2	31891334	31892364	1030	-	328	0	0	0	0	0	0	0	0	3	0	0	0	0	0	0	0	0	0	0	1	0	0	0	0	0	0	5	0	0	0	2	0	0	0	0	0	0	0	0	0	0	0	0
ENSDARG00000007671:UTR3	chr21	20742875	20744761	1886	-	673	11	6	9	26	28	31	19	17	4	8	20	10	29	6	5	5	7	15	2	0	6	11	2	7	13	2	10	0	6	0	7	9	5	8	0	0	0	0	0	0	0	0	0
ENSDARG00000007678:UTR3	chr1	11781543	11785763	4220	-	1384	62	60	83	75	69	28	121	85	18	46	75	20	99	75	95	60	64	91	82	73	97	97	67	83	40	119	82	21	49	92	116	104	112	106	0	0	0	0	0	0	0	0	1
ENSDARG00000007682:UTR4	chr8	23215614	23215831	217	+	56	6	7	15	16	4	3	18	8	6	16	8	17	17	19	43	26	22	6	35	4	19	52	28	15	30	29	37	12	11	10	45	49	35	31	0	0	0	0	0	0	0	0	0
ENSDARG00000007682:UTR5	chr8	23215718	23216035	317	+	110	134	153	195	179	171	158	116	99	68	162	98	120	140	133	263	200	195	259	309	203	230	362	255	185	295	365	284	128	205	240	215	297	300	233	0	0	0	0	0	0	0	0	0
ENSDARG00000007691:UTR5	chr24	17364744	17365101	357	-	96	2288	1976	2307	2420	2295	2100	1872	1978	1301	1386	1380	1215	1251	1145	1424	1005	617	676	693	363	410	425	611	325	803	986	777	637	360	416	709	752	619	767	0	0	0	0	0	0	0	0	0
ENSDARG00000007693:UTR3	chr17	12946296	12949754	3458	+	1075	789	1441	1757	1706	1115	1319	2953	2255	1430	1564	1403	1124	1337	1425	1600	1465	1177	1113	1560	892	1108	1542	1856	1214	1305	1724	2124	937	1049	754	1489	1790	1487	1206	0	0	0	0	0	0	0	0	34
ENSDARG00000007693:UTR4	chr17	12946377	12946736	359	+	91	783	1440	1748	1700	1105	1314	2949	2255	1426	1561	1395	1120	1320	1417	1596	1442	1163	1090	1552	888	1090	1525	1843	1209	1285	1693	2108	915	1042	754	1472	1768	1469	1194	0	0	0	0	0	0	0	0	34
ENSDARG00000007697:UTR3	chr17	15434840	15434950	110	+	25	0	0	0	0	0	0	0	0	0	0	0	0	0	0	0	0	0	0	0	0	0	0	0	0	0	0	0	0	0	0	0	0	0	0	0	0	0	0	0	0	0	0	0
ENSDARG00000007697:UTR4	chr17	15435589	15435628	39	+	8	0	0	0	0	0	0	3	0	0	0	0	0	0	3	0	0	5	0	10	0	1	0	0	0	0	0	0	0	0	0	0	0	2	0	0	0	0	0	0	0	0	0	0
ENSDARG00000007697:UTR5	chr17	15435640	15435872	232	+	82	14	8	4	16	42	29	6	22	5	23	31	23	21	11	9	18	24	28	62	9	25	11	18	34	19	32	35	9	21	13	36	15	23	34	0	0	0	0	0	0	0	0	0
ENSDARG00000007697:UTR6	chr17	15435640	15435887	247	+	83	14	8	4	16	42	29	6	22	5	23	31	23	21	11	9	18	24	28	62	9	25	11	18	34	19	32	35	9	21	13	36	15	23	34	0	0	0	0	0	0	0	0	0
ENSDARG00000007708:UTR2	chr21	3789838	3790045	207	-	66	246	238	201	411	476	614	885	526	522	422	631	797	881	848	1712	1525	2467	2367	2355	2444	3087	5162	3418	1957	2649	3861	3395	1646	2359	2465	2332	3408	3172	2656	0	0	0	0	0	0	0	0	22
ENSDARG00000007711:UTR2	chr25	3117274	3118114	840	+	277	1448	1866	1998	1779	1381	1288	2039	1307	1407	1157	1483	1545	1513	1548	1140	935	424	332	340	115	157	243	232	164	301	285	353	176	196	178	258	260	258	238	0	5	1	0	0	0	0	0	0
ENSDARG00000007715:UTR2	chr11	11263450	11263587	137	-	52	6	8	38	22	9	20	13	16	15	21	6	25	19	11	43	31	40	78	62	39	71	56	33	52	40	72	52	44	24	35	72	107	89	113	0	0	0	0	0	0	0	0	0
ENSDARG00000007720:UTR3	chr5	41150913	41151330	417	+	160	21553	17319	20236	22130	24174	21933	19911	17837	21243	20362	23315	21910	16625	20433	26661	20116	15182	18892	18521	12557	6855	9139	21846	16061	16114	20493	21015	11386	17926	23862	23432	22841	21780	20300	0	0	1	4	0	1	0	4	1
ENSDARG00000007720:UTR4	chr5	41150913	41153469	2556	+	828	21569	17329	20270	22158	24200	21952	19944	17868	21245	20387	23343	21928	16650	20454	26682	20128	15213	18892	18528	12574	6872	9146	21861	16075	16120	20498	21036	11417	17941	23877	23443	22856	21797	20306	0	0	1	4	0	1	0	4	1
ENSDARG00000007722:UTR3	chr15	499847	500339	492	-	164	1002	1232	1428	1460	1580	1307	2163	1460	1145	1081	1450	1345	1370	1423	928	756	271	334	422	141	140	162	324	145	423	555	618	283	207	211	391	350	420	484	0	0	0	0	0	0	0	0	0
ENSDARG00000007727:UTR3	chr16	45364152	45364498	346	-	97	4	50	17	5	39	0	38	45	13	6	35	9	37	27	15	25	4	20	1	7	1	0	0	1	4	3	4	3	0	7	15	7	10	10	0	0	0	0	0	0	0	0	0
ENSDARG00000007734:UTR2	chr1	47513262	47513484	222	+	84	156	446	444	240	175	202	426	498	212	252	229	162	188	267	69	99	51	22	55	5	25	20	39	10	72	90	115	22	21	47	109	20	87	88	0	0	0	0	0	0	0	0	0
ENSDARG00000007737:UTR4	chr20	16180496	16180520	24	+	5	0	0	1	0	0	0	2	0	0	0	0	0	0	0	13	0	0	0	6	0	2	2	0	0	0	0	11	0	0	0	4	0	6	5	0	0	0	0	0	0	0	0	0
ENSDARG00000007737:UTR5	chr20	16187001	16187076	75	+	23	0	0	0	0	0	0	0	0	0	0	0	0	0	0	0	0	0	0	0	0	0	0	0	0	0	0	0	0	0	0	0	0	0	0	0	0	0	0	0	0	0	0	0
ENSDARG00000007737:UTR6	chr20	16200925	16201879	954	+	311	1092	976	1308	2045	2158	2491	2395	2195	1643	1362	1804	1364	1230	1271	755	510	196	243	225	148	181	272	267	199	397	416	253	153	142	228	349	405	211	246	0	0	0	0	0	0	1	0	0
ENSDARG00000007739:UTR2	chr1	1796733	1796832	99	+	25	0	0	0	2	0	0	2	0	4	0	5	0	0	0	0	0	0	4	0	0	0	0	0	3	0	0	0	0	0	0	0	0	0	10	0	0	0	0	0	0	0	0	0
ENSDARG00000007743:UTR10	chr15	20361839	20363786	1947	+	614	19	75	45	31	12	4	15	46	17	33	8	15	13	25	5	6	19	28	23	47	55	74	53	38	24	51	19	6	8	25	21	52	14	12	0	0	0	0	0	0	0	0	0
ENSDARG00000007743:UTR7	chr15	20361839	20361974	135	+	28	12	71	41	19	10	4	8	44	8	15	2	14	13	25	5	0	14	18	8	9	27	23	22	20	10	15	7	0	4	2	3	21	2	6	0	0	0	0	0	0	0	0	0
ENSDARG00000007743:UTR8	chr15	20361839	20362022	183	+	48	16	75	45	24	12	4	12	46	17	33	8	14	13	25	5	0	14	18	8	9	35	26	25	20	10	15	7	2	4	2	9	21	2	6	0	0	0	0	0	0	0	0	0
ENSDARG00000007743:UTR9	chr15	20361839	20362560	721	+	222	16	75	45	30	12	4	15	46	17	33	8	14	13	25	5	2	16	27	8	9	38	48	32	25	10	17	7	3	5	11	14	21	3	6	0	0	0	0	0	0	0	0	0
ENSDARG00000007744:UTR10	chr15	25656211	25656331	120	+	32	257	298	225	461	428	490	584	335	199	262	337	431	448	428	1109	828	1621	1506	1878	2106	2779	3374	1731	1129	1456	1920	2399	990	926	1223	1071	1812	1735	1747	0	0	0	0	0	0	0	0	4
ENSDARG00000007744:UTR4	chr15	25655021	25655126	105	+	31	0	3	0	0	0	0	3	0	5	4	6	7	1	6	12	20	3	12	19	0	1	13	93	33	10	3	7	5	28	0	5	2	5	4	0	0	0	0	0	0	0	0	0
ENSDARG00000007744:UTR5	chr15	25655229	25655304	75	+	17	0	9	1	2	0	0	11	1	2	3	2	6	10	4	28	36	15	8	46	7	15	23	77	57	18	30	16	7	14	0	18	12	26	9	0	0	0	0	0	0	0	0	0
ENSDARG00000007744:UTR6	chr15	25655256	25655304	48	+	7	0	9	1	2	0	0	11	1	2	3	2	6	10	4	28	36	15	8	46	7	15	23	77	57	18	30	16	7	14	0	18	12	26	9	0	0	0	0	0	0	0	0	0
ENSDARG00000007744:UTR7	chr15	25656032	25656327	295	+	69	288	322	246	522	451	526	680	383	257	289	375	469	490	504	1302	975	1846	1655	2123	2269	3045	3696	2114	1294	1503	2043	2532	1039	1061	1337	1113	1996	1922	1857	0	0	0	0	0	0	0	0	4
ENSDARG00000007744:UTR8	chr15	25656032	25656331	299	+	71	288	322	246	522	451	526	680	383	257	289	375	469	490	504	1302	977	1846	1656	2125	2269	3048	3701	2114	1297	1508	2054	2533	1039	1061	1337	1113	1996	1922	1857	0	0	0	0	0	0	0	0	4
ENSDARG00000007744:UTR9	chr15	25656211	25656327	116	+	30	257	298	225	461	428	490	584	335	199	262	337	431	448	428	1109	826	1621	1505	1876	2106	2776	3369	1731	1126	1451	1909	2398	990	926	1223	1071	1812	1735	1747	0	0	0	0	0	0	0	0	4
ENSDARG00000007745:UTR2	chr7	45403028	45406089	3061	+	1081	7503	6342	6745	9030	9811	9209	10434	6011	5189	4220	5375	4039	4182	3577	4532	3523	4816	3850	4473	4466	5638	7611	5351	3239	4521	5996	6169	3088	2812	4121	3766	5225	4914	4011	0	3	0	0	0	0	0	3	15
ENSDARG00000007751:UTR2	chr23	45855493	45860097	4604	+	1549	9903	8924	10230	12164	12811	12073	13721	10304	8101	6928	7706	4530	4199	5211	2948	2541	883	1089	1353	535	323	611	851	500	878	1297	1574	684	454	586	911	960	983	889	1	1	5	0	0	0	0	0	0
ENSDARG00000007751:UTR3	chr23	45857381	45857531	150	+	63	9660	8626	9801	11841	12569	11855	13451	9971	7853	6583	7474	4257	3965	4997	2754	2376	821	992	1223	499	294	596	755	464	806	1197	1438	603	383	563	850	844	923	806	1	1	5	0	0	0	0	0	0
ENSDARG00000007753:UTR5	chr18	17703050	17703462	412	+	157	13	2	12	6	3	0	3	8	12	4	9	0	0	10	3	0	0	0	0	0	5	4	7	0	0	0	1	1	3	5	0	0	0	2	0	0	0	0	0	0	0	0	0
ENSDARG00000007753:UTR6	chr18	17703050	17704546	1496	+	507	13	2	12	6	3	0	3	8	12	4	9	0	0	10	3	0	0	0	0	0	5	4	7	0	0	0	1	1	3	5	0	0	0	2	0	0	0	0	0	0	0	0	0
ENSDARG00000007755:UTR5	chr25	6282757	6282785	28	-	8	0	0	0	0	0	3	0	0	0	3	0	0	0	0	0	0	0	0	0	0	0	0	0	0	0	0	1	0	0	5	0	0	5	8	0	0	0	0	0	0	0	0	0
[truncated: 37,355 more rows]
[truncated: 25 more columns]
