# Supplementary material for: miR-430 regulates zygotic mRNA during zebrafish embryogenesis
Source: Genome Biol. 2024 Mar 19;25:74. doi: 10.1186/s13059-024-03197-8 (PMC10949700; doi:10.1186/s13059-024-03197-8)
Supplement: Supplementary file 6 — Additional file 6: Table S2. Comma-separated values, <.csv>; Coding and non-coding gene’s MZT class, hourly grouped transcriptional activation events and miR-430 targets. Each row represents a single gene. Columns represent: A, Ensembl gene IDs; B, Whether or not genes are annotated as coding or non-coding; C, MZT gene class as explained in Additional file 3: Fig. S2; D, To which of the hourly groups of transcriptional activation events the gene was assigned, if any; E; Highest expressed 3′UTR isoform used for miR-430 target prediction (see methods); F-J, Number and types of miR-430 binding sites found in the 3′UTR (see methods); K, Whether or not this gene has been previously deemed a miR-430 target, a control gene, a new putative target (putative_target; this study), or none of the previous (others). [file 13059_2024_3197_MOESM6_ESM.csv]

Table S2: Coding and non-coding gene�s MZT class, zygotic waves and miR-430 targets
gene_id	non_coding	mzt_gene_class	hourly_wave	utr	s8mers	s7mera1	s7merm8	s6mer	s6mero	target
ENSDARG00000000018	no	maternal_zygotic	5	ENSDARG00000000018:UTR4	0	0	0	0	1	putative_targets
ENSDARG00000000019	no	maternal_zygotic	6	ENSDARG00000000019:UTR2	0	0	1	1	0	putative_targets
ENSDARG00000000068	no	maternal_zygotic	7	ENSDARG00000000068:UTR2	0	0	0	0	0	controls
ENSDARG00000000069	no	maternal_zygotic	6	ENSDARG00000000069:UTR2	0	0	0	1	1	putative_targets
ENSDARG00000000103	no	maternal	not_assigned	ENSDARG00000000103:UTR3	0	0	0	0	0	others
ENSDARG00000000151	no	maternal	not_assigned	ENSDARG00000000151:UTR6	0	0	1	0	1	putative_targets
ENSDARG00000000183	no	maternal	not_assigned	ENSDARG00000000183:UTR4	0	0	1	1	1	putative_targets
ENSDARG00000000189	no	maternal	not_assigned	ENSDARG00000000189:UTR5	0	0	0	0	0	others
ENSDARG00000000212	no	zygotic	5	ENSDARG00000000212:UTR2	0	0	0	0	0	others
ENSDARG00000000229	no	maternal_zygotic	6	ENSDARG00000000229:UTR4	0	0	0	0	1	putative_targets
ENSDARG00000000394	no	maternal_zygotic	4	ENSDARG00000000394:UTR3	0	0	0	0	0	others
ENSDARG00000000423	no	maternal	not_assigned	ENSDARG00000000423:UTR4	0	0	0	0	0	others
ENSDARG00000000442	no	maternal_zygotic	6	ENSDARG00000000442:UTR5	0	0	0	0	0	others
ENSDARG00000000476	no	maternal	not_assigned	ENSDARG00000000476:UTR4	0	0	0	0	0	others
ENSDARG00000000489	no	maternal_zygotic	5	ENSDARG00000000489:UTR2	0	0	0	0	0	others
ENSDARG00000000529	no	maternal	not_assigned	ENSDARG00000000529:UTR2	0	0	0	0	0	others
ENSDARG00000000540	no	maternal_zygotic	5	ENSDARG00000000540:UTR13	0	0	0	0	2	putative_targets
ENSDARG00000000542	no	maternal_zygotic	5	ENSDARG00000000542:UTR10	0	0	2	0	1	putative_targets
ENSDARG00000000567	no	maternal_zygotic	4	ENSDARG00000000567:UTR3	0	0	1	0	0	putative_targets
ENSDARG00000000568	no	maternal_zygotic	6	ENSDARG00000000568:UTR5	0	0	2	0	1	putative_targets
ENSDARG00000000588	no	maternal_zygotic	4	ENSDARG00000000588:UTR2	0	0	0	1	0	putative_targets
ENSDARG00000000631	no	maternal	not_assigned	ENSDARG00000000631:UTR8	0	0	1	1	1	putative_targets
ENSDARG00000000729	no	maternal_zygotic	6	ENSDARG00000000729:UTR8	0	0	0	0	0	controls
ENSDARG00000000730	no	maternal	not_assigned	ENSDARG00000000730:UTR7	0	0	0	0	0	others
ENSDARG00000000747	no	maternal	not_assigned	ENSDARG00000000747:UTR13	0	0	0	0	2	putative_targets
ENSDARG00000000760	no	maternal	not_assigned	ENSDARG00000000760:UTR2	0	0	0	0	0	others
ENSDARG00000000779	no	maternal_zygotic	not_assigned	ENSDARG00000000779:UTR2	0	0	0	0	0	others
ENSDARG00000000796	no	undetermined	not_assigned	ENSDARG00000000796:UTR11	0	0	0	0	0	others
ENSDARG00000000830	no	maternal_zygotic	not_assigned	ENSDARG00000000830:UTR3	0	0	0	0	0	others
ENSDARG00000000853	no	maternal_zygotic	5	ENSDARG00000000853:UTR2	0	0	0	0	0	others
ENSDARG00000000857	no	maternal_zygotic	4	ENSDARG00000000857:UTR3	0	0	0	0	0	controls
ENSDARG00000000861	no	maternal_zygotic	7	ENSDARG00000000861:UTR3	0	0	0	0	0	others
ENSDARG00000000887	no	maternal	not_assigned	ENSDARG00000000887:UTR5	0	0	0	0	0	controls
ENSDARG00000000906	no	maternal	not_assigned	ENSDARG00000000906:UTR5	0	0	0	0	0	others
ENSDARG00000000935	no	maternal	not_assigned	ENSDARG00000000935:UTR6	0	0	0	0	0	others
ENSDARG00000000966	no	maternal	not_assigned	ENSDARG00000000966:UTR4	1	0	0	1	0	known_target
ENSDARG00000001015	no	undetermined	not_assigned	ENSDARG00000001015:UTR7	0	1	2	0	0	putative_targets
ENSDARG00000001057	no	maternal_zygotic	5	ENSDARG00000001057:UTR1	0	0	0	0	0	others
ENSDARG00000001129	no	maternal_zygotic	5	ENSDARG00000001129:UTR5	0	0	0	2	1	putative_targets
ENSDARG00000001162	no	maternal_zygotic	5	ENSDARG00000001162:UTR6	0	0	0	0	0	others
ENSDARG00000001169	no	maternal_zygotic	4	ENSDARG00000001169:UTR7	0	0	0	0	0	others
ENSDARG00000001210	no	maternal_zygotic	5	ENSDARG00000001210:UTR2	0	0	0	0	0	others
ENSDARG00000001220	no	maternal	not_assigned	ENSDARG00000001220:UTR2	0	0	0	0	1	putative_targets
ENSDARG00000001241	no	maternal_zygotic	4	ENSDARG00000001241:UTR13	0	0	0	0	0	others
ENSDARG00000001244	no	maternal_zygotic	4	ENSDARG00000001244:UTR9	0	0	0	0	0	others
ENSDARG00000001249	no	maternal	not_assigned	ENSDARG00000001249:UTR4	0	0	0	0	0	others
ENSDARG00000001313	no	maternal_zygotic	5	ENSDARG00000001313:UTR2	0	0	0	0	0	controls
ENSDARG00000001442	no	maternal	not_assigned	ENSDARG00000001442:UTR6	0	0	0	0	0	others
ENSDARG00000001447	no	maternal_zygotic	7	ENSDARG00000001447:UTR2	0	0	0	0	0	others
ENSDARG00000001452	no	maternal	not_assigned	ENSDARG00000001452:UTR2	0	0	0	0	0	others
ENSDARG00000001470	no	maternal	not_assigned	ENSDARG00000001470:UTR5	0	0	0	0	0	others
ENSDARG00000001549	no	maternal	not_assigned	ENSDARG00000001549:UTR3	0	0	0	0	0	others
ENSDARG00000001557	no	maternal_zygotic	6	ENSDARG00000001557:UTR4	0	0	1	0	0	putative_targets
ENSDARG00000001558	no	maternal_zygotic	4	ENSDARG00000001558:UTR6	0	0	0	0	0	controls
ENSDARG00000001578	no	maternal_zygotic	7	ENSDARG00000001578:UTR1	0	0	0	0	0	controls
ENSDARG00000001621	no	maternal_zygotic	5	ENSDARG00000001621:UTR3	0	0	0	0	0	others
ENSDARG00000001676	no	maternal	not_assigned	ENSDARG00000001676:UTR3	0	0	0	0	0	others
ENSDARG00000001710	no	maternal	not_assigned	ENSDARG00000001710:UTR4	0	0	0	0	0	others
ENSDARG00000001729	no	maternal_zygotic	5	ENSDARG00000001729:UTR2	0	0	0	0	0	others
ENSDARG00000001733	no	maternal	not_assigned	ENSDARG00000001733:UTR8	0	0	1	0	0	putative_targets
ENSDARG00000001734	no	maternal_zygotic	6	ENSDARG00000001734:UTR2	0	0	0	1	0	putative_targets
ENSDARG00000001754	no	maternal_zygotic	6	ENSDARG00000001754:UTR3	0	0	0	0	0	others
ENSDARG00000001767	no	maternal	not_assigned	ENSDARG00000001767:UTR3	1	0	1	0	0	putative_targets
ENSDARG00000001769	no	maternal	not_assigned	ENSDARG00000001769:UTR4	0	0	0	0	0	others
ENSDARG00000001777	no	maternal	not_assigned	ENSDARG00000001777:UTR4	0	0	0	0	0	others
ENSDARG00000001788	no	maternal_zygotic	7	ENSDARG00000001788:UTR2	0	0	0	0	0	others
ENSDARG00000001804	no	maternal	not_assigned	ENSDARG00000001804:UTR5	0	0	0	0	0	others
ENSDARG00000001829	no	maternal_zygotic	5	ENSDARG00000001829:UTR6	0	0	0	1	0	putative_targets
ENSDARG00000001873	no	maternal	not_assigned	ENSDARG00000001873:UTR2	0	0	0	0	0	others
ENSDARG00000001879	no	zygotic	5	ENSDARG00000001879:UTR1	0	0	0	0	0	others
ENSDARG00000001880	no	maternal	not_assigned	ENSDARG00000001880:UTR4	0	0	0	0	0	others
ENSDARG00000001888	no	maternal_zygotic	6	ENSDARG00000001888:UTR7	0	0	0	0	0	others
ENSDARG00000001889	no	zygotic	7	ENSDARG00000001889:UTR2	0	0	0	0	0	others
ENSDARG00000001890	no	maternal	not_assigned	ENSDARG00000001890:UTR3	0	0	0	1	0	putative_targets
ENSDARG00000001897	no	maternal	not_assigned	ENSDARG00000001897:UTR4	0	0	0	0	0	others
ENSDARG00000001929	no	maternal	not_assigned	ENSDARG00000001929:UTR1	0	0	1	1	1	known_target
ENSDARG00000001930	no	maternal_zygotic	5	ENSDARG00000001930:UTR7	0	0	0	0	1	putative_targets
ENSDARG00000001939	no	maternal_zygotic	5	ENSDARG00000001939:UTR3	0	0	0	0	0	others
ENSDARG00000001940	no	maternal_zygotic	6	ENSDARG00000001940:UTR2	0	0	0	0	0	controls
ENSDARG00000001953	no	zygotic	6	ENSDARG00000001953:UTR2	0	0	0	1	0	putative_targets
ENSDARG00000001969	no	maternal_zygotic	5	ENSDARG00000001969:UTR5	0	0	1	1	0	putative_targets
ENSDARG00000001999	no	zygotic	7	ENSDARG00000001999:UTR3	0	0	0	0	1	putative_targets
ENSDARG00000002002	no	maternal	not_assigned	ENSDARG00000002002:UTR3	0	0	0	0	0	others
ENSDARG00000002006	no	maternal_zygotic	7	ENSDARG00000002006:UTR6	0	0	0	2	0	putative_targets
ENSDARG00000002013	no	maternal	not_assigned	ENSDARG00000002013:UTR4	0	0	0	1	0	putative_targets
ENSDARG00000002016	no	maternal_zygotic	not_assigned	ENSDARG00000002016:UTR2	0	0	0	0	0	others
ENSDARG00000002020	no	maternal_zygotic	not_assigned	ENSDARG00000002020:UTR1	0	1	0	0	2	putative_targets
ENSDARG00000002031	no	maternal_zygotic	6	ENSDARG00000002031:UTR1	0	0	0	0	0	others
ENSDARG00000002037	no	maternal	not_assigned	ENSDARG00000002037:UTR5	0	1	0	1	0	putative_targets
ENSDARG00000002060	no	maternal	not_assigned	ENSDARG00000002060:UTR7	0	0	0	0	0	others
ENSDARG00000002077	no	maternal	not_assigned	ENSDARG00000002077:UTR2	0	0	0	0	0	others
ENSDARG00000002082	no	maternal_zygotic	5	ENSDARG00000002082:UTR12	0	0	0	0	0	controls
ENSDARG00000002127	no	maternal_zygotic	6	ENSDARG00000002127:UTR2	0	0	1	1	0	known_target
ENSDARG00000002128	no	maternal_zygotic	6	ENSDARG00000002128:UTR2	0	0	0	0	0	others
ENSDARG00000002168	no	maternal_zygotic	5	ENSDARG00000002168:UTR4	0	0	0	0	0	controls
ENSDARG00000002172	no	zygotic	4	ENSDARG00000002172:UTR2	0	0	1	0	0	putative_targets
ENSDARG00000002174	no	maternal	not_assigned	ENSDARG00000002174:UTR2	0	0	0	0	0	others
ENSDARG00000002184	no	maternal_zygotic	6	ENSDARG00000002184:UTR2	0	0	1	1	0	putative_targets
ENSDARG00000002190	no	maternal_zygotic	6	ENSDARG00000002190:UTR2	0	0	0	0	0	controls
ENSDARG00000002197	no	maternal	not_assigned	ENSDARG00000002197:UTR2	0	0	0	0	0	others
ENSDARG00000002215	no	maternal_zygotic	5	ENSDARG00000002215:UTR2	0	0	0	0	0	controls
ENSDARG00000002217	no	maternal_zygotic	6	ENSDARG00000002217:UTR3	0	0	1	0	0	putative_targets
ENSDARG00000002220	no	maternal_zygotic	5	ENSDARG00000002220:UTR2	0	0	0	0	0	others
ENSDARG00000002240	no	maternal_zygotic	5	ENSDARG00000002240:UTR4	0	0	0	0	0	others
ENSDARG00000002264	no	maternal_zygotic	7	ENSDARG00000002264:UTR4	0	0	0	0	0	others
ENSDARG00000002267	no	maternal_zygotic	5	ENSDARG00000002267:UTR2	0	0	0	0	0	controls
ENSDARG00000002271	no	maternal_zygotic	4	ENSDARG00000002271:UTR4	0	0	0	1	0	putative_targets
ENSDARG00000002285	no	maternal_zygotic	6	ENSDARG00000002285:UTR2	0	0	0	0	1	putative_targets
ENSDARG00000002298	no	maternal	not_assigned	ENSDARG00000002298:UTR2	0	0	0	0	1	putative_targets
ENSDARG00000002304	no	maternal_zygotic	7	ENSDARG00000002304:UTR2	0	0	0	0	0	others
ENSDARG00000002305	no	maternal_zygotic	7	ENSDARG00000002305:UTR3	0	0	1	0	1	known_target
ENSDARG00000002330	no	maternal	not_assigned	ENSDARG00000002330:UTR3	0	1	1	0	0	putative_targets
ENSDARG00000002332	no	maternal_zygotic	5	ENSDARG00000002332:UTR7	0	0	1	0	0	putative_targets
ENSDARG00000002339	no	maternal_zygotic	6	ENSDARG00000002339:UTR5	0	0	0	0	0	others
ENSDARG00000002344	no	maternal_zygotic	4	ENSDARG00000002344:UTR4	0	0	0	0	0	others
ENSDARG00000002347	no	maternal_zygotic	6	ENSDARG00000002347:UTR9	0	0	0	0	0	others
ENSDARG00000002353	no	zygotic	4	ENSDARG00000002353:UTR5	0	0	1	0	0	putative_targets
ENSDARG00000002362	no	maternal_zygotic	6	ENSDARG00000002362:UTR5	0	0	0	0	0	others
ENSDARG00000002365	no	undetermined	not_assigned	ENSDARG00000002365:UTR2	0	0	0	0	0	controls
ENSDARG00000002369	no	maternal_zygotic	4	ENSDARG00000002369:UTR2	0	0	0	0	0	others
ENSDARG00000002377	no	maternal_zygotic	5	ENSDARG00000002377:UTR4	0	0	0	0	0	others
ENSDARG00000002385	no	maternal	not_assigned	ENSDARG00000002385:UTR1	0	0	1	1	0	putative_targets
ENSDARG00000002396	no	maternal	not_assigned	ENSDARG00000002396:UTR2	0	0	0	1	0	putative_targets
ENSDARG00000002401	no	maternal	not_assigned	ENSDARG00000002401:UTR9	0	0	0	0	0	others
ENSDARG00000002402	no	maternal_zygotic	7	ENSDARG00000002402:UTR2	0	0	0	0	0	others
ENSDARG00000002403	no	maternal_zygotic	5	ENSDARG00000002403:UTR2	0	0	0	0	0	others
ENSDARG00000002463	no	maternal	not_assigned	ENSDARG00000002463:UTR4	0	0	1	0	0	putative_targets
ENSDARG00000002467	no	maternal_zygotic	7	ENSDARG00000002467:UTR2	0	0	0	0	0	controls
ENSDARG00000002479	no	maternal_zygotic	5	ENSDARG00000002479:UTR2	0	0	0	0	1	putative_targets
ENSDARG00000002487	no	maternal_zygotic	5	ENSDARG00000002487:UTR4	0	0	0	0	0	others
ENSDARG00000002494	no	maternal	not_assigned	ENSDARG00000002494:UTR6	0	0	0	0	0	controls
ENSDARG00000002506	no	maternal_zygotic	5	ENSDARG00000002506:UTR5	0	0	0	0	0	others
ENSDARG00000002509	no	zygotic	5	ENSDARG00000002509:UTR2	0	0	0	0	0	others
ENSDARG00000002523	no	maternal_zygotic	5	ENSDARG00000002523:UTR6	0	0	0	0	1	putative_targets
ENSDARG00000002536	no	maternal_zygotic	6	ENSDARG00000002536:UTR2	0	0	0	0	1	putative_targets
ENSDARG00000002538	no	maternal_zygotic	6	ENSDARG00000002538:UTR2	0	0	0	0	0	others
ENSDARG00000002546	no	maternal	not_assigned	ENSDARG00000002546:UTR5	0	0	0	0	0	others
ENSDARG00000002549	no	maternal	not_assigned	ENSDARG00000002549:UTR16	0	0	0	0	0	others
ENSDARG00000002552	no	maternal_zygotic	5	ENSDARG00000002552:UTR2	0	0	0	1	0	putative_targets
ENSDARG00000002591	no	maternal_zygotic	5	ENSDARG00000002591:UTR2	0	0	0	0	1	putative_targets
ENSDARG00000002597	no	maternal	not_assigned	ENSDARG00000002597:UTR9	0	1	0	0	0	putative_targets
ENSDARG00000002601	no	zygotic	4	ENSDARG00000002601:UTR2	0	0	0	1	0	putative_targets
ENSDARG00000002613	no	maternal_zygotic	5	ENSDARG00000002613:UTR2	0	0	0	0	0	others
ENSDARG00000002632	no	maternal_zygotic	not_assigned	ENSDARG00000002632:UTR3	0	0	0	0	1	putative_targets
ENSDARG00000002659	no	maternal_zygotic	5	ENSDARG00000002659:UTR4	0	0	0	0	0	others
ENSDARG00000002670	no	maternal_zygotic	6	ENSDARG00000002670:UTR4	0	0	0	1	0	putative_targets
ENSDARG00000002682	no	maternal	not_assigned	ENSDARG00000002682:UTR7	0	0	0	0	1	putative_targets
ENSDARG00000002685	no	maternal	not_assigned	ENSDARG00000002685:UTR9	0	0	0	0	0	others
ENSDARG00000002690	no	maternal_zygotic	5	ENSDARG00000002690:UTR8	0	0	0	0	1	putative_targets
ENSDARG00000002707	no	zygotic	4	ENSDARG00000002707:UTR2	0	0	0	0	0	others
ENSDARG00000002710	no	maternal_zygotic	4	ENSDARG00000002710:UTR13	0	0	0	0	0	others
ENSDARG00000002720	no	maternal_zygotic	5	ENSDARG00000002720:UTR4	0	0	0	0	0	others
ENSDARG00000002731	no	maternal	not_assigned	ENSDARG00000002731:UTR2	0	0	0	0	0	others
ENSDARG00000002745	no	maternal_zygotic	7	ENSDARG00000002745:UTR10	0	0	0	0	0	others
ENSDARG00000002748	no	maternal	not_assigned	ENSDARG00000002748:UTR2	0	0	0	0	0	controls
ENSDARG00000002750	no	maternal	not_assigned	ENSDARG00000002750:UTR3	0	0	0	0	0	others
ENSDARG00000002758	no	maternal_zygotic	5	ENSDARG00000002758:UTR7	0	0	0	0	0	others
ENSDARG00000002787	no	maternal_zygotic	6	ENSDARG00000002787:UTR3	0	0	0	0	0	controls
ENSDARG00000002790	no	maternal_zygotic	7	ENSDARG00000002790:UTR7	0	0	0	0	0	others
ENSDARG00000002791	no	maternal_zygotic	4	ENSDARG00000002791:UTR2	0	0	0	0	0	others
ENSDARG00000002792	no	maternal_zygotic	6	ENSDARG00000002792:UTR2	0	0	0	0	0	others
ENSDARG00000002798	no	maternal	not_assigned	ENSDARG00000002798:UTR2	0	0	0	0	0	others
ENSDARG00000002826	no	maternal	not_assigned	ENSDARG00000002826:UTR4	0	0	0	0	0	controls
ENSDARG00000002830	no	maternal	not_assigned	ENSDARG00000002830:UTR5	0	0	0	0	0	others
ENSDARG00000002877	no	maternal_zygotic	6	ENSDARG00000002877:UTR2	0	0	0	3	0	putative_targets
ENSDARG00000002880	no	undetermined	not_assigned	ENSDARG00000002880:UTR1	0	0	2	1	1	putative_targets
ENSDARG00000002894	no	maternal_zygotic	6	ENSDARG00000002894:UTR2	0	0	0	1	0	putative_targets
ENSDARG00000002909	no	maternal_zygotic	5	ENSDARG00000002909:UTR6	0	0	0	0	0	controls
ENSDARG00000002912	no	maternal_zygotic	6	ENSDARG00000002912:UTR6	0	0	1	0	1	putative_targets
ENSDARG00000002916	no	maternal	not_assigned	ENSDARG00000002916:UTR6	0	0	0	0	0	others
ENSDARG00000002937	no	maternal	not_assigned	ENSDARG00000002937:UTR5	0	0	0	0	0	others
ENSDARG00000002945	no	maternal	not_assigned	ENSDARG00000002945:UTR3	0	0	0	0	0	others
ENSDARG00000002949	no	maternal_zygotic	5	ENSDARG00000002949:UTR2	0	0	0	0	0	others
ENSDARG00000002952	no	zygotic	5	ENSDARG00000002952:UTR2	0	0	0	2	0	putative_targets
ENSDARG00000002967	no	maternal_zygotic	6	ENSDARG00000002967:UTR2	0	0	0	0	0	controls
ENSDARG00000002970	no	maternal_zygotic	5	ENSDARG00000002970:UTR2	0	0	0	0	0	controls
ENSDARG00000002971	no	maternal_zygotic	4	ENSDARG00000002971:UTR5	0	0	1	0	0	putative_targets
ENSDARG00000002991	no	maternal	not_assigned	ENSDARG00000002991:UTR3	0	0	0	0	0	others
ENSDARG00000002994	no	maternal_zygotic	5	ENSDARG00000002994:UTR2	0	0	0	0	1	putative_targets
ENSDARG00000003017	no	maternal_zygotic	4	ENSDARG00000003017:UTR2	0	0	1	1	0	known_target
ENSDARG00000003021	no	maternal	not_assigned	ENSDARG00000003021:UTR7	0	0	0	0	0	others
ENSDARG00000003027	no	maternal_zygotic	6	ENSDARG00000003027:UTR4	0	0	0	0	0	others
ENSDARG00000003032	no	maternal	not_assigned	ENSDARG00000003032:UTR2	0	0	1	0	0	putative_targets
ENSDARG00000003035	no	maternal_zygotic	6	ENSDARG00000003035:UTR2	0	0	0	0	1	putative_targets
ENSDARG00000003058	no	maternal_zygotic	7	ENSDARG00000003058:UTR4	0	0	0	0	0	others
ENSDARG00000003061	no	maternal	not_assigned	ENSDARG00000003061:UTR6	0	0	0	0	0	others
ENSDARG00000003068	no	maternal_zygotic	6	ENSDARG00000003068:UTR2	0	0	0	0	1	putative_targets
ENSDARG00000003085	no	maternal_zygotic	6	ENSDARG00000003085:UTR4	0	0	0	0	0	others
ENSDARG00000003087	no	maternal	not_assigned	ENSDARG00000003087:UTR2	0	0	0	1	2	putative_targets
ENSDARG00000003091	no	maternal_zygotic	5	ENSDARG00000003091:UTR3	0	0	0	0	0	others
ENSDARG00000003098	no	maternal_zygotic	5	ENSDARG00000003098:UTR4	0	0	0	0	0	others
ENSDARG00000003109	no	maternal_zygotic	5	ENSDARG00000003109:UTR3	0	0	0	1	0	putative_targets
ENSDARG00000003127	no	maternal_zygotic	4	ENSDARG00000003127:UTR7	0	0	0	0	1	putative_targets
ENSDARG00000003144	no	maternal	not_assigned	ENSDARG00000003144:UTR2	0	0	0	0	0	others
ENSDARG00000003151	no	maternal_zygotic	4	ENSDARG00000003151:UTR4	0	1	0	0	0	putative_targets
ENSDARG00000003153	no	maternal_zygotic	6	ENSDARG00000003153:UTR2	0	0	0	0	0	controls
ENSDARG00000003157	no	maternal	not_assigned	ENSDARG00000003157:UTR2	0	1	0	0	0	putative_targets
ENSDARG00000003165	no	zygotic	7	ENSDARG00000003165:UTR10	0	0	0	0	1	putative_targets
ENSDARG00000003167	no	maternal	not_assigned	ENSDARG00000003167:UTR6	0	0	0	0	0	controls
ENSDARG00000003169	no	maternal_zygotic	5	ENSDARG00000003169:UTR7	0	0	0	0	0	others
ENSDARG00000003175	no	maternal	not_assigned	ENSDARG00000003175:UTR7	0	0	0	0	0	controls
ENSDARG00000003189	no	maternal_zygotic	7	ENSDARG00000003189:UTR4	0	0	0	0	0	others
ENSDARG00000003193	no	zygotic	4	ENSDARG00000003193:UTR7	0	0	0	0	0	others
ENSDARG00000003200	no	maternal_zygotic	6	ENSDARG00000003200:UTR4	0	0	0	1	0	putative_targets
ENSDARG00000003205	no	maternal_zygotic	6	ENSDARG00000003205:UTR2	0	0	0	0	0	others
ENSDARG00000003206	no	maternal	not_assigned	ENSDARG00000003206:UTR4	0	0	0	0	1	putative_targets
ENSDARG00000003207	no	maternal	not_assigned	ENSDARG00000003207:UTR7	0	0	0	0	0	others
ENSDARG00000003208	no	zygotic	7	ENSDARG00000003208:UTR3	0	0	1	0	1	putative_targets
ENSDARG00000003213	no	maternal_zygotic	6	ENSDARG00000003213:UTR2	0	0	0	0	0	others
ENSDARG00000003217	no	maternal_zygotic	not_assigned	ENSDARG00000003217:UTR6	0	0	0	0	1	putative_targets
ENSDARG00000003229	no	maternal	not_assigned	ENSDARG00000003229:UTR2	0	0	0	1	0	putative_targets
ENSDARG00000003235	no	maternal_zygotic	5	ENSDARG00000003235:UTR2	0	0	0	0	0	others
ENSDARG00000003244	no	maternal	not_assigned	ENSDARG00000003244:UTR4	0	0	0	0	0	controls
ENSDARG00000003250	no	maternal	not_assigned	ENSDARG00000003250:UTR3	0	0	1	0	0	putative_targets
ENSDARG00000003251	no	maternal	not_assigned	ENSDARG00000003251:UTR3	0	0	1	0	0	putative_targets
ENSDARG00000003257	no	zygotic	7	ENSDARG00000003257:UTR2	0	0	0	1	1	putative_targets
ENSDARG00000003269	no	maternal_zygotic	7	ENSDARG00000003269:UTR6	0	0	0	0	0	others
ENSDARG00000003270	no	maternal	not_assigned	ENSDARG00000003270:UTR5	0	0	0	0	0	controls
ENSDARG00000003281	no	zygotic	7	ENSDARG00000003281:UTR2	0	0	0	0	0	controls
ENSDARG00000003287	no	maternal_zygotic	6	ENSDARG00000003287:UTR2	0	0	0	0	0	others
ENSDARG00000003307	no	maternal_zygotic	7	ENSDARG00000003307:UTR3	0	0	0	0	1	putative_targets
ENSDARG00000003308	no	maternal_zygotic	7	ENSDARG00000003308:UTR2	0	0	1	0	0	putative_targets
ENSDARG00000003311	no	maternal	not_assigned	ENSDARG00000003311:UTR2	0	0	0	0	0	others
ENSDARG00000003313	no	zygotic	6	ENSDARG00000003313:UTR8	0	0	0	0	0	others
ENSDARG00000003320	no	maternal	not_assigned	ENSDARG00000003320:UTR2	0	0	0	0	0	controls
ENSDARG00000003328	no	maternal	not_assigned	ENSDARG00000003328:UTR7	0	0	0	0	0	others
ENSDARG00000003373	no	maternal_zygotic	6	ENSDARG00000003373:UTR2	0	0	0	0	0	others
ENSDARG00000003382	no	maternal_zygotic	7	ENSDARG00000003382:UTR2	0	0	0	0	0	controls
ENSDARG00000003383	no	maternal	not_assigned	ENSDARG00000003383:UTR6	1	0	0	0	0	putative_targets
ENSDARG00000003398	no	maternal_zygotic	4	ENSDARG00000003398:UTR2	0	0	1	0	0	putative_targets
ENSDARG00000003399	no	zygotic	6	ENSDARG00000003399:UTR2	0	0	0	0	0	controls
ENSDARG00000003411	no	zygotic	6	ENSDARG00000003411:UTR2	0	0	0	0	0	others
ENSDARG00000003429	no	maternal_zygotic	4	ENSDARG00000003429:UTR5	0	0	0	0	0	controls
ENSDARG00000003446	no	maternal	not_assigned	ENSDARG00000003446:UTR2	0	0	0	0	0	controls
ENSDARG00000003462	no	maternal	not_assigned	ENSDARG00000003462:UTR2	0	0	0	0	0	others
ENSDARG00000003486	no	maternal_zygotic	5	ENSDARG00000003486:UTR2	0	0	0	1	2	putative_targets
ENSDARG00000003487	no	maternal_zygotic	5	ENSDARG00000003487:UTR7	0	0	0	0	0	others
ENSDARG00000003495	no	maternal	not_assigned	ENSDARG00000003495:UTR8	0	0	0	0	0	others
ENSDARG00000003517	no	maternal	not_assigned	ENSDARG00000003517:UTR6	0	0	0	0	0	others
ENSDARG00000003519	no	maternal_zygotic	5	ENSDARG00000003519:UTR6	0	0	0	0	0	others
ENSDARG00000003520	no	maternal	not_assigned	ENSDARG00000003520:UTR3	0	0	1	1	0	putative_targets
ENSDARG00000003526	no	maternal_zygotic	5	ENSDARG00000003526:UTR5	0	0	0	0	0	others
ENSDARG00000003527	no	maternal_zygotic	6	ENSDARG00000003527:UTR4	0	0	0	0	0	controls
ENSDARG00000003531	no	maternal_zygotic	4	ENSDARG00000003531:UTR3	0	0	0	0	1	putative_targets
ENSDARG00000003544	no	maternal	not_assigned	ENSDARG00000003544:UTR5	0	0	0	0	0	others
ENSDARG00000003564	no	maternal_zygotic	5	ENSDARG00000003564:UTR3	0	0	0	0	0	others
ENSDARG00000003570	no	maternal_zygotic	6	ENSDARG00000003570:UTR2	0	0	0	0	0	others
ENSDARG00000003573	no	maternal	not_assigned	ENSDARG00000003573:UTR2	0	0	0	2	0	putative_targets
ENSDARG00000003584	no	maternal	not_assigned	ENSDARG00000003584:UTR3	0	0	0	0	0	others
ENSDARG00000003599	no	maternal_zygotic	4	ENSDARG00000003599:UTR3	0	0	0	0	0	others
ENSDARG00000003607	no	maternal_zygotic	5	ENSDARG00000003607:UTR4	0	0	0	0	0	others
ENSDARG00000003616	no	maternal_zygotic	4	ENSDARG00000003616:UTR2	0	0	0	0	1	putative_targets
ENSDARG00000003631	no	maternal	not_assigned	ENSDARG00000003631:UTR4	0	0	0	0	0	others
ENSDARG00000003641	no	maternal_zygotic	5	ENSDARG00000003641:UTR5	0	0	0	0	0	controls
ENSDARG00000003655	no	maternal	not_assigned	ENSDARG00000003655:UTR2	0	0	0	0	0	others
ENSDARG00000003675	no	maternal	not_assigned	ENSDARG00000003675:UTR5	0	0	0	0	0	others
ENSDARG00000003681	no	maternal_zygotic	4	ENSDARG00000003681:UTR10	0	0	0	0	0	others
ENSDARG00000003693	no	maternal_zygotic	5	ENSDARG00000003693:UTR4	0	0	0	0	0	others
ENSDARG00000003695	no	maternal	not_assigned	ENSDARG00000003695:UTR4	0	0	0	0	0	others
ENSDARG00000003699	no	maternal	not_assigned	ENSDARG00000003699:UTR5	0	0	0	1	1	putative_targets
ENSDARG00000003701	no	maternal	not_assigned	ENSDARG00000003701:UTR7	0	0	0	0	0	others
ENSDARG00000003705	no	maternal	not_assigned	ENSDARG00000003705:UTR2	0	0	0	2	0	putative_targets
ENSDARG00000003749	no	maternal_zygotic	5	ENSDARG00000003749:UTR2	0	0	0	0	0	controls
ENSDARG00000003750	no	maternal_zygotic	7	ENSDARG00000003750:UTR3	0	0	0	0	0	others
ENSDARG00000003751	no	maternal_zygotic	6	ENSDARG00000003751:UTR7	0	0	0	1	0	putative_targets
ENSDARG00000003754	no	maternal	not_assigned	ENSDARG00000003754:UTR2	0	0	0	0	0	others
ENSDARG00000003757	no	maternal	not_assigned	ENSDARG00000003757:UTR4	0	0	0	0	0	controls
ENSDARG00000003769	no	maternal_zygotic	5	ENSDARG00000003769:UTR2	0	0	0	0	1	putative_targets
ENSDARG00000003776	no	maternal	not_assigned	ENSDARG00000003776:UTR4	0	1	1	1	2	known_target
ENSDARG00000003789	no	maternal_zygotic	6	ENSDARG00000003789:UTR3	0	0	0	0	0	others
ENSDARG00000003795	no	maternal_zygotic	7	ENSDARG00000003795:UTR1	0	0	0	0	0	others
ENSDARG00000003808	no	zygotic	7	ENSDARG00000003808:UTR2	0	0	0	0	0	others
ENSDARG00000003811	no	maternal	not_assigned	ENSDARG00000003811:UTR4	0	0	0	1	0	known_target
ENSDARG00000003818	no	maternal_zygotic	7	ENSDARG00000003818:UTR2	0	0	0	1	0	putative_targets
ENSDARG00000003827	no	maternal_zygotic	5	ENSDARG00000003827:UTR2	0	0	0	0	0	others
ENSDARG00000003829	no	maternal	not_assigned	ENSDARG00000003829:UTR2	0	0	0	2	1	putative_targets
ENSDARG00000003835	no	maternal_zygotic	6	ENSDARG00000003835:UTR5	0	0	0	0	0	others
ENSDARG00000003845	no	maternal	not_assigned	ENSDARG00000003845:UTR2	0	0	0	0	0	others
ENSDARG00000003846	no	maternal_zygotic	6	ENSDARG00000003846:UTR2	0	0	0	0	0	others
ENSDARG00000003854	no	maternal	not_assigned	ENSDARG00000003854:UTR5	0	0	0	0	0	others
ENSDARG00000003860	no	maternal_zygotic	4	ENSDARG00000003860:UTR5	0	0	0	0	0	controls
ENSDARG00000003866	no	maternal_zygotic	5	ENSDARG00000003866:UTR2	0	0	0	0	0	others
ENSDARG00000003869	no	maternal_zygotic	7	ENSDARG00000003869:UTR2	0	0	0	0	0	controls
ENSDARG00000003872	no	maternal	not_assigned	ENSDARG00000003872:UTR3	0	0	0	0	0	controls
ENSDARG00000003910	no	maternal_zygotic	5	ENSDARG00000003910:UTR2	0	1	0	0	0	putative_targets
ENSDARG00000003920	no	maternal_zygotic	4	ENSDARG00000003920:UTR4	0	0	0	0	0	controls
ENSDARG00000003927	no	maternal_zygotic	5	ENSDARG00000003927:UTR3	0	0	0	0	3	putative_targets
ENSDARG00000003931	no	maternal_zygotic	7	ENSDARG00000003931:UTR4	0	0	0	0	0	controls
ENSDARG00000003934	no	maternal_zygotic	6	ENSDARG00000003934:UTR3	0	0	0	0	0	controls
ENSDARG00000003938	no	maternal_zygotic	6	ENSDARG00000003938:UTR2	0	0	0	1	0	putative_targets
ENSDARG00000003940	no	maternal_zygotic	5	ENSDARG00000003940:UTR4	0	0	0	0	2	putative_targets
ENSDARG00000003941	no	maternal_zygotic	4	ENSDARG00000003941:UTR2	0	0	0	1	0	putative_targets
ENSDARG00000003952	no	maternal_zygotic	4	ENSDARG00000003952:UTR4	1	1	0	0	1	known_target
ENSDARG00000003963	no	maternal	not_assigned	ENSDARG00000003963:UTR2	0	0	0	0	0	controls
ENSDARG00000003968	no	maternal	not_assigned	ENSDARG00000003968:UTR6	0	0	1	0	0	putative_targets
ENSDARG00000003973	no	maternal	not_assigned	ENSDARG00000003973:UTR2	0	0	0	0	0	others
ENSDARG00000003974	no	maternal_zygotic	6	ENSDARG00000003974:UTR5	0	0	0	0	0	others
ENSDARG00000003984	no	maternal_zygotic	7	ENSDARG00000003984:UTR4	0	0	1	1	1	putative_targets
ENSDARG00000004017	no	zygotic	6	ENSDARG00000004017:UTR3	0	0	0	0	0	others
ENSDARG00000004034	no	maternal	not_assigned	ENSDARG00000004034:UTR4	0	0	0	0	1	putative_targets
ENSDARG00000004037	no	maternal	not_assigned	ENSDARG00000004037:UTR2	0	0	0	0	1	putative_targets
ENSDARG00000004046	no	maternal_zygotic	6	ENSDARG00000004046:UTR8	0	0	0	1	0	putative_targets
ENSDARG00000004049	no	maternal_zygotic	4	ENSDARG00000004049:UTR4	0	0	0	0	0	others
ENSDARG00000004055	no	maternal	not_assigned	ENSDARG00000004055:UTR4	0	0	0	0	0	others
ENSDARG00000004059	no	maternal	not_assigned	ENSDARG00000004059:UTR2	0	0	0	0	0	controls
ENSDARG00000004078	no	maternal_zygotic	7	ENSDARG00000004078:UTR5	0	0	0	0	0	others
ENSDARG00000004094	no	maternal_zygotic	5	ENSDARG00000004094:UTR3	0	0	0	0	1	putative_targets
ENSDARG00000004115	no	maternal	not_assigned	ENSDARG00000004115:UTR2	0	0	0	0	0	others
ENSDARG00000004130	no	maternal	not_assigned	ENSDARG00000004130:UTR2	0	0	0	0	0	others
ENSDARG00000004131	no	maternal	not_assigned	ENSDARG00000004131:UTR3	0	0	0	0	1	putative_targets
ENSDARG00000004132	no	maternal	not_assigned	ENSDARG00000004132:UTR4	0	0	0	0	0	others
ENSDARG00000004151	no	maternal	not_assigned	ENSDARG00000004151:UTR3	0	0	0	0	0	others
ENSDARG00000004154	no	maternal	not_assigned	ENSDARG00000004154:UTR2	0	0	0	0	0	controls
ENSDARG00000004160	no	maternal_zygotic	6	ENSDARG00000004160:UTR2	0	0	0	0	0	others
ENSDARG00000004161	no	maternal_zygotic	6	ENSDARG00000004161:UTR2	0	0	0	0	0	others
ENSDARG00000004167	no	maternal	not_assigned	ENSDARG00000004167:UTR3	0	0	0	0	0	others
ENSDARG00000004169	no	maternal_zygotic	4	ENSDARG00000004169:UTR8	0	0	1	0	0	putative_targets
ENSDARG00000004171	no	maternal_zygotic	5	ENSDARG00000004171:UTR6	0	0	0	0	0	others
ENSDARG00000004173	no	maternal_zygotic	5	ENSDARG00000004173:UTR4	0	0	0	0	0	others
ENSDARG00000004174	no	maternal_zygotic	5	ENSDARG00000004174:UTR3	0	0	0	1	1	putative_targets
ENSDARG00000004189	no	maternal_zygotic	5	ENSDARG00000004189:UTR5	0	0	0	0	0	others
ENSDARG00000004211	no	maternal_zygotic	not_assigned	ENSDARG00000004211:UTR3	0	0	0	0	1	putative_targets
ENSDARG00000004218	no	zygotic	5	ENSDARG00000004218:UTR6	0	0	0	0	1	putative_targets
ENSDARG00000004251	no	maternal_zygotic	7	ENSDARG00000004251:UTR2	1	0	1	0	0	putative_targets
ENSDARG00000004256	no	zygotic	4	ENSDARG00000004256:UTR2	0	0	0	0	0	others
ENSDARG00000004261	no	maternal_zygotic	6	ENSDARG00000004261:UTR2	0	0	0	0	0	others
ENSDARG00000004270	no	maternal_zygotic	6	ENSDARG00000004270:UTR8	1	0	1	3	1	known_target
ENSDARG00000004274	no	maternal_zygotic	not_assigned	ENSDARG00000004274:UTR3	1	0	0	0	0	putative_targets
ENSDARG00000004280	no	maternal_zygotic	6	ENSDARG00000004280:UTR3	0	1	0	0	0	putative_targets
ENSDARG00000004297	no	maternal_zygotic	4	ENSDARG00000004297:UTR2	0	0	0	1	0	putative_targets
ENSDARG00000004306	no	maternal	not_assigned	ENSDARG00000004306:UTR2	0	0	0	0	0	others
ENSDARG00000004308	no	maternal	not_assigned	ENSDARG00000004308:UTR1	0	0	0	0	0	others
ENSDARG00000004311	no	maternal	not_assigned	ENSDARG00000004311:UTR2	0	0	0	0	0	controls
ENSDARG00000004325	no	maternal	not_assigned	ENSDARG00000004325:UTR2	0	0	0	0	0	others
ENSDARG00000004343	no	maternal_zygotic	5	ENSDARG00000004343:UTR10	0	0	1	0	0	putative_targets
ENSDARG00000004363	no	maternal	not_assigned	ENSDARG00000004363:UTR6	0	0	0	0	2	putative_targets
ENSDARG00000004392	no	maternal	not_assigned	ENSDARG00000004392:UTR3	0	0	0	0	0	controls
ENSDARG00000004396	no	maternal	not_assigned	ENSDARG00000004396:UTR3	0	1	0	0	0	putative_targets
ENSDARG00000004402	no	zygotic	7	ENSDARG00000004402:UTR4	0	0	0	0	0	controls
ENSDARG00000004405	no	maternal_zygotic	not_assigned	ENSDARG00000004405:UTR9	0	0	0	1	0	putative_targets
ENSDARG00000004427	no	maternal_zygotic	4	ENSDARG00000004427:UTR4	0	0	0	0	0	others
ENSDARG00000004436	no	maternal_zygotic	6	ENSDARG00000004436:UTR3	0	0	0	0	0	controls
ENSDARG00000004452	no	maternal_zygotic	4	ENSDARG00000004452:UTR9	0	0	1	0	0	putative_targets
ENSDARG00000004460	no	maternal_zygotic	7	ENSDARG00000004460:UTR5	0	0	0	0	0	others
ENSDARG00000004470	no	maternal_zygotic	7	ENSDARG00000004470:UTR8	0	0	0	1	0	putative_targets
ENSDARG00000004517	no	maternal_zygotic	7	ENSDARG00000004517:UTR3	0	0	0	0	0	controls
ENSDARG00000004525	no	maternal_zygotic	5	ENSDARG00000004525:UTR2	0	0	0	0	0	controls
ENSDARG00000004527	no	maternal_zygotic	6	ENSDARG00000004527:UTR2	0	0	0	0	0	others
ENSDARG00000004529	no	maternal	not_assigned	ENSDARG00000004529:UTR1	0	0	0	0	0	others
ENSDARG00000004537	no	maternal	not_assigned	ENSDARG00000004537:UTR4	1	0	0	0	1	putative_targets
ENSDARG00000004539	no	zygotic	6	ENSDARG00000004539:UTR2	0	0	0	0	0	others
ENSDARG00000004574	no	maternal	not_assigned	ENSDARG00000004574:UTR8	1	0	0	0	0	putative_targets
ENSDARG00000004576	no	maternal_zygotic	4	ENSDARG00000004576:UTR2	0	0	1	0	0	putative_targets
ENSDARG00000004581	no	maternal_zygotic	6	ENSDARG00000004581:UTR2	0	0	0	0	0	others
ENSDARG00000004587	no	maternal_zygotic	5	ENSDARG00000004587:UTR6	0	0	0	0	0	others
ENSDARG00000004594	no	maternal_zygotic	5	ENSDARG00000004594:UTR5	0	0	0	0	1	putative_targets
ENSDARG00000004632	no	maternal_zygotic	not_assigned	ENSDARG00000004632:UTR2	0	0	0	0	0	others
ENSDARG00000004636	no	maternal_zygotic	7	ENSDARG00000004636:UTR4	0	0	0	0	0	others
ENSDARG00000004647	no	maternal	not_assigned	ENSDARG00000004647:UTR3	0	0	0	0	0	others
ENSDARG00000004672	no	maternal	not_assigned	ENSDARG00000004672:UTR11	0	0	0	0	0	others
ENSDARG00000004680	no	maternal	not_assigned	ENSDARG00000004680:UTR4	0	0	0	0	0	others
ENSDARG00000004687	no	maternal	not_assigned	ENSDARG00000004687:UTR2	0	0	0	0	0	others
ENSDARG00000004692	no	maternal_zygotic	5	ENSDARG00000004692:UTR3	0	0	0	1	0	putative_targets
ENSDARG00000004696	no	maternal	not_assigned	ENSDARG00000004696:UTR2	0	0	0	0	0	others
ENSDARG00000004706	no	maternal_zygotic	5	ENSDARG00000004706:UTR2	0	0	0	0	0	others
ENSDARG00000004713	no	maternal_zygotic	5	ENSDARG00000004713:UTR2	0	0	0	0	0	others
ENSDARG00000004726	no	maternal	not_assigned	ENSDARG00000004726:UTR3	0	0	0	0	0	others
ENSDARG00000004735	no	maternal_zygotic	4	ENSDARG00000004735:UTR2	0	0	0	0	0	others
ENSDARG00000004745	no	maternal_zygotic	6	ENSDARG00000004745:UTR2	0	0	0	0	0	controls
ENSDARG00000004748	no	zygotic	7	ENSDARG00000004748:UTR4	0	0	0	1	0	putative_targets
ENSDARG00000004754	no	maternal_zygotic	6	ENSDARG00000004754:UTR2	1	0	0	0	0	putative_targets
ENSDARG00000004757	no	maternal_zygotic	4	ENSDARG00000004757:UTR5	0	0	0	0	0	controls
ENSDARG00000004774	no	maternal_zygotic	6	ENSDARG00000004774:UTR2	0	0	0	0	0	others
ENSDARG00000004785	no	maternal_zygotic	6	ENSDARG00000004785:UTR3	0	0	0	1	0	putative_targets
ENSDARG00000004796	no	maternal	not_assigned	ENSDARG00000004796:UTR3	1	0	1	1	1	putative_targets
ENSDARG00000004806	no	maternal_zygotic	7	ENSDARG00000004806:UTR2	0	0	0	0	0	others
ENSDARG00000004823	no	maternal	not_assigned	ENSDARG00000004823:UTR2	0	0	0	0	0	others
ENSDARG00000004836	no	maternal_zygotic	7	ENSDARG00000004836:UTR3	0	0	0	0	0	others
ENSDARG00000004840	no	zygotic	6	ENSDARG00000004840:UTR5	0	0	0	0	0	controls
ENSDARG00000004843	no	maternal_zygotic	7	ENSDARG00000004843:UTR9	0	1	1	0	1	putative_targets
ENSDARG00000004851	no	maternal_zygotic	7	ENSDARG00000004851:UTR7	0	0	1	0	1	putative_targets
ENSDARG00000004866	no	maternal_zygotic	6	ENSDARG00000004866:UTR6	0	0	0	0	1	putative_targets
ENSDARG00000004870	no	maternal_zygotic	7	ENSDARG00000004870:UTR6	0	0	0	0	0	others
ENSDARG00000004874	no	maternal_zygotic	5	ENSDARG00000004874:UTR17	0	0	0	0	0	others
ENSDARG00000004875	no	maternal	not_assigned	ENSDARG00000004875:UTR3	0	0	0	0	0	others
ENSDARG00000004889	no	maternal_zygotic	7	ENSDARG00000004889:UTR5	0	0	0	1	0	putative_targets
ENSDARG00000004891	no	maternal	not_assigned	ENSDARG00000004891:UTR4	0	0	0	0	0	others
ENSDARG00000004906	no	maternal_zygotic	4	ENSDARG00000004906:UTR3	0	0	1	1	0	known_target
ENSDARG00000004925	no	maternal	not_assigned	ENSDARG00000004925:UTR4	0	0	0	0	0	others
ENSDARG00000004937	no	maternal_zygotic	5	ENSDARG00000004937:UTR10	0	0	0	0	0	controls
ENSDARG00000004948	no	maternal_zygotic	5	ENSDARG00000004948:UTR2	0	0	0	0	0	others
ENSDARG00000004956	no	maternal_zygotic	5	ENSDARG00000004956:UTR2	0	0	0	0	0	controls
ENSDARG00000005015	no	maternal	not_assigned	ENSDARG00000005015:UTR2	0	0	0	1	0	putative_targets
ENSDARG00000005026	no	maternal_zygotic	7	ENSDARG00000005026:UTR7	0	0	0	0	3	putative_targets
ENSDARG00000005034	no	maternal	not_assigned	ENSDARG00000005034:UTR4	0	0	0	0	1	putative_targets
ENSDARG00000005049	no	maternal	not_assigned	ENSDARG00000005049:UTR4	0	0	1	0	1	putative_targets
ENSDARG00000005057	no	zygotic	6	ENSDARG00000005057:UTR3	0	0	0	0	1	putative_targets
ENSDARG00000005058	no	maternal_zygotic	4	ENSDARG00000005058:UTR5	0	0	0	0	0	others
ENSDARG00000005078	no	maternal_zygotic	6	ENSDARG00000005078:UTR4	0	0	0	0	2	putative_targets
ENSDARG00000005098	no	maternal_zygotic	6	ENSDARG00000005098:UTR3	0	0	0	1	0	putative_targets
ENSDARG00000005104	no	maternal_zygotic	5	ENSDARG00000005104:UTR3	0	0	1	0	0	putative_targets
ENSDARG00000005108	no	maternal_zygotic	5	ENSDARG00000005108:UTR4	0	0	0	0	0	controls
ENSDARG00000005115	no	maternal_zygotic	7	ENSDARG00000005115:UTR5	0	0	0	0	0	others
ENSDARG00000005122	no	maternal_zygotic	6	ENSDARG00000005122:UTR3	0	0	0	1	0	putative_targets
ENSDARG00000005128	no	maternal_zygotic	7	ENSDARG00000005128:UTR6	0	0	0	0	0	controls
ENSDARG00000005134	no	maternal_zygotic	5	ENSDARG00000005134:UTR4	0	0	1	0	0	putative_targets
ENSDARG00000005162	no	maternal_zygotic	5	ENSDARG00000005162:UTR10	0	0	0	1	0	putative_targets
ENSDARG00000005172	no	maternal_zygotic	4	ENSDARG00000005172:UTR3	0	0	0	0	0	controls
ENSDARG00000005185	no	zygotic	7	ENSDARG00000005185:UTR2	0	0	0	0	0	controls
ENSDARG00000005186	no	maternal	not_assigned	ENSDARG00000005186:UTR4	0	0	0	0	0	others
ENSDARG00000005191	no	maternal	not_assigned	ENSDARG00000005191:UTR2	0	0	0	0	0	others
ENSDARG00000005210	no	maternal_zygotic	5	ENSDARG00000005210:UTR4	0	0	0	0	1	putative_targets
ENSDARG00000005218	no	maternal	not_assigned	ENSDARG00000005218:UTR2	0	0	0	0	0	others
ENSDARG00000005220	no	maternal	not_assigned	ENSDARG00000005220:UTR2	0	0	0	0	0	controls
ENSDARG00000005230	no	maternal_zygotic	6	ENSDARG00000005230:UTR4	0	0	0	0	0	controls
ENSDARG00000005236	no	maternal_zygotic	5	ENSDARG00000005236:UTR4	0	0	0	0	0	others
ENSDARG00000005246	no	maternal_zygotic	6	ENSDARG00000005246:UTR2	0	0	0	0	0	others
ENSDARG00000005251	no	maternal_zygotic	6	ENSDARG00000005251:UTR3	0	0	0	0	0	others
ENSDARG00000005254	no	maternal_zygotic	5	ENSDARG00000005254:UTR2	0	0	0	0	0	others
ENSDARG00000005274	no	maternal	not_assigned	ENSDARG00000005274:UTR4	0	0	0	0	0	others
ENSDARG00000005315	no	maternal_zygotic	5	ENSDARG00000005315:UTR10	0	0	0	0	0	others
ENSDARG00000005318	no	maternal_zygotic	7	ENSDARG00000005318:UTR2	0	0	1	0	0	putative_targets
ENSDARG00000005320	no	zygotic	7	ENSDARG00000005320:UTR2	0	0	0	0	0	controls
ENSDARG00000005350	no	maternal_zygotic	7	ENSDARG00000005350:UTR2	0	0	0	1	0	known_target
ENSDARG00000005355	no	maternal	not_assigned	ENSDARG00000005355:UTR3	0	0	0	0	0	others
ENSDARG00000005359	no	maternal	not_assigned	ENSDARG00000005359:UTR2	0	0	0	0	1	putative_targets
ENSDARG00000005372	no	maternal	not_assigned	ENSDARG00000005372:UTR5	0	0	0	1	1	putative_targets
ENSDARG00000005374	no	maternal	not_assigned	ENSDARG00000005374:UTR4	0	0	0	1	0	putative_targets
ENSDARG00000005382	no	maternal_zygotic	6	ENSDARG00000005382:UTR4	0	0	1	0	0	putative_targets
ENSDARG00000005392	no	maternal	not_assigned	ENSDARG00000005392:UTR3	0	0	0	0	0	others
ENSDARG00000005394	no	maternal	not_assigned	ENSDARG00000005394	0	0	0	0	0	others
ENSDARG00000005397	no	maternal_zygotic	6	ENSDARG00000005397:UTR5	0	0	1	0	0	putative_targets
ENSDARG00000005416	no	maternal	not_assigned	ENSDARG00000005416:UTR2	1	0	0	1	0	putative_targets
ENSDARG00000005423	no	maternal_zygotic	not_assigned	ENSDARG00000005423:UTR2	0	0	0	0	1	putative_targets
ENSDARG00000005448	no	maternal	not_assigned	ENSDARG00000005448:UTR2	0	0	0	0	0	others
ENSDARG00000005451	no	maternal_zygotic	5	ENSDARG00000005451:UTR2	0	0	0	0	0	controls
ENSDARG00000005453	no	maternal_zygotic	6	ENSDARG00000005453:UTR12	0	0	0	0	0	controls
ENSDARG00000005454	no	maternal_zygotic	6	ENSDARG00000005454:UTR6	0	0	0	0	0	others
ENSDARG00000005456	no	maternal_zygotic	7	ENSDARG00000005456:UTR6	1	0	0	0	0	known_target
ENSDARG00000005458	no	maternal_zygotic	5	ENSDARG00000005458:UTR6	0	0	0	1	0	putative_targets
ENSDARG00000005462	no	maternal_zygotic	6	ENSDARG00000005462:UTR4	0	0	1	0	0	putative_targets
ENSDARG00000005463	no	zygotic	4	ENSDARG00000005463:UTR2	0	0	0	0	1	putative_targets
ENSDARG00000005468	no	maternal_zygotic	5	ENSDARG00000005468:UTR3	1	0	0	0	0	putative_targets
ENSDARG00000005481	no	zygotic	6	ENSDARG00000005481:UTR2	0	0	0	0	0	others
ENSDARG00000005482	no	maternal	not_assigned	ENSDARG00000005482:UTR3	0	1	1	1	3	known_target
ENSDARG00000005500	no	maternal_zygotic	6	ENSDARG00000005500:UTR11	0	0	0	1	1	putative_targets
ENSDARG00000005513	no	maternal_zygotic	4	ENSDARG00000005513:UTR6	0	0	0	0	0	others
ENSDARG00000005525	no	zygotic	6	ENSDARG00000005525:UTR10	0	0	0	0	0	others
ENSDARG00000005536	no	maternal_zygotic	5	ENSDARG00000005536:UTR3	0	0	1	0	0	putative_targets
ENSDARG00000005540	no	maternal_zygotic	5	ENSDARG00000005540:UTR4	0	0	0	0	0	others
ENSDARG00000005544	no	maternal	not_assigned	ENSDARG00000005544:UTR5	0	0	0	0	0	controls
ENSDARG00000005547	no	maternal	not_assigned	ENSDARG00000005547:UTR2	0	0	0	0	1	putative_targets
ENSDARG00000005549	no	maternal_zygotic	5	ENSDARG00000005549:UTR4	0	0	0	2	0	putative_targets
ENSDARG00000005551	no	maternal_zygotic	4	ENSDARG00000005551:UTR5	0	0	0	0	0	others
ENSDARG00000005560	no	maternal_zygotic	6	ENSDARG00000005560:UTR2	0	0	1	0	0	putative_targets
ENSDARG00000005576	no	maternal_zygotic	5	ENSDARG00000005576:UTR2	0	0	0	1	0	putative_targets
ENSDARG00000005586	no	maternal	not_assigned	ENSDARG00000005586:UTR5	0	0	0	0	0	others
ENSDARG00000005590	no	maternal_zygotic	5	ENSDARG00000005590:UTR4	0	0	0	1	3	putative_targets
ENSDARG00000005606	no	maternal_zygotic	6	ENSDARG00000005606:UTR4	0	0	0	0	0	others
ENSDARG00000005612	no	maternal_zygotic	5	ENSDARG00000005612:UTR2	0	0	0	1	0	putative_targets
ENSDARG00000005619	no	maternal_zygotic	4	ENSDARG00000005619:UTR5	0	1	0	0	0	putative_targets
ENSDARG00000005625	no	maternal_zygotic	5	ENSDARG00000005625:UTR2	0	1	0	0	0	putative_targets
ENSDARG00000005640	no	maternal	not_assigned	ENSDARG00000005640:UTR4	0	0	0	0	0	others
ENSDARG00000005643	no	maternal	not_assigned	ENSDARG00000005643:UTR2	0	0	0	0	0	others
ENSDARG00000005651	no	maternal_zygotic	5	ENSDARG00000005651:UTR10	0	0	0	0	0	others
ENSDARG00000005652	no	maternal	not_assigned	ENSDARG00000005652:UTR2	0	0	0	0	1	putative_targets
ENSDARG00000005673	no	maternal	not_assigned	ENSDARG00000005673	0	0	0	0	0	others
ENSDARG00000005675	no	maternal_zygotic	6	ENSDARG00000005675:UTR2	0	0	0	0	0	controls
ENSDARG00000005679	no	maternal	not_assigned	ENSDARG00000005679:UTR2	0	0	0	0	0	others
ENSDARG00000005699	no	maternal_zygotic	4	ENSDARG00000005699:UTR6	0	0	0	1	0	putative_targets
ENSDARG00000005713	no	maternal	not_assigned	ENSDARG00000005713:UTR2	0	0	0	0	0	controls
ENSDARG00000005738	no	maternal_zygotic	5	ENSDARG00000005738:UTR3	0	0	0	0	0	controls
ENSDARG00000005754	no	maternal	not_assigned	ENSDARG00000005754:UTR5	0	0	0	0	1	putative_targets
ENSDARG00000005772	no	maternal_zygotic	5	ENSDARG00000005772:UTR5	0	0	0	0	0	controls
ENSDARG00000005774	no	maternal_zygotic	4	ENSDARG00000005774:UTR4	0	0	0	1	0	putative_targets
ENSDARG00000005789	no	maternal	not_assigned	ENSDARG00000005789:UTR4	0	0	0	1	0	putative_targets
ENSDARG00000005791	no	maternal_zygotic	4	ENSDARG00000005791:UTR6	0	0	0	0	0	others
ENSDARG00000005799	no	maternal	not_assigned	ENSDARG00000005799:UTR4	0	0	1	1	0	putative_targets
ENSDARG00000005823	no	maternal_zygotic	5	ENSDARG00000005823:UTR4	0	0	0	0	3	putative_targets
ENSDARG00000005827	no	maternal_zygotic	5	ENSDARG00000005827:UTR3	0	0	0	0	0	controls
ENSDARG00000005840	no	maternal	not_assigned	ENSDARG00000005840:UTR2	0	0	0	0	0	others
ENSDARG00000005861	no	maternal	not_assigned	ENSDARG00000005861:UTR3	0	0	0	0	0	others
ENSDARG00000005867	no	maternal_zygotic	5	ENSDARG00000005867:UTR3	0	0	0	0	1	putative_targets
ENSDARG00000005870	no	maternal_zygotic	5	ENSDARG00000005870:UTR3	0	0	1	0	0	putative_targets
ENSDARG00000005891	no	maternal	not_assigned	ENSDARG00000005891:UTR6	0	0	0	0	0	others
ENSDARG00000005908	no	maternal_zygotic	4	ENSDARG00000005908:UTR8	0	0	0	1	0	putative_targets
ENSDARG00000005924	no	maternal	not_assigned	ENSDARG00000005924:UTR3	0	0	0	0	0	others
ENSDARG00000005926	no	maternal_zygotic	5	ENSDARG00000005926:UTR3	0	0	0	0	0	controls
ENSDARG00000005927	no	maternal	not_assigned	ENSDARG00000005927:UTR5	0	0	0	0	0	others
ENSDARG00000005941	no	maternal_zygotic	6	ENSDARG00000005941:UTR5	0	0	0	1	0	putative_targets
ENSDARG00000005945	no	maternal_zygotic	6	ENSDARG00000005945:UTR2	0	0	0	0	0	others
ENSDARG00000005948	no	maternal	not_assigned	ENSDARG00000005948:UTR2	0	0	0	0	0	others
ENSDARG00000005980	no	maternal	not_assigned	ENSDARG00000005980:UTR3	0	0	0	0	0	controls
ENSDARG00000005989	no	maternal_zygotic	6	ENSDARG00000005989:UTR3	0	0	1	2	0	putative_targets
ENSDARG00000005993	no	maternal	not_assigned	ENSDARG00000005993:UTR5	0	0	0	0	0	others
ENSDARG00000006003	no	maternal_zygotic	4	ENSDARG00000006003:UTR4	0	0	0	0	0	controls
ENSDARG00000006010	no	maternal	not_assigned	ENSDARG00000006010:UTR5	0	0	0	1	0	putative_targets
ENSDARG00000006019	no	maternal_zygotic	7	ENSDARG00000006019:UTR2	0	0	0	0	0	others
ENSDARG00000006025	no	maternal	not_assigned	ENSDARG00000006025:UTR7	0	0	0	0	1	putative_targets
ENSDARG00000006029	no	maternal_zygotic	7	ENSDARG00000006029:UTR2	0	0	0	0	0	others
ENSDARG00000006031	no	maternal	not_assigned	ENSDARG00000006031:UTR4	0	0	2	0	0	putative_targets
ENSDARG00000006038	no	maternal_zygotic	5	ENSDARG00000006038:UTR2	0	0	0	0	0	others
ENSDARG00000006040	no	maternal	not_assigned	ENSDARG00000006040:UTR2	0	0	0	0	0	controls
ENSDARG00000006044	no	maternal	not_assigned	ENSDARG00000006044:UTR2	0	0	0	0	0	others
ENSDARG00000006060	no	zygotic	7	ENSDARG00000006060:UTR1	0	0	0	0	1	putative_targets
ENSDARG00000006062	no	maternal_zygotic	5	ENSDARG00000006062:UTR4	0	0	0	0	1	putative_targets
ENSDARG00000006074	no	maternal_zygotic	4	ENSDARG00000006074:UTR2	1	0	0	0	0	putative_targets
ENSDARG00000006092	no	maternal_zygotic	4	ENSDARG00000006092:UTR4	0	0	0	1	0	putative_targets
ENSDARG00000006110	no	zygotic	5	ENSDARG00000006110:UTR3	0	0	0	0	0	controls
ENSDARG00000006112	no	maternal	not_assigned	ENSDARG00000006112:UTR2	0	0	0	0	0	others
ENSDARG00000006124	no	maternal_zygotic	6	ENSDARG00000006124:UTR3	0	0	0	1	0	putative_targets
ENSDARG00000006125	no	maternal_zygotic	5	ENSDARG00000006125:UTR5	0	0	0	0	1	putative_targets
ENSDARG00000006128	no	maternal	not_assigned	ENSDARG00000006128:UTR5	0	0	0	2	2	putative_targets
ENSDARG00000006169	no	undetermined	not_assigned	ENSDARG00000006169:UTR2	0	0	1	0	0	known_target
ENSDARG00000006192	no	maternal_zygotic	5	ENSDARG00000006192:UTR8	0	0	0	0	1	putative_targets
ENSDARG00000006196	no	maternal_zygotic	7	ENSDARG00000006196:UTR2	0	0	0	0	0	others
ENSDARG00000006200	no	maternal_zygotic	5	ENSDARG00000006200:UTR7	0	1	0	1	0	putative_targets
ENSDARG00000006207	no	maternal	not_assigned	ENSDARG00000006207:UTR2	0	0	0	1	0	putative_targets
ENSDARG00000006219	no	zygotic	6	ENSDARG00000006219:UTR2	0	0	0	0	0	others
ENSDARG00000006225	no	maternal_zygotic	4	ENSDARG00000006225:UTR4	0	0	0	0	0	others
ENSDARG00000006235	no	maternal_zygotic	6	ENSDARG00000006235:UTR3	0	0	0	0	0	controls
ENSDARG00000006240	no	maternal	not_assigned	ENSDARG00000006240:UTR4	0	0	0	0	0	controls
ENSDARG00000006242	no	maternal_zygotic	4	ENSDARG00000006242:UTR10	0	0	0	0	0	others
ENSDARG00000006251	no	maternal_zygotic	5	ENSDARG00000006251:UTR2	0	0	1	0	0	putative_targets
ENSDARG00000006253	no	maternal_zygotic	5	ENSDARG00000006253:UTR6	0	0	0	0	0	others
ENSDARG00000006257	no	maternal	not_assigned	ENSDARG00000006257:UTR3	0	0	1	1	0	putative_targets
ENSDARG00000006260	no	maternal_zygotic	4	ENSDARG00000006260:UTR12	0	0	0	0	0	others
ENSDARG00000006266	no	maternal	not_assigned	ENSDARG00000006266:UTR3	2	0	0	0	1	putative_targets
ENSDARG00000006272	no	maternal	not_assigned	ENSDARG00000006272:UTR7	0	0	1	0	1	putative_targets
ENSDARG00000006283	no	maternal_zygotic	5	ENSDARG00000006283:UTR2	0	0	0	0	0	others
ENSDARG00000006290	no	maternal_zygotic	6	ENSDARG00000006290:UTR3	0	0	0	0	0	others
ENSDARG00000006299	no	maternal_zygotic	5	ENSDARG00000006299:UTR3	0	0	0	0	0	others
ENSDARG00000006300	no	maternal_zygotic	6	ENSDARG00000006300:UTR6	0	0	0	0	0	others
ENSDARG00000006314	no	maternal	not_assigned	ENSDARG00000006314:UTR2	0	0	0	0	0	others
ENSDARG00000006316	no	maternal_zygotic	4	ENSDARG00000006316:UTR2	0	0	0	0	0	others
ENSDARG00000006332	no	maternal	not_assigned	ENSDARG00000006332:UTR3	0	0	0	0	0	controls
ENSDARG00000006353	no	maternal_zygotic	5	ENSDARG00000006353:UTR2	0	0	0	0	0	others
ENSDARG00000006370	no	maternal	not_assigned	ENSDARG00000006370:UTR9	0	0	0	0	0	others
ENSDARG00000006385	no	maternal_zygotic	4	ENSDARG00000006385:UTR4	0	0	0	0	0	others
ENSDARG00000006389	no	maternal_zygotic	6	ENSDARG00000006389:UTR13	0	0	1	0	0	known_target
ENSDARG00000006392	no	maternal_zygotic	6	ENSDARG00000006392:UTR3	0	0	0	0	0	others
ENSDARG00000006395	no	maternal_zygotic	5	ENSDARG00000006395:UTR7	0	0	0	0	0	others
ENSDARG00000006397	no	maternal	not_assigned	ENSDARG00000006397:UTR2	0	0	1	1	0	known_target
ENSDARG00000006399	no	maternal_zygotic	4	ENSDARG00000006399:UTR4	0	0	0	0	1	putative_targets
ENSDARG00000006408	no	maternal_zygotic	4	ENSDARG00000006408:UTR6	0	0	0	0	0	others
ENSDARG00000006409	no	zygotic	5	ENSDARG00000006409:UTR2	0	0	0	0	0	others
ENSDARG00000006413	no	maternal_zygotic	4	ENSDARG00000006413:UTR5	0	0	0	0	0	others
ENSDARG00000006420	no	maternal	not_assigned	ENSDARG00000006420:UTR2	0	0	0	0	0	others
ENSDARG00000006434	no	maternal_zygotic	6	ENSDARG00000006434:UTR2	0	0	0	0	0	others
ENSDARG00000006467	no	zygotic	6	ENSDARG00000006467:UTR2	0	0	0	0	0	others
ENSDARG00000006477	no	maternal_zygotic	5	ENSDARG00000006477:UTR5	0	0	0	0	1	putative_targets
ENSDARG00000006487	no	maternal_zygotic	4	ENSDARG00000006487:UTR3	0	0	0	0	0	others
ENSDARG00000006494	no	maternal_zygotic	5	ENSDARG00000006494:UTR3	0	1	0	0	0	putative_targets
ENSDARG00000006497	no	maternal_zygotic	5	ENSDARG00000006497:UTR11	0	0	0	0	1	putative_targets
ENSDARG00000006508	no	maternal	not_assigned	ENSDARG00000006508:UTR3	0	0	0	0	0	controls
ENSDARG00000006514	no	zygotic	4	ENSDARG00000006514:UTR2	0	0	0	0	0	controls
ENSDARG00000006524	no	maternal_zygotic	5	ENSDARG00000006524:UTR3	0	0	0	0	3	putative_targets
ENSDARG00000006527	no	maternal_zygotic	6	ENSDARG00000006527:UTR5	0	0	0	0	0	controls
ENSDARG00000006545	no	maternal_zygotic	5	ENSDARG00000006545:UTR4	0	0	0	0	1	putative_targets
ENSDARG00000006546	no	maternal_zygotic	5	ENSDARG00000006546:UTR10	0	0	0	0	1	putative_targets
ENSDARG00000006553	no	maternal_zygotic	6	ENSDARG00000006553:UTR6	0	0	0	0	1	putative_targets
ENSDARG00000006566	no	maternal_zygotic	6	ENSDARG00000006566:UTR5	0	0	0	0	1	putative_targets
ENSDARG00000006567	no	maternal_zygotic	5	ENSDARG00000006567:UTR2	0	0	0	0	0	others
ENSDARG00000006580	no	maternal	not_assigned	ENSDARG00000006580:UTR2	0	0	0	0	0	others
ENSDARG00000006584	no	maternal_zygotic	6	ENSDARG00000006584:UTR5	0	0	0	0	0	others
ENSDARG00000006600	no	maternal_zygotic	5	ENSDARG00000006600:UTR6	0	0	0	0	0	others
ENSDARG00000006603	no	maternal	not_assigned	ENSDARG00000006603:UTR7	0	0	0	0	0	others
ENSDARG00000006604	no	maternal_zygotic	7	ENSDARG00000006604:UTR5	0	0	0	0	0	others
ENSDARG00000006609	no	maternal_zygotic	7	ENSDARG00000006609:UTR2	0	0	0	0	0	others
ENSDARG00000006615	no	zygotic	6	ENSDARG00000006615:UTR2	0	0	0	0	0	controls
ENSDARG00000006621	no	maternal_zygotic	7	ENSDARG00000006621:UTR3	0	0	0	0	1	putative_targets
ENSDARG00000006624	no	maternal_zygotic	6	ENSDARG00000006624:UTR5	0	0	0	0	0	others
ENSDARG00000006639	no	maternal_zygotic	7	ENSDARG00000006639:UTR6	0	0	0	0	2	putative_targets
ENSDARG00000006640	no	maternal	not_assigned	ENSDARG00000006640:UTR5	0	0	0	1	0	known_target
ENSDARG00000006642	no	maternal_zygotic	6	ENSDARG00000006642:UTR5	0	0	0	0	0	others
ENSDARG00000006666	no	maternal_zygotic	6	ENSDARG00000006666:UTR2	0	0	0	0	0	others
ENSDARG00000006672	no	maternal_zygotic	not_assigned	ENSDARG00000006672:UTR10	0	0	0	0	0	controls
ENSDARG00000006683	no	maternal_zygotic	6	ENSDARG00000006683:UTR5	0	0	1	3	3	putative_targets
ENSDARG00000006691	no	maternal_zygotic	5	ENSDARG00000006691:UTR4	0	0	0	0	0	others
ENSDARG00000006712	no	maternal	not_assigned	ENSDARG00000006712:UTR3	0	0	0	0	1	putative_targets
ENSDARG00000006719	no	maternal	not_assigned	ENSDARG00000006719:UTR4	0	0	1	0	0	putative_targets
ENSDARG00000006754	no	maternal	not_assigned	ENSDARG00000006754:UTR4	0	0	1	0	0	putative_targets
ENSDARG00000006766	no	maternal	not_assigned	ENSDARG00000006766:UTR4	0	0	0	0	0	others
ENSDARG00000006782	no	maternal_zygotic	6	ENSDARG00000006782:UTR2	0	0	0	0	0	others
ENSDARG00000006786	no	maternal	not_assigned	ENSDARG00000006786:UTR2	0	0	0	1	0	putative_targets
ENSDARG00000006791	no	maternal	not_assigned	ENSDARG00000006791:UTR5	0	0	0	0	0	controls
ENSDARG00000006797	no	maternal	not_assigned	ENSDARG00000006797:UTR3	0	0	0	0	0	others
ENSDARG00000006812	no	maternal_zygotic	5	ENSDARG00000006812:UTR4	0	0	0	0	1	putative_targets
ENSDARG00000006816	no	maternal	not_assigned	ENSDARG00000006816	0	0	0	0	0	others
ENSDARG00000006837	no	zygotic	4	ENSDARG00000006837:UTR1	0	0	1	0	0	putative_targets
ENSDARG00000006840	no	maternal_zygotic	not_assigned	ENSDARG00000006840:UTR2	0	0	0	0	0	others
ENSDARG00000006848	no	maternal	not_assigned	ENSDARG00000006848	0	0	0	0	0	others
ENSDARG00000006859	no	maternal_zygotic	6	ENSDARG00000006859:UTR6	0	0	1	0	2	putative_targets
ENSDARG00000006862	no	maternal	not_assigned	ENSDARG00000006862:UTR2	0	0	0	0	0	others
ENSDARG00000006869	no	maternal	not_assigned	ENSDARG00000006869:UTR5	0	0	0	0	0	others
ENSDARG00000006889	no	maternal	not_assigned	ENSDARG00000006889:UTR5	0	0	0	0	0	controls
ENSDARG00000006899	no	maternal	not_assigned	ENSDARG00000006899:UTR6	1	0	0	0	0	putative_targets
ENSDARG00000006900	no	maternal_zygotic	7	ENSDARG00000006900:UTR2	0	0	0	0	0	controls
ENSDARG00000006915	no	maternal	not_assigned	ENSDARG00000006915:UTR9	0	0	0	1	0	putative_targets
ENSDARG00000006921	no	maternal_zygotic	7	ENSDARG00000006921:UTR4	1	0	0	0	1	putative_targets
ENSDARG00000006924	no	maternal_zygotic	5	ENSDARG00000006924:UTR5	0	0	0	0	1	putative_targets
ENSDARG00000006939	no	zygotic	7	ENSDARG00000006939:UTR2	0	0	0	1	0	putative_targets
ENSDARG00000006963	no	maternal_zygotic	6	ENSDARG00000006963:UTR3	0	1	1	2	0	putative_targets
ENSDARG00000007024	no	zygotic	7	ENSDARG00000007024:UTR4	0	0	0	0	0	others
ENSDARG00000007025	no	maternal_zygotic	6	ENSDARG00000007025:UTR2	0	0	0	1	0	putative_targets
ENSDARG00000007034	no	maternal_zygotic	7	ENSDARG00000007034:UTR14	0	0	0	0	0	controls
ENSDARG00000007065	no	maternal_zygotic	5	ENSDARG00000007065:UTR2	1	0	0	0	0	putative_targets
ENSDARG00000007081	no	maternal_zygotic	4	ENSDARG00000007081:UTR1	0	0	0	0	0	others
ENSDARG00000007092	no	maternal_zygotic	6	ENSDARG00000007092:UTR2	0	0	0	0	0	others
ENSDARG00000007098	no	maternal_zygotic	5	ENSDARG00000007098:UTR2	0	0	0	0	0	others
ENSDARG00000007099	no	maternal_zygotic	4	ENSDARG00000007099:UTR3	0	0	0	0	0	controls
ENSDARG00000007108	no	maternal	not_assigned	ENSDARG00000007108:UTR3	0	0	0	0	0	others
ENSDARG00000007125	no	maternal	not_assigned	ENSDARG00000007125:UTR6	0	0	0	0	1	putative_targets
ENSDARG00000007127	no	maternal_zygotic	7	ENSDARG00000007127:UTR3	0	1	0	0	0	putative_targets
ENSDARG00000007130	no	maternal_zygotic	5	ENSDARG00000007130:UTR2	0	0	0	0	0	others
ENSDARG00000007135	no	maternal_zygotic	5	ENSDARG00000007135:UTR4	0	0	0	0	0	controls
ENSDARG00000007136	no	maternal_zygotic	7	ENSDARG00000007136:UTR5	0	1	1	0	1	putative_targets
ENSDARG00000007141	no	maternal_zygotic	5	ENSDARG00000007141:UTR10	0	0	0	0	0	others
ENSDARG00000007172	no	maternal	not_assigned	ENSDARG00000007172:UTR3	0	0	0	0	0	others
ENSDARG00000007175	no	maternal_zygotic	6	ENSDARG00000007175:UTR7	0	0	1	0	0	putative_targets
ENSDARG00000007179	no	maternal_zygotic	4	ENSDARG00000007179:UTR5	0	0	0	0	0	others
ENSDARG00000007180	no	maternal	not_assigned	ENSDARG00000007180:UTR4	0	0	1	0	0	known_target
ENSDARG00000007181	no	maternal	not_assigned	ENSDARG00000007181:UTR4	0	0	0	0	0	others
ENSDARG00000007196	no	maternal_zygotic	5	ENSDARG00000007196:UTR3	0	0	0	0	0	others
ENSDARG00000007198	no	maternal_zygotic	7	ENSDARG00000007198:UTR3	0	0	0	0	0	controls
ENSDARG00000007207	no	maternal	not_assigned	ENSDARG00000007207:UTR4	1	1	0	0	0	putative_targets
ENSDARG00000007216	no	maternal_zygotic	5	ENSDARG00000007216:UTR4	0	0	0	0	0	others
ENSDARG00000007221	no	maternal_zygotic	5	ENSDARG00000007221:UTR6	0	0	0	0	0	controls
ENSDARG00000007231	no	maternal_zygotic	6	ENSDARG00000007231:UTR4	0	0	0	0	1	putative_targets
ENSDARG00000007241	no	maternal_zygotic	5	ENSDARG00000007241:UTR4	0	0	0	0	0	controls
ENSDARG00000007250	no	maternal	not_assigned	ENSDARG00000007250:UTR5	0	0	0	0	0	controls
ENSDARG00000007257	no	maternal_zygotic	6	ENSDARG00000007257:UTR6	0	0	0	0	0	controls
ENSDARG00000007278	no	maternal_zygotic	6	ENSDARG00000007278:UTR10	0	1	0	0	0	putative_targets
ENSDARG00000007279	no	maternal	not_assigned	ENSDARG00000007279:UTR3	0	0	0	0	0	controls
ENSDARG00000007285	no	maternal_zygotic	5	ENSDARG00000007285:UTR5	0	0	0	0	0	others
ENSDARG00000007294	no	maternal_zygotic	5	ENSDARG00000007294:UTR1	0	0	1	0	0	putative_targets
ENSDARG00000007302	no	maternal	not_assigned	ENSDARG00000007302:UTR4	0	0	1	0	1	putative_targets
ENSDARG00000007315	no	maternal_zygotic	5	ENSDARG00000007315:UTR3	0	0	0	0	0	others
ENSDARG00000007320	no	maternal_zygotic	4	ENSDARG00000007320:UTR3	0	0	0	0	0	others
ENSDARG00000007323	no	maternal_zygotic	6	ENSDARG00000007323:UTR6	0	0	1	0	1	putative_targets
ENSDARG00000007329	no	zygotic	4	ENSDARG00000007329:UTR2	0	0	0	0	0	others
ENSDARG00000007347	no	zygotic	5	ENSDARG00000007347:UTR2	0	0	0	0	0	others
ENSDARG00000007359	no	maternal_zygotic	5	ENSDARG00000007359:UTR2	0	0	0	0	0	others
ENSDARG00000007362	no	maternal	not_assigned	ENSDARG00000007362:UTR2	0	0	0	0	0	others
ENSDARG00000007369	no	maternal_zygotic	6	ENSDARG00000007369:UTR5	0	0	0	0	1	putative_targets
ENSDARG00000007377	no	maternal_zygotic	4	ENSDARG00000007377:UTR12	0	0	0	0	0	others
ENSDARG00000007383	no	maternal	not_assigned	ENSDARG00000007383:UTR1	0	0	0	0	2	putative_targets
ENSDARG00000007385	no	maternal_zygotic	5	ENSDARG00000007385:UTR2	0	0	0	0	1	putative_targets
ENSDARG00000007387	no	maternal_zygotic	5	ENSDARG00000007387:UTR6	0	0	0	0	1	putative_targets
ENSDARG00000007405	no	maternal_zygotic	5	ENSDARG00000007405:UTR3	0	0	0	0	1	putative_targets
ENSDARG00000007409	no	maternal	not_assigned	ENSDARG00000007409:UTR4	0	0	0	0	0	controls
ENSDARG00000007413	no	maternal_zygotic	5	ENSDARG00000007413:UTR4	0	0	0	0	0	others
ENSDARG00000007418	no	maternal	not_assigned	ENSDARG00000007418:UTR2	0	0	0	0	0	others
ENSDARG00000007429	no	maternal	not_assigned	ENSDARG00000007429:UTR4	0	0	0	0	0	others
ENSDARG00000007438	no	maternal_zygotic	5	ENSDARG00000007438:UTR3	0	0	0	0	0	controls
ENSDARG00000007443	no	maternal_zygotic	6	ENSDARG00000007443:UTR2	0	0	0	0	0	others
ENSDARG00000007449	no	maternal_zygotic	5	ENSDARG00000007449:UTR6	0	0	0	0	0	others
ENSDARG00000007465	no	maternal_zygotic	7	ENSDARG00000007465:UTR7	0	0	1	0	0	putative_targets
ENSDARG00000007477	no	maternal	not_assigned	ENSDARG00000007477:UTR3	0	0	0	0	0	others
ENSDARG00000007485	no	maternal_zygotic	5	ENSDARG00000007485:UTR2	0	0	0	1	0	putative_targets
ENSDARG00000007494	no	maternal	not_assigned	ENSDARG00000007494:UTR7	0	0	0	0	0	controls
ENSDARG00000007523	no	maternal_zygotic	5	ENSDARG00000007523:UTR4	0	0	0	1	2	putative_targets
ENSDARG00000007526	no	maternal_zygotic	6	ENSDARG00000007526:UTR2	0	0	0	0	0	others
ENSDARG00000007566	no	maternal_zygotic	not_assigned	ENSDARG00000007566:UTR3	0	0	0	0	1	putative_targets
ENSDARG00000007597	no	maternal	not_assigned	ENSDARG00000007597:UTR2	0	0	0	0	0	others
ENSDARG00000007601	no	maternal	not_assigned	ENSDARG00000007601:UTR6	1	0	0	0	0	putative_targets
ENSDARG00000007603	no	maternal	not_assigned	ENSDARG00000007603:UTR2	0	0	0	1	0	putative_targets
ENSDARG00000007624	no	maternal	not_assigned	ENSDARG00000007624:UTR2	0	0	0	0	0	others
ENSDARG00000007630	no	maternal	not_assigned	ENSDARG00000007630:UTR4	0	0	1	0	0	putative_targets
ENSDARG00000007639	no	maternal	not_assigned	ENSDARG00000007639:UTR3	0	0	1	0	0	putative_targets
ENSDARG00000007657	no	maternal_zygotic	6	ENSDARG00000007657:UTR4	0	0	0	0	0	others
ENSDARG00000007682	no	maternal_zygotic	6	ENSDARG00000007682:UTR5	0	0	0	1	0	putative_targets
ENSDARG00000007691	no	maternal	not_assigned	ENSDARG00000007691:UTR5	0	0	0	0	0	controls
ENSDARG00000007693	no	maternal_zygotic	4	ENSDARG00000007693:UTR3	0	0	0	0	0	controls
ENSDARG00000007708	no	maternal_zygotic	5	ENSDARG00000007708:UTR2	0	0	0	0	0	others
ENSDARG00000007711	no	maternal	not_assigned	ENSDARG00000007711:UTR2	0	0	0	0	0	others
ENSDARG00000007720	no	maternal_zygotic	6	ENSDARG00000007720:UTR4	0	0	0	2	0	putative_targets
ENSDARG00000007722	no	maternal	not_assigned	ENSDARG00000007722:UTR3	0	0	0	1	0	putative_targets
ENSDARG00000007734	no	maternal	not_assigned	ENSDARG00000007734:UTR2	0	0	0	0	0	others
ENSDARG00000007737	no	maternal	not_assigned	ENSDARG00000007737:UTR6	0	0	0	0	0	controls
ENSDARG00000007744	no	maternal_zygotic	5	ENSDARG00000007744:UTR8	0	0	0	0	0	others
ENSDARG00000007745	no	maternal_zygotic	5	ENSDARG00000007745:UTR2	0	0	0	0	1	putative_targets
ENSDARG00000007751	no	maternal	not_assigned	ENSDARG00000007751:UTR2	0	0	0	0	2	putative_targets
ENSDARG00000007760	no	maternal	not_assigned	ENSDARG00000007760:UTR3	0	0	1	0	0	putative_targets
ENSDARG00000007764	no	maternal	not_assigned	ENSDARG00000007764:UTR3	0	1	0	1	0	putative_targets
ENSDARG00000007774	no	maternal	not_assigned	ENSDARG00000007774:UTR3	0	0	0	0	2	putative_targets
ENSDARG00000007786	no	maternal_zygotic	6	ENSDARG00000007786:UTR2	0	0	0	0	0	others
ENSDARG00000007791	no	maternal_zygotic	5	ENSDARG00000007791:UTR2	0	0	0	0	1	putative_targets
ENSDARG00000007795	no	maternal_zygotic	4	ENSDARG00000007795:UTR3	0	0	0	0	0	others
ENSDARG00000007808	no	maternal	not_assigned	ENSDARG00000007808:UTR3	0	0	0	0	0	others
ENSDARG00000007812	no	maternal	not_assigned	ENSDARG00000007812:UTR6	0	0	0	0	0	others
ENSDARG00000007813	no	maternal	not_assigned	ENSDARG00000007813:UTR2	0	0	1	0	0	putative_targets
ENSDARG00000007818	no	maternal_zygotic	6	ENSDARG00000007818:UTR6	0	0	0	0	0	others
ENSDARG00000007823	no	maternal_zygotic	not_assigned	ENSDARG00000007823:UTR3	0	0	1	1	1	putative_targets
ENSDARG00000007824	no	maternal	not_assigned	ENSDARG00000007824:UTR2	0	0	0	1	1	putative_targets
ENSDARG00000007825	no	maternal	not_assigned	ENSDARG00000007825:UTR2	0	0	0	0	0	controls
ENSDARG00000007836	no	maternal_zygotic	4	ENSDARG00000007836:UTR6	0	0	0	0	0	controls
ENSDARG00000007863	no	maternal_zygotic	4	ENSDARG00000007863:UTR15	0	0	1	0	0	putative_targets
ENSDARG00000007867	no	maternal_zygotic	5	ENSDARG00000007867:UTR2	0	0	0	1	0	putative_targets
ENSDARG00000007885	no	maternal	not_assigned	ENSDARG00000007885	0	0	0	0	0	others
ENSDARG00000007886	no	maternal	not_assigned	ENSDARG00000007886:UTR5	0	0	0	0	0	controls
ENSDARG00000007892	no	maternal	not_assigned	ENSDARG00000007892:UTR2	0	0	0	0	0	others
ENSDARG00000007901	no	maternal_zygotic	5	ENSDARG00000007901:UTR2	0	0	0	0	0	others
ENSDARG00000007916	no	maternal_zygotic	6	ENSDARG00000007916:UTR2	0	0	0	0	0	others
ENSDARG00000007918	no	maternal	not_assigned	ENSDARG00000007918:UTR4	0	0	0	1	0	putative_targets
ENSDARG00000007923	no	maternal_zygotic	5	ENSDARG00000007923:UTR1	0	0	0	1	0	putative_targets
ENSDARG00000007943	no	maternal_zygotic	6	ENSDARG00000007943:UTR3	0	0	0	0	0	others
ENSDARG00000007959	no	maternal	not_assigned	ENSDARG00000007959:UTR2	0	0	0	0	0	others
ENSDARG00000007960	no	maternal_zygotic	4	ENSDARG00000007960:UTR8	0	0	0	1	0	putative_targets
ENSDARG00000007971	no	maternal_zygotic	5	ENSDARG00000007971:UTR3	0	0	0	0	0	controls
ENSDARG00000007976	no	maternal_zygotic	6	ENSDARG00000007976:UTR8	0	1	0	1	0	putative_targets
ENSDARG00000007982	no	zygotic	4	ENSDARG00000007982:UTR4	0	0	0	0	0	others
ENSDARG00000007989	no	maternal_zygotic	5	ENSDARG00000007989:UTR2	0	0	0	0	0	others
ENSDARG00000007996	no	maternal_zygotic	5	ENSDARG00000007996:UTR4	1	0	0	0	0	putative_targets
ENSDARG00000008014	no	maternal	not_assigned	ENSDARG00000008014:UTR5	0	0	0	1	0	putative_targets
ENSDARG00000008020	no	maternal_zygotic	5	ENSDARG00000008020:UTR2	0	0	0	0	0	others
ENSDARG00000008022	no	maternal_zygotic	6	ENSDARG00000008022:UTR5	0	0	0	0	0	others
ENSDARG00000008026	no	maternal	not_assigned	ENSDARG00000008026:UTR4	0	1	1	0	0	putative_targets
ENSDARG00000008032	no	maternal_zygotic	5	ENSDARG00000008032:UTR4	0	0	0	1	0	putative_targets
ENSDARG00000008049	no	maternal_zygotic	4	ENSDARG00000008049:UTR4	0	0	0	0	0	others
ENSDARG00000008068	no	maternal_zygotic	6	ENSDARG00000008068:UTR2	0	1	0	0	0	putative_targets
ENSDARG00000008097	no	maternal_zygotic	4	ENSDARG00000008097:UTR6	0	0	0	0	0	controls
ENSDARG00000008105	no	maternal_zygotic	5	ENSDARG00000008105:UTR6	0	0	0	0	0	others
ENSDARG00000008107	no	maternal	not_assigned	ENSDARG00000008107:UTR5	0	0	0	0	0	others
ENSDARG00000008119	no	maternal_zygotic	7	ENSDARG00000008119:UTR4	0	0	0	0	0	others
ENSDARG00000008141	no	maternal_zygotic	5	ENSDARG00000008141:UTR3	0	0	0	0	0	others
ENSDARG00000008142	no	maternal_zygotic	7	ENSDARG00000008142:UTR2	0	0	0	0	0	others
ENSDARG00000008153	no	maternal_zygotic	5	ENSDARG00000008153:UTR2	0	0	0	0	0	others
ENSDARG00000008155	no	maternal	not_assigned	ENSDARG00000008155:UTR2	0	0	0	0	0	others
ENSDARG00000008184	no	maternal_zygotic	6	ENSDARG00000008184:UTR4	0	0	0	0	0	others
ENSDARG00000008188	no	maternal_zygotic	4	ENSDARG00000008188:UTR14	0	0	0	0	0	controls
ENSDARG00000008200	no	maternal	not_assigned	ENSDARG00000008200:UTR7	0	0	0	1	0	known_target
ENSDARG00000008218	no	maternal_zygotic	7	ENSDARG00000008218:UTR6	0	0	0	0	0	others
ENSDARG00000008224	no	maternal_zygotic	7	ENSDARG00000008224:UTR3	0	0	1	0	0	known_target
ENSDARG00000008235	no	maternal_zygotic	7	ENSDARG00000008235:UTR3	0	0	0	0	0	controls
ENSDARG00000008237	no	maternal_zygotic	7	ENSDARG00000008237:UTR2	0	0	1	0	0	putative_targets
ENSDARG00000008238	no	maternal	not_assigned	ENSDARG00000008238:UTR1	0	0	2	1	1	putative_targets
ENSDARG00000008239	no	maternal	not_assigned	ENSDARG00000008239:UTR2	0	0	0	0	0	others
ENSDARG00000008243	no	maternal_zygotic	5	ENSDARG00000008243:UTR4	0	1	0	1	2	putative_targets
ENSDARG00000008255	no	maternal_zygotic	4	ENSDARG00000008255:UTR3	1	0	0	1	0	putative_targets
ENSDARG00000008275	no	zygotic	7	ENSDARG00000008275:UTR4	0	1	0	1	0	putative_targets
ENSDARG00000008278	no	maternal_zygotic	5	ENSDARG00000008278:UTR7	0	0	0	0	1	putative_targets
ENSDARG00000008287	no	undetermined	not_assigned	ENSDARG00000008287:UTR3	0	0	0	0	0	controls
ENSDARG00000008292	no	maternal_zygotic	5	ENSDARG00000008292:UTR3	0	0	0	0	0	others
ENSDARG00000008310	no	maternal_zygotic	5	ENSDARG00000008310:UTR2	0	0	0	0	1	putative_targets
ENSDARG00000008333	no	zygotic	4	ENSDARG00000008333:UTR3	0	0	0	0	0	others
ENSDARG00000008363	no	maternal_zygotic	4	ENSDARG00000008363:UTR4	0	0	0	0	1	putative_targets
ENSDARG00000008370	no	maternal_zygotic	5	ENSDARG00000008370:UTR3	0	0	0	0	0	others
ENSDARG00000008377	no	maternal_zygotic	5	ENSDARG00000008377:UTR6	0	0	1	0	0	putative_targets
ENSDARG00000008380	no	maternal_zygotic	5	ENSDARG00000008380:UTR2	0	0	0	0	0	others
ENSDARG00000008383	no	maternal_zygotic	6	ENSDARG00000008383:UTR3	0	0	0	0	1	putative_targets
ENSDARG00000008395	no	maternal_zygotic	5	ENSDARG00000008395:UTR5	0	0	2	0	0	putative_targets
ENSDARG00000008407	no	maternal_zygotic	not_assigned	ENSDARG00000008407:UTR3	0	0	0	0	0	others
ENSDARG00000008434	no	maternal_zygotic	6	ENSDARG00000008434:UTR4	0	0	0	0	1	putative_targets
ENSDARG00000008447	no	maternal_zygotic	6	ENSDARG00000008447:UTR3	0	0	0	2	0	known_target
ENSDARG00000008454	no	maternal	not_assigned	ENSDARG00000008454:UTR3	0	0	0	3	0	known_target
ENSDARG00000008461	no	maternal_zygotic	7	ENSDARG00000008461:UTR2	0	0	0	0	0	others
ENSDARG00000008472	no	maternal	not_assigned	ENSDARG00000008472:UTR4	0	0	0	0	0	others
ENSDARG00000008480	no	maternal_zygotic	7	ENSDARG00000008480:UTR5	0	0	0	0	0	others
ENSDARG00000008487	no	maternal_zygotic	7	ENSDARG00000008487:UTR9	0	0	0	0	0	others
ENSDARG00000008490	no	maternal_zygotic	6	ENSDARG00000008490:UTR2	0	0	0	0	0	others
ENSDARG00000008494	no	maternal_zygotic	6	ENSDARG00000008494:UTR7	0	0	0	0	0	others
ENSDARG00000008502	no	maternal_zygotic	5	ENSDARG00000008502:UTR2	0	0	0	0	0	others
ENSDARG00000008503	no	maternal	not_assigned	ENSDARG00000008503:UTR2	0	0	0	1	1	putative_targets
ENSDARG00000008541	no	maternal	not_assigned	ENSDARG00000008541:UTR3	1	0	0	0	0	putative_targets
ENSDARG00000008542	no	maternal_zygotic	5	ENSDARG00000008542:UTR6	0	0	0	1	2	putative_targets
ENSDARG00000008551	no	maternal_zygotic	6	ENSDARG00000008551:UTR2	0	0	0	0	0	others
ENSDARG00000008560	no	maternal	not_assigned	ENSDARG00000008560:UTR2	0	0	0	0	0	others
ENSDARG00000008568	no	maternal	not_assigned	ENSDARG00000008568:UTR3	0	0	0	0	0	others
ENSDARG00000008573	no	maternal	not_assigned	ENSDARG00000008573:UTR11	0	0	0	0	0	others
ENSDARG00000008592	no	maternal	not_assigned	ENSDARG00000008592:UTR2	0	0	0	0	0	others
ENSDARG00000008637	no	zygotic	6	ENSDARG00000008637:UTR6	0	0	0	0	0	others
ENSDARG00000008639	no	maternal	not_assigned	ENSDARG00000008639:UTR2	0	0	0	0	0	others
ENSDARG00000008660	no	maternal	not_assigned	ENSDARG00000008660:UTR3	0	0	0	0	1	putative_targets
ENSDARG00000008662	no	maternal	not_assigned	ENSDARG00000008662:UTR5	0	0	0	1	4	putative_targets
ENSDARG00000008678	no	maternal_zygotic	7	ENSDARG00000008678:UTR4	0	1	0	0	1	putative_targets
ENSDARG00000008697	no	zygotic	7	ENSDARG00000008697:UTR4	0	0	1	0	1	putative_targets
ENSDARG00000008706	no	maternal_zygotic	4	ENSDARG00000008706:UTR4	0	0	0	1	0	putative_targets
ENSDARG00000008732	no	maternal	not_assigned	ENSDARG00000008732:UTR2	0	0	0	0	0	others
ENSDARG00000008735	no	maternal	not_assigned	ENSDARG00000008735:UTR4	0	0	0	0	0	others
ENSDARG00000008740	no	maternal_zygotic	6	ENSDARG00000008740:UTR3	0	0	0	0	0	others
ENSDARG00000008748	no	maternal_zygotic	5	ENSDARG00000008748:UTR2	0	0	0	0	0	controls
ENSDARG00000008765	no	maternal_zygotic	7	ENSDARG00000008765:UTR4	0	0	0	1	0	putative_targets
ENSDARG00000008785	no	maternal_zygotic	5	ENSDARG00000008785:UTR2	0	0	0	0	0	others
ENSDARG00000008796	no	zygotic	4	ENSDARG00000008796:UTR2	0	0	0	0	0	controls
ENSDARG00000008803	no	maternal_zygotic	4	ENSDARG00000008803:UTR3	0	0	0	0	0	controls
ENSDARG00000008805	no	maternal	not_assigned	ENSDARG00000008805:UTR2	0	0	0	0	0	others
ENSDARG00000008807	no	maternal	not_assigned	ENSDARG00000008807:UTR2	0	0	0	1	0	known_target
ENSDARG00000008808	no	maternal_zygotic	6	ENSDARG00000008808:UTR5	0	1	0	0	1	putative_targets
ENSDARG00000008816	no	maternal	not_assigned	ENSDARG00000008816:UTR2	0	0	0	0	0	others
ENSDARG00000008818	no	maternal_zygotic	5	ENSDARG00000008818:UTR2	0	0	1	0	0	putative_targets
ENSDARG00000008840	no	maternal	not_assigned	ENSDARG00000008840:UTR4	0	0	0	0	1	putative_targets
ENSDARG00000008852	no	maternal	not_assigned	ENSDARG00000008852:UTR3	0	0	0	0	0	others
ENSDARG00000008859	no	maternal_zygotic	6	ENSDARG00000008859:UTR2	0	0	1	0	0	putative_targets
ENSDARG00000008867	no	maternal	not_assigned	ENSDARG00000008867:UTR5	0	0	0	0	0	others
ENSDARG00000008884	no	maternal_zygotic	7	ENSDARG00000008884:UTR4	0	0	0	0	1	putative_targets
ENSDARG00000008904	no	maternal	not_assigned	ENSDARG00000008904:UTR5	1	0	1	1	0	known_target
ENSDARG00000008906	no	maternal	not_assigned	ENSDARG00000008906:UTR3	0	0	0	0	0	others
ENSDARG00000008936	no	maternal_zygotic	7	ENSDARG00000008936:UTR2	0	0	0	1	0	putative_targets
ENSDARG00000008946	no	maternal	not_assigned	ENSDARG00000008946:UTR4	0	0	0	0	0	others
ENSDARG00000008947	no	maternal_zygotic	5	ENSDARG00000008947:UTR1	0	0	0	0	0	others
ENSDARG00000008966	no	maternal_zygotic	5	ENSDARG00000008966:UTR4	2	0	1	0	1	putative_targets
ENSDARG00000008976	no	maternal_zygotic	7	ENSDARG00000008976:UTR2	0	0	0	0	0	others
ENSDARG00000008979	no	maternal	not_assigned	ENSDARG00000008979:UTR6	0	0	0	1	1	putative_targets
ENSDARG00000008983	no	maternal	not_assigned	ENSDARG00000008983:UTR7	0	0	0	0	0	others
ENSDARG00000008986	no	zygotic	5	ENSDARG00000008986:UTR4	0	0	0	0	1	putative_targets
ENSDARG00000009001	no	maternal_zygotic	5	ENSDARG00000009001:UTR2	0	0	0	0	0	controls
ENSDARG00000009023	no	maternal_zygotic	7	ENSDARG00000009023:UTR4	0	0	0	1	2	putative_targets
ENSDARG00000009031	no	maternal	not_assigned	ENSDARG00000009031:UTR5	0	0	0	0	0	others
ENSDARG00000009040	no	zygotic	6	ENSDARG00000009040:UTR2	0	0	0	1	0	putative_targets
ENSDARG00000009046	no	maternal	not_assigned	ENSDARG00000009046:UTR4	0	0	0	0	0	controls
ENSDARG00000009106	no	maternal_zygotic	5	ENSDARG00000009106:UTR2	0	0	0	0	0	controls
ENSDARG00000009113	no	maternal	not_assigned	ENSDARG00000009113:UTR3	0	0	0	0	0	controls
ENSDARG00000009133	no	maternal_zygotic	7	ENSDARG00000009133:UTR2	0	0	0	0	0	controls
ENSDARG00000009136	no	maternal_zygotic	6	ENSDARG00000009136:UTR2	0	0	0	0	0	others
ENSDARG00000009142	no	maternal_zygotic	6	ENSDARG00000009142:UTR4	0	0	0	0	1	putative_targets
ENSDARG00000009169	no	maternal_zygotic	5	ENSDARG00000009169:UTR3	0	0	0	0	2	putative_targets
ENSDARG00000009170	no	maternal_zygotic	6	ENSDARG00000009170:UTR2	0	0	0	0	0	others
ENSDARG00000009178	no	maternal	not_assigned	ENSDARG00000009178:UTR2	0	0	0	0	0	others
ENSDARG00000009208	no	maternal	not_assigned	ENSDARG00000009208:UTR3	0	0	0	0	1	putative_targets
ENSDARG00000009209	no	maternal_zygotic	6	ENSDARG00000009209:UTR2	0	0	0	2	1	putative_targets
ENSDARG00000009212	no	maternal_zygotic	4	ENSDARG00000009212:UTR6	0	0	0	0	0	others
ENSDARG00000009214	no	maternal_zygotic	7	ENSDARG00000009214:UTR5	0	0	0	0	0	others
ENSDARG00000009217	no	maternal	not_assigned	ENSDARG00000009217:UTR3	0	0	0	0	0	others
ENSDARG00000009250	no	maternal	not_assigned	ENSDARG00000009250:UTR5	0	0	0	0	0	others
ENSDARG00000009253	no	maternal_zygotic	5	ENSDARG00000009253:UTR2	0	1	0	0	0	putative_targets
ENSDARG00000009266	no	maternal	not_assigned	ENSDARG00000009266:UTR2	0	0	0	1	1	putative_targets
ENSDARG00000009273	no	maternal_zygotic	4	ENSDARG00000009273:UTR2	0	0	0	1	0	putative_targets
ENSDARG00000009285	no	maternal_zygotic	4	ENSDARG00000009285:UTR8	0	0	0	1	0	putative_targets
ENSDARG00000009299	no	maternal	not_assigned	ENSDARG00000009299:UTR3	0	0	0	1	0	putative_targets
ENSDARG00000009311	no	maternal	not_assigned	ENSDARG00000009311:UTR5	0	0	0	0	0	others
ENSDARG00000009315	no	maternal	not_assigned	ENSDARG00000009315:UTR2	0	0	0	0	1	putative_targets
ENSDARG00000009336	no	maternal_zygotic	5	ENSDARG00000009336:UTR4	0	0	0	0	0	others
ENSDARG00000009342	no	maternal	not_assigned	ENSDARG00000009342:UTR2	0	0	1	0	0	putative_targets
ENSDARG00000009346	no	maternal_zygotic	5	ENSDARG00000009346:UTR3	0	0	0	0	0	others
ENSDARG00000009350	no	maternal_zygotic	7	ENSDARG00000009350:UTR2	0	0	0	0	0	controls
ENSDARG00000009387	no	undetermined	not_assigned	ENSDARG00000009387:UTR5	0	0	0	0	0	others
ENSDARG00000009436	no	maternal_zygotic	5	ENSDARG00000009436:UTR1	0	0	0	0	0	others
ENSDARG00000009447	no	maternal_zygotic	5	ENSDARG00000009447:UTR5	0	0	0	0	0	others
ENSDARG00000009472	no	maternal	not_assigned	ENSDARG00000009472:UTR3	0	0	0	0	0	controls
ENSDARG00000009473	no	maternal_zygotic	6	ENSDARG00000009473:UTR7	0	0	0	1	0	putative_targets
ENSDARG00000009480	no	maternal_zygotic	6	ENSDARG00000009480:UTR3	0	0	0	0	0	others
ENSDARG00000009484	no	maternal_zygotic	4	ENSDARG00000009484:UTR3	0	0	0	1	0	putative_targets
ENSDARG00000009488	no	maternal_zygotic	7	ENSDARG00000009488:UTR2	0	0	0	0	0	others
ENSDARG00000009494	no	maternal_zygotic	5	ENSDARG00000009494:UTR4	0	0	0	0	0	others
ENSDARG00000009505	no	maternal_zygotic	5	ENSDARG00000009505:UTR2	0	0	1	0	0	putative_targets
ENSDARG00000009524	no	maternal	not_assigned	ENSDARG00000009524:UTR2	0	0	1	0	0	putative_targets
ENSDARG00000009525	no	maternal_zygotic	6	ENSDARG00000009525:UTR4	0	0	0	1	0	putative_targets
ENSDARG00000009534	no	maternal_zygotic	6	ENSDARG00000009534:UTR2	0	0	0	0	0	controls
ENSDARG00000009544	no	zygotic	5	ENSDARG00000009544:UTR2	0	0	0	0	0	others
ENSDARG00000009557	no	maternal_zygotic	7	ENSDARG00000009557:UTR3	0	0	1	0	0	putative_targets
ENSDARG00000009585	no	maternal_zygotic	6	ENSDARG00000009585:UTR9	0	0	0	0	0	others
ENSDARG00000009607	no	maternal_zygotic	6	ENSDARG00000009607:UTR2	0	0	0	1	0	putative_targets
ENSDARG00000009629	no	maternal_zygotic	6	ENSDARG00000009629:UTR2	0	0	0	0	0	others
ENSDARG00000009640	no	maternal_zygotic	5	ENSDARG00000009640:UTR2	0	0	0	0	0	others
ENSDARG00000009653	no	maternal_zygotic	7	ENSDARG00000009653:UTR4	0	0	0	0	0	others
ENSDARG00000009657	no	maternal_zygotic	6	ENSDARG00000009657:UTR3	0	0	0	0	1	putative_targets
ENSDARG00000009677	no	maternal	not_assigned	ENSDARG00000009677:UTR4	0	0	0	0	0	others
ENSDARG00000009681	no	maternal_zygotic	7	ENSDARG00000009681:UTR2	0	0	0	0	0	others
ENSDARG00000009693	no	maternal_zygotic	7	ENSDARG00000009693:UTR6	0	0	1	1	0	putative_targets
ENSDARG00000009735	no	maternal_zygotic	6	ENSDARG00000009735:UTR3	0	0	0	0	0	others
ENSDARG00000009740	no	maternal_zygotic	5	ENSDARG00000009740:UTR3	0	0	0	0	0	others
ENSDARG00000009745	no	maternal_zygotic	6	ENSDARG00000009745:UTR4	0	0	0	0	0	others
ENSDARG00000009753	no	maternal_zygotic	4	ENSDARG00000009753:UTR2	0	0	0	0	0	others
ENSDARG00000009754	no	maternal_zygotic	4	ENSDARG00000009754:UTR4	0	0	0	0	1	putative_targets
ENSDARG00000009764	no	maternal	not_assigned	ENSDARG00000009764:UTR2	0	0	0	0	0	others
ENSDARG00000009771	no	maternal	not_assigned	ENSDARG00000009771:UTR2	0	0	1	0	0	known_target
ENSDARG00000009779	no	maternal_zygotic	4	ENSDARG00000009779:UTR2	0	0	0	0	0	controls
ENSDARG00000009783	no	maternal	not_assigned	ENSDARG00000009783:UTR2	0	0	0	0	0	others
ENSDARG00000009806	no	maternal_zygotic	6	ENSDARG00000009806:UTR2	0	0	0	0	0	controls
ENSDARG00000009830	no	maternal_zygotic	5	ENSDARG00000009830:UTR5	0	0	0	0	0	others
ENSDARG00000009837	no	maternal_zygotic	not_assigned	ENSDARG00000009837:UTR2	0	0	0	0	0	others
ENSDARG00000009844	no	maternal_zygotic	7	ENSDARG00000009844:UTR2	0	0	0	0	0	controls
ENSDARG00000009851	no	maternal	not_assigned	ENSDARG00000009851:UTR2	0	0	0	0	0	others
ENSDARG00000009862	no	maternal_zygotic	5	ENSDARG00000009862:UTR2	0	0	0	0	0	others
ENSDARG00000009864	no	maternal_zygotic	6	ENSDARG00000009864:UTR2	0	0	0	0	0	others
ENSDARG00000009870	no	zygotic	6	ENSDARG00000009870:UTR6	0	0	0	0	0	others
ENSDARG00000009871	no	maternal_zygotic	4	ENSDARG00000009871:UTR2	0	0	0	0	0	controls
ENSDARG00000009881	no	zygotic	4	ENSDARG00000009881:UTR2	0	0	0	0	0	controls
ENSDARG00000009942	no	maternal_zygotic	4	ENSDARG00000009942:UTR4	0	0	0	0	0	others
ENSDARG00000009950	no	maternal_zygotic	4	ENSDARG00000009950:UTR2	0	0	0	0	0	controls
ENSDARG00000009953	no	maternal_zygotic	5	ENSDARG00000009953:UTR4	0	0	0	1	0	putative_targets
ENSDARG00000009958	no	maternal	not_assigned	ENSDARG00000009958:UTR2	0	0	0	0	0	others
ENSDARG00000009961	no	maternal	not_assigned	ENSDARG00000009961:UTR2	0	0	0	0	0	controls
ENSDARG00000009982	no	zygotic	6	ENSDARG00000009982:UTR3	0	1	0	1	2	putative_targets
ENSDARG00000010010	no	maternal_zygotic	7	ENSDARG00000010010:UTR4	0	1	0	0	0	putative_targets
ENSDARG00000010018	no	maternal	not_assigned	ENSDARG00000010018:UTR6	0	0	0	0	0	others
ENSDARG00000010021	no	maternal_zygotic	7	ENSDARG00000010021:UTR2	0	0	0	0	0	others
ENSDARG00000010031	no	maternal	not_assigned	ENSDARG00000010031:UTR5	0	0	0	0	0	others
ENSDARG00000010032	no	zygotic	5	ENSDARG00000010032:UTR2	0	0	0	0	0	controls
ENSDARG00000010047	no	maternal	not_assigned	ENSDARG00000010047:UTR3	0	0	0	0	0	others
ENSDARG00000010051	no	maternal_zygotic	6	ENSDARG00000010051:UTR7	0	0	0	0	0	others
ENSDARG00000010052	no	maternal	not_assigned	ENSDARG00000010052:UTR5	0	1	0	0	1	putative_targets
ENSDARG00000010070	no	maternal	not_assigned	ENSDARG00000010070:UTR2	0	0	0	1	0	known_target
ENSDARG00000010078	no	maternal_zygotic	6	ENSDARG00000010078:UTR2	0	0	0	0	0	others
ENSDARG00000010083	no	maternal	not_assigned	ENSDARG00000010083:UTR3	0	0	0	0	1	putative_targets
ENSDARG00000010085	no	zygotic	6	ENSDARG00000010085:UTR7	0	0	0	0	0	others
ENSDARG00000010098	no	maternal	not_assigned	ENSDARG00000010098:UTR2	0	0	0	0	0	others
ENSDARG00000010108	no	maternal	not_assigned	ENSDARG00000010108:UTR2	0	0	0	0	0	others
ENSDARG00000010113	no	maternal_zygotic	5	ENSDARG00000010113:UTR2	0	0	0	0	0	others
ENSDARG00000010137	no	maternal_zygotic	4	ENSDARG00000010137:UTR6	0	0	0	0	0	others
ENSDARG00000010145	no	zygotic	5	ENSDARG00000010145:UTR4	0	0	0	0	1	putative_targets
ENSDARG00000010149	no	maternal_zygotic	5	ENSDARG00000010149:UTR2	0	0	0	1	0	putative_targets
ENSDARG00000010155	no	maternal_zygotic	7	ENSDARG00000010155:UTR4	0	0	0	0	0	others
ENSDARG00000010160	no	maternal_zygotic	5	ENSDARG00000010160:UTR5	0	0	0	0	0	others
ENSDARG00000010194	no	maternal_zygotic	4	ENSDARG00000010194:UTR7	0	0	0	0	0	others
ENSDARG00000010238	no	maternal_zygotic	5	ENSDARG00000010238:UTR2	0	0	0	0	0	others
ENSDARG00000010244	no	maternal_zygotic	4	ENSDARG00000010244:UTR3	0	0	0	0	1	putative_targets
ENSDARG00000010246	no	maternal_zygotic	4	ENSDARG00000010246:UTR2	1	0	0	0	2	putative_targets
ENSDARG00000010250	no	maternal_zygotic	6	ENSDARG00000010250:UTR5	0	0	0	0	0	others
ENSDARG00000010255	no	maternal_zygotic	7	ENSDARG00000010255:UTR7	0	0	0	0	0	controls
ENSDARG00000010266	no	maternal_zygotic	5	ENSDARG00000010266:UTR8	0	0	1	1	0	putative_targets
ENSDARG00000010267	no	maternal	not_assigned	ENSDARG00000010267:UTR3	0	0	0	0	0	others
ENSDARG00000010276	no	zygotic	6	ENSDARG00000010276:UTR2	0	0	0	0	2	putative_targets
ENSDARG00000010279	no	maternal_zygotic	6	ENSDARG00000010279:UTR5	0	0	0	0	0	others
ENSDARG00000010280	no	maternal_zygotic	7	ENSDARG00000010280:UTR5	0	0	0	0	1	putative_targets
ENSDARG00000010281	no	maternal_zygotic	6	ENSDARG00000010281:UTR2	0	0	0	0	1	putative_targets
ENSDARG00000010300	no	undetermined	not_assigned	ENSDARG00000010300	0	0	0	0	0	others
ENSDARG00000010301	no	maternal_zygotic	5	ENSDARG00000010301:UTR3	0	0	0	1	1	putative_targets
ENSDARG00000010316	no	maternal_zygotic	6	ENSDARG00000010316:UTR4	0	0	0	0	0	others
ENSDARG00000010332	no	maternal	not_assigned	ENSDARG00000010332:UTR2	0	0	1	0	0	putative_targets
ENSDARG00000010347	no	zygotic	6	ENSDARG00000010347:UTR3	0	0	0	0	0	others
ENSDARG00000010381	no	maternal_zygotic	5	ENSDARG00000010381:UTR6	0	0	0	0	0	others
ENSDARG00000010400	no	maternal_zygotic	7	ENSDARG00000010400:UTR11	0	0	0	0	0	others
ENSDARG00000010407	no	maternal	not_assigned	ENSDARG00000010407:UTR4	0	0	0	0	1	putative_targets
ENSDARG00000010411	no	maternal_zygotic	5	ENSDARG00000010411:UTR5	0	0	0	0	0	others
ENSDARG00000010432	no	maternal_zygotic	5	ENSDARG00000010432:UTR2	0	0	0	0	1	putative_targets
ENSDARG00000010437	no	maternal_zygotic	5	ENSDARG00000010437:UTR4	0	0	0	0	0	others
ENSDARG00000010442	no	maternal_zygotic	5	ENSDARG00000010442:UTR2	0	0	0	0	0	controls
ENSDARG00000010445	no	maternal_zygotic	7	ENSDARG00000010445:UTR4	0	0	0	0	0	controls
ENSDARG00000010481	no	maternal_zygotic	4	ENSDARG00000010481:UTR3	0	0	0	0	0	others
ENSDARG00000010487	no	maternal_zygotic	4	ENSDARG00000010487:UTR2	0	0	0	0	0	others
ENSDARG00000010516	no	maternal_zygotic	4	ENSDARG00000010516:UTR4	0	1	0	0	0	putative_targets
ENSDARG00000010519	no	maternal_zygotic	not_assigned	ENSDARG00000010519:UTR3	0	0	0	2	0	putative_targets
ENSDARG00000010531	no	maternal_zygotic	7	ENSDARG00000010531:UTR5	0	0	1	1	0	putative_targets
ENSDARG00000010553	no	maternal_zygotic	5	ENSDARG00000010553:UTR5	0	0	0	0	0	controls
ENSDARG00000010563	no	maternal_zygotic	5	ENSDARG00000010563:UTR5	0	0	0	0	0	others
ENSDARG00000010571	no	maternal_zygotic	4	ENSDARG00000010571:UTR4	0	0	1	0	0	putative_targets
ENSDARG00000010572	no	maternal_zygotic	4	ENSDARG00000010572:UTR2	0	0	0	1	0	putative_targets
ENSDARG00000010583	no	maternal	not_assigned	ENSDARG00000010583:UTR5	0	0	0	0	0	others
ENSDARG00000010596	no	maternal_zygotic	5	ENSDARG00000010596:UTR4	0	0	0	0	0	controls
ENSDARG00000010601	no	maternal	not_assigned	ENSDARG00000010601:UTR2	0	0	0	0	1	putative_targets
ENSDARG00000010610	no	maternal	not_assigned	ENSDARG00000010610:UTR2	0	0	0	0	0	others
ENSDARG00000010641	no	maternal_zygotic	5	ENSDARG00000010641:UTR4	0	0	0	1	0	putative_targets
ENSDARG00000010655	no	maternal	not_assigned	ENSDARG00000010655:UTR5	0	0	1	0	0	putative_targets
ENSDARG00000010658	no	maternal_zygotic	5	ENSDARG00000010658:UTR6	0	0	0	0	0	others
ENSDARG00000010673	no	maternal_zygotic	6	ENSDARG00000010673:UTR1	0	0	0	1	0	putative_targets
ENSDARG00000010680	no	zygotic	6	ENSDARG00000010680:UTR6	0	0	0	0	0	others
ENSDARG00000010681	no	maternal	not_assigned	ENSDARG00000010681:UTR7	0	0	0	0	5	putative_targets
ENSDARG00000010717	no	maternal	not_assigned	ENSDARG00000010717:UTR4	0	0	0	0	0	others
ENSDARG00000010721	no	maternal_zygotic	6	ENSDARG00000010721:UTR6	0	0	0	0	0	others
ENSDARG00000010727	no	maternal_zygotic	not_assigned	ENSDARG00000010727:UTR2	0	0	0	0	0	controls
ENSDARG00000010732	no	maternal	not_assigned	ENSDARG00000010732:UTR4	0	0	0	0	0	others
ENSDARG00000010745	no	maternal_zygotic	6	ENSDARG00000010745:UTR2	0	0	0	0	1	putative_targets
ENSDARG00000010752	no	maternal_zygotic	4	ENSDARG00000010752:UTR3	0	0	0	0	1	putative_targets
ENSDARG00000010770	no	zygotic	4	ENSDARG00000010770:UTR2	0	0	0	0	0	others
ENSDARG00000010773	no	maternal	not_assigned	ENSDARG00000010773:UTR3	0	0	0	0	0	others
ENSDARG00000010779	no	maternal_zygotic	5	ENSDARG00000010779:UTR5	0	0	0	0	0	controls
ENSDARG00000010782	no	maternal	not_assigned	ENSDARG00000010782:UTR3	0	0	0	0	0	others
ENSDARG00000010784	no	maternal_zygotic	6	ENSDARG00000010784:UTR1	0	0	0	0	0	others
ENSDARG00000010789	no	maternal	not_assigned	ENSDARG00000010789:UTR4	0	0	0	1	0	putative_targets
ENSDARG00000010791	no	zygotic	7	ENSDARG00000010791:UTR3	0	0	0	1	0	putative_targets
ENSDARG00000010792	no	maternal_zygotic	4	ENSDARG00000010792:UTR3	0	0	1	0	0	putative_targets
ENSDARG00000010794	no	zygotic	7	ENSDARG00000010794:UTR5	0	0	0	0	1	putative_targets
ENSDARG00000010816	no	maternal	not_assigned	ENSDARG00000010816:UTR6	0	1	0	0	0	putative_targets
ENSDARG00000010823	no	maternal_zygotic	5	ENSDARG00000010823:UTR2	0	0	0	0	0	others
ENSDARG00000010831	no	maternal	not_assigned	ENSDARG00000010831:UTR2	0	0	0	0	0	others
ENSDARG00000010862	no	maternal	not_assigned	ENSDARG00000010862:UTR2	1	0	0	0	0	known_target
ENSDARG00000010873	no	maternal_zygotic	5	ENSDARG00000010873:UTR3	0	0	0	0	0	others
ENSDARG00000010878	no	zygotic	4	ENSDARG00000010878:UTR5	0	0	0	0	0	others
ENSDARG00000010918	no	maternal	not_assigned	ENSDARG00000010918:UTR6	0	0	0	0	0	others
ENSDARG00000010941	no	maternal	not_assigned	ENSDARG00000010941:UTR4	0	0	0	0	0	others
ENSDARG00000010946	no	maternal_zygotic	5	ENSDARG00000010946:UTR6	0	0	0	0	1	putative_targets
ENSDARG00000010948	no	maternal_zygotic	5	ENSDARG00000010948:UTR3	0	0	0	0	0	others
ENSDARG00000010956	no	maternal	not_assigned	ENSDARG00000010956:UTR4	0	0	0	0	0	others
ENSDARG00000010962	no	zygotic	5	ENSDARG00000010962:UTR2	0	0	0	1	0	putative_targets
ENSDARG00000010965	no	maternal_zygotic	5	ENSDARG00000010965:UTR2	0	0	0	1	0	putative_targets
ENSDARG00000010978	no	maternal	not_assigned	ENSDARG00000010978:UTR3	0	0	0	0	0	others
ENSDARG00000010981	no	maternal_zygotic	7	ENSDARG00000010981:UTR3	0	0	0	0	0	controls
ENSDARG00000011000	no	maternal_zygotic	4	ENSDARG00000011000:UTR2	0	0	0	0	1	putative_targets
ENSDARG00000011027	no	maternal_zygotic	6	ENSDARG00000011027:UTR16	0	0	1	1	3	putative_targets
ENSDARG00000011049	no	maternal	not_assigned	ENSDARG00000011049:UTR2	0	0	0	0	0	others
ENSDARG00000011055	no	maternal_zygotic	7	ENSDARG00000011055:UTR4	0	0	0	0	0	controls
ENSDARG00000011065	no	maternal	not_assigned	ENSDARG00000011065:UTR5	0	0	1	0	1	putative_targets
ENSDARG00000011072	no	maternal_zygotic	not_assigned	ENSDARG00000011072:UTR2	0	0	0	0	0	controls
ENSDARG00000011079	no	maternal_zygotic	5	ENSDARG00000011079:UTR3	0	0	0	0	0	others
ENSDARG00000011094	no	maternal_zygotic	4	ENSDARG00000011094:UTR4	0	0	0	1	1	putative_targets
ENSDARG00000011125	no	maternal_zygotic	4	ENSDARG00000011125:UTR2	0	0	0	0	0	others
ENSDARG00000011141	no	undetermined	not_assigned	ENSDARG00000011141	0	0	0	0	0	others
ENSDARG00000011146	no	maternal_zygotic	4	ENSDARG00000011146:UTR8	0	0	0	0	0	others
ENSDARG00000011152	no	maternal_zygotic	7	ENSDARG00000011152:UTR3	0	0	0	1	1	putative_targets
ENSDARG00000011157	no	maternal_zygotic	6	ENSDARG00000011157:UTR8	0	0	0	1	0	putative_targets
ENSDARG00000011175	no	maternal	not_assigned	ENSDARG00000011175:UTR2	0	0	0	0	0	others
ENSDARG00000011188	no	maternal_zygotic	6	ENSDARG00000011188:UTR3	1	0	0	0	0	putative_targets
ENSDARG00000011196	no	maternal_zygotic	6	ENSDARG00000011196:UTR2	0	0	0	0	0	controls
ENSDARG00000011201	no	maternal_zygotic	5	ENSDARG00000011201:UTR6	0	0	0	0	0	others
ENSDARG00000011219	no	maternal_zygotic	6	ENSDARG00000011219:UTR3	0	0	0	0	0	others
ENSDARG00000011233	no	maternal	not_assigned	ENSDARG00000011233:UTR4	0	0	0	0	0	others
ENSDARG00000011239	no	maternal	not_assigned	ENSDARG00000011239:UTR2	0	0	0	0	0	controls
ENSDARG00000011240	no	maternal_zygotic	5	ENSDARG00000011240:UTR3	0	0	0	0	0	others
ENSDARG00000011245	no	zygotic	5	ENSDARG00000011245:UTR2	0	0	0	0	1	putative_targets
ENSDARG00000011246	no	maternal_zygotic	5	ENSDARG00000011246:UTR1	0	0	0	0	0	others
ENSDARG00000011247	no	maternal_zygotic	5	ENSDARG00000011247:UTR5	0	1	0	0	0	putative_targets
ENSDARG00000011262	no	maternal_zygotic	5	ENSDARG00000011262:UTR5	0	0	0	0	0	others
ENSDARG00000011272	no	maternal	not_assigned	ENSDARG00000011272:UTR2	0	0	0	1	0	putative_targets
ENSDARG00000011298	no	maternal	not_assigned	ENSDARG00000011298:UTR2	0	0	1	0	0	putative_targets
ENSDARG00000011299	no	maternal_zygotic	4	ENSDARG00000011299:UTR8	0	0	0	2	0	putative_targets
ENSDARG00000011301	no	maternal	not_assigned	ENSDARG00000011301:UTR2	0	0	0	0	0	others
ENSDARG00000011312	no	maternal_zygotic	6	ENSDARG00000011312:UTR2	0	0	0	0	0	others
ENSDARG00000011360	no	maternal_zygotic	5	ENSDARG00000011360:UTR2	0	0	0	0	0	controls
ENSDARG00000011370	no	maternal	not_assigned	ENSDARG00000011370:UTR4	0	0	0	0	0	others
ENSDARG00000011373	no	maternal	not_assigned	ENSDARG00000011373:UTR5	1	0	0	0	0	putative_targets
ENSDARG00000011376	no	zygotic	7	ENSDARG00000011376:UTR9	0	0	0	0	0	others
ENSDARG00000011404	no	maternal_zygotic	5	ENSDARG00000011404:UTR4	0	0	0	0	0	others
ENSDARG00000011405	no	maternal_zygotic	4	ENSDARG00000011405:UTR7	1	0	1	2	2	putative_targets
ENSDARG00000011418	no	maternal_zygotic	7	ENSDARG00000011418:UTR2	0	0	0	0	0	others
ENSDARG00000011459	no	maternal	not_assigned	ENSDARG00000011459:UTR4	0	0	0	0	1	putative_targets
ENSDARG00000011462	no	maternal	not_assigned	ENSDARG00000011462:UTR3	0	0	0	0	0	others
ENSDARG00000011466	no	maternal_zygotic	6	ENSDARG00000011466:UTR8	0	0	0	1	0	putative_targets
ENSDARG00000011493	no	maternal_zygotic	4	ENSDARG00000011493:UTR4	0	0	1	0	1	putative_targets
ENSDARG00000011496	no	maternal_zygotic	7	ENSDARG00000011496:UTR4	0	0	1	0	0	putative_targets
ENSDARG00000011498	no	maternal	not_assigned	ENSDARG00000011498:UTR4	0	0	0	0	0	others
ENSDARG00000011506	no	maternal	not_assigned	ENSDARG00000011506:UTR11	0	0	0	0	0	others
ENSDARG00000011510	no	maternal_zygotic	4	ENSDARG00000011510:UTR6	0	0	0	1	1	putative_targets
ENSDARG00000011515	no	maternal_zygotic	not_assigned	ENSDARG00000011515:UTR2	0	0	0	0	1	putative_targets
ENSDARG00000011553	no	maternal_zygotic	5	ENSDARG00000011553:UTR5	0	0	1	1	0	putative_targets
ENSDARG00000011555	no	maternal_zygotic	5	ENSDARG00000011555:UTR4	0	0	0	0	1	putative_targets
ENSDARG00000011564	no	maternal_zygotic	4	ENSDARG00000011564:UTR6	0	0	0	1	0	putative_targets
ENSDARG00000011570	no	maternal	not_assigned	ENSDARG00000011570:UTR4	1	0	0	0	0	putative_targets
ENSDARG00000011573	no	maternal	not_assigned	ENSDARG00000011573:UTR1	0	0	0	0	0	others
ENSDARG00000011583	no	maternal	not_assigned	ENSDARG00000011583:UTR2	0	0	1	0	0	known_target
ENSDARG00000011594	no	maternal_zygotic	5	ENSDARG00000011594:UTR6	0	0	0	0	1	putative_targets
ENSDARG00000011597	no	maternal_zygotic	6	ENSDARG00000011597:UTR2	0	0	0	0	0	others
ENSDARG00000011605	no	maternal_zygotic	not_assigned	ENSDARG00000011605:UTR2	0	0	0	0	0	others
ENSDARG00000011609	no	maternal_zygotic	6	ENSDARG00000011609:UTR2	0	0	0	1	0	putative_targets
ENSDARG00000011611	no	maternal_zygotic	5	ENSDARG00000011611:UTR3	0	0	0	0	0	controls
ENSDARG00000011613	no	maternal_zygotic	4	ENSDARG00000011613:UTR29	0	0	0	1	4	putative_targets
ENSDARG00000011618	no	maternal	not_assigned	ENSDARG00000011618:UTR4	0	0	0	0	0	others
ENSDARG00000011648	no	maternal_zygotic	4	ENSDARG00000011648:UTR3	0	0	0	0	0	others
ENSDARG00000011661	no	maternal_zygotic	6	ENSDARG00000011661:UTR2	0	0	0	1	0	putative_targets
ENSDARG00000011662	no	maternal_zygotic	5	ENSDARG00000011662:UTR5	0	0	0	1	0	putative_targets
ENSDARG00000011665	no	maternal_zygotic	5	ENSDARG00000011665:UTR4	0	0	0	0	0	controls
ENSDARG00000011683	no	maternal_zygotic	7	ENSDARG00000011683:UTR4	0	0	1	0	1	putative_targets
ENSDARG00000011701	no	zygotic	5	ENSDARG00000011701:UTR3	0	0	0	0	0	controls
ENSDARG00000011703	no	maternal	not_assigned	ENSDARG00000011703:UTR8	0	0	0	0	0	others
ENSDARG00000011723	no	maternal	not_assigned	ENSDARG00000011723:UTR2	0	0	0	0	0	others
ENSDARG00000011740	no	maternal_zygotic	5	ENSDARG00000011740:UTR8	0	0	0	0	0	others
ENSDARG00000011743	no	maternal_zygotic	6	ENSDARG00000011743:UTR3	0	0	0	0	0	others
ENSDARG00000011764	no	maternal_zygotic	6	ENSDARG00000011764:UTR3	0	0	0	0	0	others
ENSDARG00000011769	no	zygotic	6	ENSDARG00000011769:UTR4	0	0	0	0	0	others
ENSDARG00000011770	no	maternal	not_assigned	ENSDARG00000011770:UTR2	0	0	0	0	0	controls
ENSDARG00000011777	no	maternal_zygotic	6	ENSDARG00000011777:UTR4	0	0	0	1	0	putative_targets
ENSDARG00000011783	no	maternal	not_assigned	ENSDARG00000011783:UTR3	0	0	1	0	0	known_target
ENSDARG00000011819	no	maternal	not_assigned	ENSDARG00000011819:UTR2	0	0	0	0	0	others
ENSDARG00000011824	no	maternal	not_assigned	ENSDARG00000011824:UTR8	0	0	0	1	3	putative_targets
ENSDARG00000011825	no	maternal_zygotic	6	ENSDARG00000011825:UTR3	0	1	0	0	1	putative_targets
ENSDARG00000011837	no	maternal	not_assigned	ENSDARG00000011837:UTR3	0	0	1	0	0	putative_targets
ENSDARG00000011841	no	maternal_zygotic	5	ENSDARG00000011841:UTR2	0	0	0	0	0	others
ENSDARG00000011851	no	maternal	not_assigned	ENSDARG00000011851:UTR2	0	0	0	0	0	others
ENSDARG00000011862	no	zygotic	6	ENSDARG00000011862:UTR2	0	0	0	0	0	controls
ENSDARG00000011876	no	zygotic	7	ENSDARG00000011876:UTR9	0	0	0	0	0	others
ENSDARG00000011885	no	maternal_zygotic	6	ENSDARG00000011885:UTR3	0	0	0	0	0	others
ENSDARG00000011890	no	maternal	not_assigned	ENSDARG00000011890:UTR2	0	0	0	0	0	others
ENSDARG00000011897	no	maternal	not_assigned	ENSDARG00000011897:UTR2	0	0	1	1	1	putative_targets
ENSDARG00000011921	no	maternal_zygotic	5	ENSDARG00000011921:UTR4	0	0	0	0	0	others
ENSDARG00000011925	no	maternal_zygotic	6	ENSDARG00000011925:UTR6	0	0	0	0	1	putative_targets
ENSDARG00000011932	no	maternal_zygotic	6	ENSDARG00000011932:UTR6	0	1	0	0	0	putative_targets
ENSDARG00000011934	no	maternal	not_assigned	ENSDARG00000011934:UTR2	0	1	0	0	0	putative_targets
ENSDARG00000011945	no	maternal_zygotic	7	ENSDARG00000011945:UTR1	0	1	0	0	1	putative_targets
ENSDARG00000011948	no	maternal	not_assigned	ENSDARG00000011948:UTR2	0	0	1	0	0	putative_targets
ENSDARG00000011958	no	maternal_zygotic	7	ENSDARG00000011958:UTR2	0	0	0	0	0	others
ENSDARG00000011973	no	maternal_zygotic	5	ENSDARG00000011973:UTR2	0	0	0	1	1	putative_targets
ENSDARG00000011999	no	maternal_zygotic	not_assigned	ENSDARG00000011999:UTR3	0	0	0	0	0	others
ENSDARG00000012002	no	maternal_zygotic	6	ENSDARG00000012002:UTR5	0	0	0	0	1	putative_targets
ENSDARG00000012005	no	maternal_zygotic	not_assigned	ENSDARG00000012005:UTR2	0	0	1	0	0	putative_targets
ENSDARG00000012021	no	maternal	not_assigned	ENSDARG00000012021:UTR4	0	0	0	1	1	putative_targets
ENSDARG00000012025	no	maternal_zygotic	4	ENSDARG00000012025:UTR2	0	0	1	0	1	putative_targets
ENSDARG00000012035	no	zygotic	6	ENSDARG00000012035:UTR8	0	0	0	0	0	controls
ENSDARG00000012039	no	maternal_zygotic	7	ENSDARG00000012039:UTR2	0	0	0	0	0	others
ENSDARG00000012040	no	maternal_zygotic	5	ENSDARG00000012040:UTR2	0	0	0	0	2	putative_targets
ENSDARG00000012044	no	zygotic	4	ENSDARG00000012044:UTR6	0	0	1	0	0	putative_targets
ENSDARG00000012051	no	maternal_zygotic	6	ENSDARG00000012051:UTR3	0	0	0	0	0	others
ENSDARG00000012072	no	maternal	not_assigned	ENSDARG00000012072:UTR6	0	0	0	0	0	others
ENSDARG00000012073	no	maternal_zygotic	7	ENSDARG00000012073:UTR2	0	0	0	0	0	others
ENSDARG00000012076	no	zygotic	7	ENSDARG00000012076:UTR3	0	0	0	0	0	others
ENSDARG00000012113	no	maternal_zygotic	5	ENSDARG00000012113:UTR4	0	0	0	0	0	others
ENSDARG00000012135	no	maternal	not_assigned	ENSDARG00000012135:UTR2	0	0	0	1	0	putative_targets
ENSDARG00000012140	no	maternal_zygotic	4	ENSDARG00000012140:UTR2	0	0	0	0	0	controls
ENSDARG00000012141	no	maternal_zygotic	5	ENSDARG00000012141:UTR3	0	0	0	0	0	controls
ENSDARG00000012144	no	maternal_zygotic	6	ENSDARG00000012144:UTR2	0	0	0	0	0	others
ENSDARG00000012177	no	maternal	not_assigned	ENSDARG00000012177:UTR5	0	1	0	0	0	putative_targets
ENSDARG00000012192	no	maternal_zygotic	7	ENSDARG00000012192:UTR4	0	0	0	0	1	putative_targets
ENSDARG00000012194	no	maternal	not_assigned	ENSDARG00000012194:UTR2	0	0	0	0	1	putative_targets
ENSDARG00000012199	no	maternal_zygotic	6	ENSDARG00000012199:UTR2	0	0	0	0	0	others
ENSDARG00000012215	no	maternal_zygotic	6	ENSDARG00000012215:UTR2	0	0	0	0	0	others
ENSDARG00000012222	no	maternal_zygotic	5	ENSDARG00000012222:UTR8	0	0	1	1	0	putative_targets
ENSDARG00000012234	no	maternal_zygotic	4	ENSDARG00000012234:UTR8	0	0	0	0	0	others
ENSDARG00000012244	no	maternal_zygotic	6	ENSDARG00000012244:UTR4	0	0	0	0	0	controls
ENSDARG00000012248	no	zygotic	4	ENSDARG00000012248:UTR5	0	0	1	0	0	putative_targets
ENSDARG00000012261	no	maternal_zygotic	6	ENSDARG00000012261:UTR5	0	0	0	0	0	others
ENSDARG00000012274	no	maternal_zygotic	4	ENSDARG00000012274:UTR7	0	0	0	0	0	others
ENSDARG00000012295	no	maternal	not_assigned	ENSDARG00000012295:UTR4	0	0	0	0	0	others
ENSDARG00000012306	no	maternal_zygotic	not_assigned	ENSDARG00000012306:UTR5	0	0	0	0	0	others
ENSDARG00000012314	no	maternal_zygotic	6	ENSDARG00000012314:UTR4	0	0	0	0	0	others
ENSDARG00000012325	no	maternal_zygotic	7	ENSDARG00000012325:UTR2	0	0	0	0	0	others
ENSDARG00000012341	no	zygotic	5	ENSDARG00000012341:UTR2	0	0	0	0	0	controls
ENSDARG00000012369	no	maternal_zygotic	4	ENSDARG00000012369:UTR2	0	0	0	0	0	others
ENSDARG00000012378	no	maternal	not_assigned	ENSDARG00000012378:UTR3	0	0	0	0	0	others
ENSDARG00000012387	no	maternal_zygotic	6	ENSDARG00000012387:UTR3	0	0	0	0	0	controls
ENSDARG00000012389	no	maternal_zygotic	5	ENSDARG00000012389:UTR3	0	0	0	0	0	others
ENSDARG00000012390	no	maternal_zygotic	not_assigned	ENSDARG00000012390:UTR2	0	0	0	0	0	others
ENSDARG00000012397	no	maternal	not_assigned	ENSDARG00000012397	0	0	0	0	0	others
ENSDARG00000012399	no	maternal_zygotic	5	ENSDARG00000012399:UTR2	0	0	0	0	0	controls
ENSDARG00000012407	no	maternal	not_assigned	ENSDARG00000012407:UTR5	0	0	0	0	0	others
ENSDARG00000012432	no	maternal_zygotic	4	ENSDARG00000012432:UTR2	0	0	0	0	0	others
ENSDARG00000012450	no	maternal_zygotic	5	ENSDARG00000012450:UTR5	0	0	0	0	1	putative_targets
ENSDARG00000012453	no	maternal	not_assigned	ENSDARG00000012453:UTR3	0	0	0	0	1	putative_targets
ENSDARG00000012458	no	maternal_zygotic	4	ENSDARG00000012458:UTR2	0	0	0	0	0	others
ENSDARG00000012467	no	maternal	not_assigned	ENSDARG00000012467:UTR2	0	0	0	0	0	controls
ENSDARG00000012468	no	undetermined	not_assigned	ENSDARG00000012468:UTR3	0	1	0	0	0	known_target
ENSDARG00000012485	no	maternal_zygotic	5	ENSDARG00000012485:UTR4	0	0	0	0	0	controls
ENSDARG00000012495	no	maternal_zygotic	6	ENSDARG00000012495:UTR2	0	0	0	0	0	others
ENSDARG00000012499	no	maternal_zygotic	5	ENSDARG00000012499:UTR4	0	0	0	1	1	putative_targets
ENSDARG00000012505	no	maternal_zygotic	5	ENSDARG00000012505:UTR3	0	0	0	0	0	others
ENSDARG00000012506	no	maternal	not_assigned	ENSDARG00000012506:UTR3	0	0	0	0	0	others
ENSDARG00000012513	no	maternal_zygotic	5	ENSDARG00000012513:UTR6	0	0	0	0	0	others
ENSDARG00000012519	no	maternal_zygotic	5	ENSDARG00000012519:UTR3	0	0	1	0	0	putative_targets
ENSDARG00000012553	no	maternal_zygotic	4	ENSDARG00000012553:UTR6	0	0	0	0	0	controls
ENSDARG00000012563	no	maternal	not_assigned	ENSDARG00000012563:UTR2	0	0	0	1	0	putative_targets
ENSDARG00000012572	no	maternal_zygotic	6	ENSDARG00000012572:UTR2	0	0	0	0	0	others
ENSDARG00000012574	no	zygotic	6	ENSDARG00000012574:UTR2	0	0	0	1	0	putative_targets
ENSDARG00000012577	no	maternal_zygotic	6	ENSDARG00000012577:UTR2	0	0	0	0	0	others
ENSDARG00000012588	no	maternal_zygotic	7	ENSDARG00000012588:UTR2	0	0	0	0	0	controls
ENSDARG00000012591	no	maternal_zygotic	5	ENSDARG00000012591:UTR3	0	0	0	0	0	others
ENSDARG00000012603	no	maternal_zygotic	5	ENSDARG00000012603:UTR3	0	0	0	0	0	others
ENSDARG00000012625	no	maternal	not_assigned	ENSDARG00000012625:UTR7	0	0	0	0	0	others
ENSDARG00000012627	no	maternal_zygotic	5	ENSDARG00000012627:UTR1	0	0	0	0	0	others
ENSDARG00000012656	no	maternal_zygotic	7	ENSDARG00000012656:UTR3	0	0	0	1	0	putative_targets
ENSDARG00000012672	no	maternal_zygotic	6	ENSDARG00000012672:UTR7	0	0	1	0	2	putative_targets
ENSDARG00000012674	no	maternal_zygotic	7	ENSDARG00000012674:UTR3	0	0	0	0	0	others
ENSDARG00000012682	no	maternal_zygotic	4	ENSDARG00000012682:UTR5	0	1	0	0	0	putative_targets
ENSDARG00000012684	no	maternal_zygotic	6	ENSDARG00000012684:UTR5	0	0	0	0	0	controls
ENSDARG00000012688	no	maternal_zygotic	4	ENSDARG00000012688:UTR2	0	0	0	0	1	putative_targets
ENSDARG00000012718	no	maternal	not_assigned	ENSDARG00000012718:UTR8	0	0	0	0	1	putative_targets
ENSDARG00000012723	no	maternal_zygotic	5	ENSDARG00000012723:UTR6	0	0	0	0	0	others
ENSDARG00000012741	no	maternal_zygotic	7	ENSDARG00000012741:UTR4	0	0	0	0	0	others
ENSDARG00000012745	no	maternal	not_assigned	ENSDARG00000012745:UTR6	0	0	0	1	0	putative_targets
ENSDARG00000012747	no	maternal_zygotic	5	ENSDARG00000012747:UTR6	0	0	0	0	0	controls
ENSDARG00000012777	no	maternal_zygotic	4	ENSDARG00000012777:UTR2	0	0	0	0	0	others
ENSDARG00000012788	no	zygotic	5	ENSDARG00000012788:UTR2	0	0	0	0	0	controls
ENSDARG00000012790	no	maternal_zygotic	4	ENSDARG00000012790:UTR3	0	1	0	0	0	putative_targets
ENSDARG00000012816	no	maternal	not_assigned	ENSDARG00000012816:UTR3	0	0	0	0	0	others
ENSDARG00000012818	no	maternal_zygotic	7	ENSDARG00000012818:UTR4	0	0	0	0	0	others
ENSDARG00000012820	no	maternal_zygotic	4	ENSDARG00000012820:UTR8	0	0	0	0	0	others
ENSDARG00000012827	no	maternal_zygotic	6	ENSDARG00000012827:UTR2	0	0	0	0	0	others
ENSDARG00000012840	no	maternal	not_assigned	ENSDARG00000012840:UTR2	0	0	0	0	0	controls
ENSDARG00000012848	no	maternal_zygotic	5	ENSDARG00000012848:UTR5	0	0	0	0	1	putative_targets
ENSDARG00000012860	no	maternal	not_assigned	ENSDARG00000012860:UTR6	0	0	0	0	0	others
ENSDARG00000012866	no	maternal	not_assigned	ENSDARG00000012866:UTR8	0	0	0	0	2	putative_targets
ENSDARG00000012871	no	maternal_zygotic	6	ENSDARG00000012871:UTR2	0	0	0	0	0	others
ENSDARG00000012874	no	maternal_zygotic	5	ENSDARG00000012874:UTR9	0	0	0	1	0	putative_targets
ENSDARG00000012887	no	maternal_zygotic	6	ENSDARG00000012887:UTR5	0	0	0	0	0	others
ENSDARG00000012892	no	maternal_zygotic	6	ENSDARG00000012892:UTR2	0	0	0	0	0	others
ENSDARG00000012899	no	maternal_zygotic	5	ENSDARG00000012899:UTR2	0	0	0	0	0	others
ENSDARG00000012914	no	maternal	not_assigned	ENSDARG00000012914:UTR4	0	0	1	0	0	putative_targets
ENSDARG00000012915	no	maternal	not_assigned	ENSDARG00000012915:UTR11	0	0	0	0	0	controls
ENSDARG00000012927	no	maternal	not_assigned	ENSDARG00000012927:UTR2	0	0	0	1	0	putative_targets
ENSDARG00000012929	no	maternal_zygotic	not_assigned	ENSDARG00000012929:UTR2	0	0	0	0	0	others
ENSDARG00000012932	no	maternal_zygotic	5	ENSDARG00000012932:UTR6	0	0	0	0	1	putative_targets
ENSDARG00000012942	no	maternal_zygotic	7	ENSDARG00000012942:UTR7	0	0	0	0	0	others
ENSDARG00000012946	no	maternal_zygotic	4	ENSDARG00000012946:UTR2	0	0	0	0	0	controls
ENSDARG00000012949	no	zygotic	6	ENSDARG00000012949:UTR8	0	0	1	0	0	putative_targets
ENSDARG00000012953	no	maternal	not_assigned	ENSDARG00000012953:UTR2	0	0	0	0	0	others
ENSDARG00000012972	no	maternal_zygotic	7	ENSDARG00000012972:UTR2	0	0	0	0	0	controls
ENSDARG00000012981	no	maternal_zygotic	5	ENSDARG00000012981:UTR3	0	0	0	0	0	controls
ENSDARG00000012982	no	maternal_zygotic	7	ENSDARG00000012982:UTR3	0	0	0	0	0	others
ENSDARG00000012987	no	maternal	not_assigned	ENSDARG00000012987:UTR2	0	0	1	0	0	putative_targets
ENSDARG00000013004	no	zygotic	6	ENSDARG00000013004:UTR3	0	0	0	1	1	putative_targets
ENSDARG00000013006	no	maternal	not_assigned	ENSDARG00000013006:UTR4	0	0	0	0	0	others
ENSDARG00000013009	no	maternal_zygotic	5	ENSDARG00000013009:UTR3	0	0	0	0	0	controls
ENSDARG00000013016	no	maternal_zygotic	6	ENSDARG00000013016:UTR9	0	0	0	0	0	others
ENSDARG00000013025	no	maternal_zygotic	5	ENSDARG00000013025:UTR2	0	0	0	0	1	putative_targets
ENSDARG00000013031	no	maternal_zygotic	5	ENSDARG00000013031:UTR5	0	0	0	0	0	controls
ENSDARG00000013058	no	maternal	not_assigned	ENSDARG00000013058:UTR6	0	0	0	0	0	others
ENSDARG00000013063	no	maternal	not_assigned	ENSDARG00000013063:UTR5	0	0	0	0	0	controls
ENSDARG00000013075	no	maternal	not_assigned	ENSDARG00000013075:UTR4	0	0	0	0	0	others
ENSDARG00000013076	no	maternal	not_assigned	ENSDARG00000013076:UTR3	0	0	0	0	0	controls
ENSDARG00000013078	no	maternal_zygotic	4	ENSDARG00000013078:UTR4	0	0	0	1	0	putative_targets
ENSDARG00000013079	no	maternal	not_assigned	ENSDARG00000013079:UTR3	0	0	1	0	0	putative_targets
ENSDARG00000013082	no	maternal	not_assigned	ENSDARG00000013082:UTR2	0	0	0	0	0	others
ENSDARG00000013087	no	maternal	not_assigned	ENSDARG00000013087:UTR8	0	0	0	0	0	others
ENSDARG00000013095	no	maternal_zygotic	6	ENSDARG00000013095:UTR2	0	0	0	0	2	putative_targets
ENSDARG00000013117	no	maternal_zygotic	5	ENSDARG00000013117:UTR2	0	0	0	1	1	putative_targets
ENSDARG00000013122	no	maternal_zygotic	5	ENSDARG00000013122:UTR2	0	0	0	0	0	controls
ENSDARG00000013144	no	zygotic	4	ENSDARG00000013144:UTR2	0	0	0	0	0	others
ENSDARG00000013150	no	maternal_zygotic	5	ENSDARG00000013150:UTR7	0	0	0	0	0	others
ENSDARG00000013161	no	maternal_zygotic	4	ENSDARG00000013161:UTR8	1	0	1	1	0	putative_targets
ENSDARG00000013224	no	maternal	not_assigned	ENSDARG00000013224:UTR2	0	0	0	0	0	others
ENSDARG00000013250	no	maternal_zygotic	6	ENSDARG00000013250:UTR2	0	0	0	0	0	controls
ENSDARG00000013266	no	maternal	not_assigned	ENSDARG00000013266	0	0	0	0	0	others
ENSDARG00000013274	no	maternal	not_assigned	ENSDARG00000013274:UTR2	0	0	0	0	0	controls
ENSDARG00000013279	no	maternal	not_assigned	ENSDARG00000013279:UTR3	0	0	0	0	0	others
ENSDARG00000013302	no	maternal_zygotic	5	ENSDARG00000013302:UTR2	0	0	0	0	1	putative_targets
ENSDARG00000013307	no	maternal_zygotic	4	ENSDARG00000013307:UTR2	0	0	0	0	0	others
ENSDARG00000013312	no	maternal	not_assigned	ENSDARG00000013312:UTR9	0	0	0	0	1	putative_targets
ENSDARG00000013317	no	zygotic	4	ENSDARG00000013317:UTR5	0	0	1	1	1	putative_targets
ENSDARG00000013329	no	maternal_zygotic	7	ENSDARG00000013329:UTR2	0	0	0	0	0	others
ENSDARG00000013333	no	maternal_zygotic	6	ENSDARG00000013333:UTR4	0	0	0	0	0	others
ENSDARG00000013335	no	maternal_zygotic	7	ENSDARG00000013335:UTR4	0	0	0	0	1	putative_targets
ENSDARG00000013346	no	maternal_zygotic	5	ENSDARG00000013346:UTR3	0	0	0	0	0	others
ENSDARG00000013351	no	maternal_zygotic	4	ENSDARG00000013351:UTR4	0	0	0	1	0	putative_targets
ENSDARG00000013379	no	maternal_zygotic	5	ENSDARG00000013379:UTR12	0	0	0	0	1	putative_targets
ENSDARG00000013382	no	maternal_zygotic	5	ENSDARG00000013382:UTR3	0	0	0	0	0	others
ENSDARG00000013397	no	maternal	not_assigned	ENSDARG00000013397:UTR3	0	0	0	0	0	others
ENSDARG00000013415	no	zygotic	5	ENSDARG00000013415:UTR7	0	0	1	0	0	putative_targets
ENSDARG00000013430	no	zygotic	7	ENSDARG00000013430:UTR3	0	0	0	0	1	putative_targets
ENSDARG00000013434	no	maternal_zygotic	5	ENSDARG00000013434:UTR2	0	0	0	0	1	putative_targets
ENSDARG00000013441	no	maternal	not_assigned	ENSDARG00000013441	0	0	0	0	0	others
ENSDARG00000013443	no	maternal_zygotic	7	ENSDARG00000013443:UTR2	0	0	0	0	0	controls
ENSDARG00000013453	no	maternal	not_assigned	ENSDARG00000013453:UTR2	0	0	0	0	0	others
ENSDARG00000013457	no	maternal_zygotic	6	ENSDARG00000013457:UTR2	0	0	0	0	0	others
ENSDARG00000013472	no	maternal_zygotic	5	ENSDARG00000013472:UTR5	0	1	0	0	1	putative_targets
ENSDARG00000013475	no	maternal_zygotic	5	ENSDARG00000013475:UTR2	0	0	0	0	0	others
ENSDARG00000013476	no	maternal	not_assigned	ENSDARG00000013476:UTR10	0	0	0	0	1	putative_targets
ENSDARG00000013478	no	maternal_zygotic	4	ENSDARG00000013478:UTR2	0	0	0	0	0	others
ENSDARG00000013505	no	maternal_zygotic	6	ENSDARG00000013505:UTR3	0	0	0	1	0	putative_targets
ENSDARG00000013528	no	maternal	not_assigned	ENSDARG00000013528:UTR3	0	0	0	1	0	putative_targets
ENSDARG00000013542	no	maternal_zygotic	7	ENSDARG00000013542:UTR7	0	0	0	0	0	controls
ENSDARG00000013561	no	maternal_zygotic	not_assigned	ENSDARG00000013561:UTR2	0	0	0	0	0	others
ENSDARG00000013575	no	maternal_zygotic	5	ENSDARG00000013575:UTR7	0	0	0	0	0	others
ENSDARG00000013576	no	zygotic	4	ENSDARG00000013576:UTR2	0	0	0	0	0	controls
ENSDARG00000013582	no	maternal_zygotic	6	ENSDARG00000013582:UTR3	0	0	0	0	0	controls
ENSDARG00000013596	no	maternal_zygotic	6	ENSDARG00000013596:UTR4	0	0	0	0	1	putative_targets
ENSDARG00000013613	no	maternal_zygotic	not_assigned	ENSDARG00000013613:UTR7	0	0	0	0	0	others
ENSDARG00000013623	no	maternal_zygotic	4	ENSDARG00000013623:UTR4	0	0	1	0	0	putative_targets
ENSDARG00000013628	no	maternal_zygotic	6	ENSDARG00000013628:UTR2	0	0	1	0	1	putative_targets
ENSDARG00000013655	no	maternal_zygotic	5	ENSDARG00000013655:UTR13	0	0	0	0	1	putative_targets
ENSDARG00000013659	no	maternal_zygotic	6	ENSDARG00000013659:UTR5	0	0	0	0	0	others
ENSDARG00000013667	no	maternal	not_assigned	ENSDARG00000013667:UTR5	0	0	0	0	1	putative_targets
ENSDARG00000013670	no	maternal	not_assigned	ENSDARG00000013670:UTR6	0	0	0	0	0	controls
ENSDARG00000013681	no	maternal_zygotic	5	ENSDARG00000013681:UTR2	0	0	0	0	0	others
ENSDARG00000013704	no	maternal	not_assigned	ENSDARG00000013704:UTR7	0	0	0	0	0	others
ENSDARG00000013705	no	maternal_zygotic	6	ENSDARG00000013705:UTR2	0	0	0	0	0	others
ENSDARG00000013708	no	maternal_zygotic	5	ENSDARG00000013708:UTR3	0	0	0	1	0	putative_targets
ENSDARG00000013719	no	maternal_zygotic	6	ENSDARG00000013719:UTR10	0	0	0	0	0	controls
ENSDARG00000013729	no	maternal_zygotic	4	ENSDARG00000013729:UTR2	0	0	0	0	0	others
ENSDARG00000013730	no	zygotic	7	ENSDARG00000013730:UTR6	0	1	0	0	0	putative_targets
ENSDARG00000013732	no	maternal_zygotic	6	ENSDARG00000013732:UTR4	0	0	0	0	0	others
ENSDARG00000013734	no	zygotic	7	ENSDARG00000013734:UTR2	0	0	0	0	0	controls
ENSDARG00000013741	no	zygotic	7	ENSDARG00000013741:UTR4	0	0	0	0	0	others
ENSDARG00000013763	no	maternal_zygotic	7	ENSDARG00000013763:UTR10	0	0	0	1	0	putative_targets
ENSDARG00000013776	no	maternal_zygotic	6	ENSDARG00000013776:UTR4	0	0	0	1	0	putative_targets
ENSDARG00000013777	no	maternal_zygotic	5	ENSDARG00000013777:UTR6	0	0	0	0	1	putative_targets
ENSDARG00000013784	no	maternal_zygotic	6	ENSDARG00000013784:UTR7	0	0	0	0	0	others
ENSDARG00000013795	no	maternal	not_assigned	ENSDARG00000013795:UTR4	0	0	0	0	0	others
ENSDARG00000013800	no	maternal_zygotic	5	ENSDARG00000013800:UTR3	0	0	0	0	0	others
ENSDARG00000013802	no	maternal_zygotic	6	ENSDARG00000013802:UTR3	0	0	0	0	0	controls
ENSDARG00000013804	no	maternal_zygotic	6	ENSDARG00000013804:UTR8	0	0	0	0	0	others
ENSDARG00000013822	no	maternal_zygotic	5	ENSDARG00000013822:UTR3	0	0	0	0	0	others
ENSDARG00000013830	no	maternal	not_assigned	ENSDARG00000013830:UTR5	1	0	0	0	0	putative_targets
ENSDARG00000013838	no	maternal	not_assigned	ENSDARG00000013838:UTR4	0	0	0	1	0	putative_targets
ENSDARG00000013839	no	maternal_zygotic	6	ENSDARG00000013839:UTR7	0	0	0	0	1	putative_targets
ENSDARG00000013841	no	maternal_zygotic	6	ENSDARG00000013841:UTR5	0	0	0	1	1	putative_targets
ENSDARG00000013842	no	maternal	not_assigned	ENSDARG00000013842	0	0	0	0	0	others
ENSDARG00000013843	no	maternal	not_assigned	ENSDARG00000013843:UTR4	0	0	0	0	0	controls
ENSDARG00000013845	no	maternal_zygotic	5	ENSDARG00000013845:UTR2	0	0	0	0	0	others
ENSDARG00000013853	no	maternal_zygotic	5	ENSDARG00000013853:UTR3	0	0	0	0	0	controls
ENSDARG00000013860	no	maternal	not_assigned	ENSDARG00000013860:UTR3	0	0	0	0	0	others
ENSDARG00000013861	no	maternal_zygotic	7	ENSDARG00000013861:UTR5	0	0	0	0	1	putative_targets
ENSDARG00000013863	no	maternal_zygotic	5	ENSDARG00000013863:UTR8	0	0	0	0	0	others
ENSDARG00000013880	no	maternal	not_assigned	ENSDARG00000013880:UTR2	0	0	0	0	0	controls
ENSDARG00000013881	no	maternal	not_assigned	ENSDARG00000013881:UTR2	0	0	0	0	1	putative_targets
ENSDARG00000013892	no	maternal	not_assigned	ENSDARG00000013892:UTR2	0	0	1	1	0	known_target
ENSDARG00000013928	no	maternal	not_assigned	ENSDARG00000013928:UTR5	0	0	0	1	0	putative_targets
ENSDARG00000013931	no	maternal_zygotic	5	ENSDARG00000013931:UTR2	0	0	0	0	0	others
ENSDARG00000013938	no	maternal_zygotic	4	ENSDARG00000013938:UTR2	0	0	0	0	0	others
ENSDARG00000013946	no	maternal_zygotic	4	ENSDARG00000013946:UTR5	0	0	0	0	0	controls
ENSDARG00000013961	no	maternal_zygotic	5	ENSDARG00000013961:UTR5	0	0	0	0	1	putative_targets
ENSDARG00000013965	no	maternal_zygotic	7	ENSDARG00000013965:UTR4	0	0	0	0	0	others
ENSDARG00000013966	no	zygotic	7	ENSDARG00000013966:UTR3	0	0	0	0	0	others
ENSDARG00000013968	no	maternal_zygotic	5	ENSDARG00000013968:UTR2	0	0	0	0	0	others
ENSDARG00000013973	no	maternal	not_assigned	ENSDARG00000013973:UTR2	0	0	0	0	0	controls
ENSDARG00000013976	no	maternal	not_assigned	ENSDARG00000013976:UTR2	0	0	0	0	0	others
ENSDARG00000013979	no	maternal_zygotic	7	ENSDARG00000013979:UTR2	0	0	0	0	0	controls
ENSDARG00000013990	no	maternal_zygotic	5	ENSDARG00000013990:UTR13	0	0	0	0	1	putative_targets
ENSDARG00000014003	no	maternal_zygotic	6	ENSDARG00000014003:UTR4	0	0	0	0	1	putative_targets
ENSDARG00000014004	no	maternal_zygotic	7	ENSDARG00000014004:UTR4	1	0	1	0	1	putative_targets
ENSDARG00000014008	no	maternal_zygotic	6	ENSDARG00000014008:UTR2	0	0	0	0	0	controls
ENSDARG00000014013	no	maternal_zygotic	4	ENSDARG00000014013:UTR4	0	1	0	0	0	putative_targets
ENSDARG00000014015	no	maternal_zygotic	7	ENSDARG00000014015:UTR2	0	0	0	0	0	others
ENSDARG00000014017	no	maternal_zygotic	5	ENSDARG00000014017:UTR2	0	0	0	0	0	others
ENSDARG00000014018	no	maternal_zygotic	6	ENSDARG00000014018:UTR4	0	0	0	0	0	others
ENSDARG00000014039	no	maternal	not_assigned	ENSDARG00000014039:UTR5	0	0	0	0	0	others
ENSDARG00000014041	no	maternal_zygotic	5	ENSDARG00000014041:UTR5	0	0	1	0	0	putative_targets
ENSDARG00000014047	no	maternal_zygotic	4	ENSDARG00000014047:UTR2	0	0	0	0	1	putative_targets
ENSDARG00000014068	no	maternal	not_assigned	ENSDARG00000014068:UTR2	0	0	1	1	0	putative_targets
ENSDARG00000014083	no	maternal_zygotic	5	ENSDARG00000014083:UTR2	0	0	0	0	0	others
ENSDARG00000014091	no	zygotic	5	ENSDARG00000014091:UTR4	0	0	0	1	0	putative_targets
ENSDARG00000014113	no	maternal	not_assigned	ENSDARG00000014113:UTR3	0	0	1	0	0	putative_targets
ENSDARG00000014137	no	maternal_zygotic	6	ENSDARG00000014137:UTR3	0	0	1	1	2	putative_targets
ENSDARG00000014148	no	maternal_zygotic	7	ENSDARG00000014148:UTR5	0	0	2	0	0	putative_targets
ENSDARG00000014159	no	maternal_zygotic	5	ENSDARG00000014159:UTR4	0	0	0	1	0	putative_targets
ENSDARG00000014161	no	maternal	not_assigned	ENSDARG00000014161:UTR5	0	0	0	0	0	others
ENSDARG00000014165	no	maternal_zygotic	4	ENSDARG00000014165:UTR4	0	0	0	0	0	others
ENSDARG00000014171	no	maternal	not_assigned	ENSDARG00000014171:UTR1	0	0	0	0	1	putative_targets
ENSDARG00000014208	no	maternal_zygotic	5	ENSDARG00000014208:UTR7	0	0	0	0	0	others
ENSDARG00000014209	no	maternal	not_assigned	ENSDARG00000014209:UTR2	0	0	0	0	0	others
ENSDARG00000014215	no	maternal	not_assigned	ENSDARG00000014215:UTR3	0	0	0	2	1	putative_targets
ENSDARG00000014222	no	maternal_zygotic	5	ENSDARG00000014222:UTR9	0	0	0	1	1	putative_targets
ENSDARG00000014230	no	maternal	not_assigned	ENSDARG00000014230:UTR2	0	0	0	0	0	controls
ENSDARG00000014244	no	maternal_zygotic	4	ENSDARG00000014244:UTR11	0	0	0	0	0	others
ENSDARG00000014274	no	maternal_zygotic	6	ENSDARG00000014274:UTR2	0	0	0	0	0	controls
ENSDARG00000014292	no	maternal_zygotic	5	ENSDARG00000014292:UTR8	0	0	0	0	1	putative_targets
ENSDARG00000014303	no	maternal	not_assigned	ENSDARG00000014303:UTR4	0	0	0	0	0	controls
ENSDARG00000014313	no	maternal_zygotic	5	ENSDARG00000014313:UTR8	0	0	0	1	0	putative_targets
ENSDARG00000014324	no	maternal	not_assigned	ENSDARG00000014324:UTR7	1	0	0	1	1	known_target
ENSDARG00000014329	no	maternal_zygotic	4	ENSDARG00000014329:UTR5	0	0	0	0	0	controls
ENSDARG00000014333	no	maternal_zygotic	4	ENSDARG00000014333:UTR5	0	0	0	0	0	others
ENSDARG00000014348	no	maternal_zygotic	not_assigned	ENSDARG00000014348:UTR2	0	1	0	0	0	putative_targets
ENSDARG00000014361	no	maternal_zygotic	not_assigned	ENSDARG00000014361:UTR2	0	0	0	0	0	controls
ENSDARG00000014366	no	maternal_zygotic	5	ENSDARG00000014366:UTR3	0	0	0	0	0	others
ENSDARG00000014373	no	maternal	not_assigned	ENSDARG00000014373:UTR6	0	0	0	0	0	others
ENSDARG00000014386	no	maternal	not_assigned	ENSDARG00000014386:UTR5	0	0	0	0	0	controls
ENSDARG00000014428	no	maternal_zygotic	not_assigned	ENSDARG00000014428:UTR1	0	1	0	0	1	putative_targets
ENSDARG00000014430	no	maternal_zygotic	6	ENSDARG00000014430:UTR4	0	2	2	0	0	putative_targets
ENSDARG00000014439	no	maternal	not_assigned	ENSDARG00000014439:UTR6	0	0	0	0	0	others
ENSDARG00000014463	no	maternal_zygotic	6	ENSDARG00000014463:UTR7	0	0	0	0	0	others
ENSDARG00000014474	no	maternal	not_assigned	ENSDARG00000014474:UTR7	0	0	1	0	0	known_target
ENSDARG00000014498	no	maternal_zygotic	4	ENSDARG00000014498:UTR3	0	0	0	0	0	others
ENSDARG00000014499	no	maternal_zygotic	6	ENSDARG00000014499:UTR3	0	0	0	0	0	controls
ENSDARG00000014506	no	maternal	not_assigned	ENSDARG00000014506:UTR7	0	0	0	0	0	others
ENSDARG00000014517	no	maternal_zygotic	6	ENSDARG00000014517:UTR2	0	0	1	0	0	putative_targets
ENSDARG00000014522	no	zygotic	6	ENSDARG00000014522:UTR5	0	0	0	0	0	others
ENSDARG00000014531	no	maternal_zygotic	7	ENSDARG00000014531:UTR3	0	0	1	0	1	putative_targets
ENSDARG00000014532	no	maternal	not_assigned	ENSDARG00000014532:UTR2	0	0	0	0	0	others
ENSDARG00000014536	no	maternal_zygotic	7	ENSDARG00000014536:UTR2	0	0	0	0	0	controls
ENSDARG00000014550	no	maternal	not_assigned	ENSDARG00000014550:UTR5	0	0	0	0	0	others
ENSDARG00000014554	no	zygotic	6	ENSDARG00000014554:UTR6	0	0	0	0	0	others
ENSDARG00000014556	no	maternal	not_assigned	ENSDARG00000014556:UTR5	0	0	0	0	0	others
ENSDARG00000014565	no	maternal	not_assigned	ENSDARG00000014565:UTR5	0	0	0	1	0	putative_targets
ENSDARG00000014569	no	maternal_zygotic	4	ENSDARG00000014569:UTR7	0	0	0	1	0	putative_targets
ENSDARG00000014571	no	maternal_zygotic	4	ENSDARG00000014571:UTR4	0	0	0	0	0	controls
ENSDARG00000014577	no	maternal_zygotic	5	ENSDARG00000014577:UTR3	0	0	1	0	0	putative_targets
ENSDARG00000014582	no	maternal_zygotic	7	ENSDARG00000014582:UTR3	0	0	0	1	0	known_target
ENSDARG00000014587	no	maternal_zygotic	6	ENSDARG00000014587:UTR4	0	0	0	0	0	others
ENSDARG00000014591	no	maternal_zygotic	4	ENSDARG00000014591:UTR2	0	0	0	0	0	controls
ENSDARG00000014599	no	maternal	not_assigned	ENSDARG00000014599:UTR9	0	0	0	0	0	others
ENSDARG00000014634	no	maternal_zygotic	5	ENSDARG00000014634:UTR3	0	0	0	0	0	controls
ENSDARG00000014646	no	zygotic	5	ENSDARG00000014646:UTR5	0	0	0	0	0	others
ENSDARG00000014657	no	maternal	not_assigned	ENSDARG00000014657:UTR2	0	0	0	0	0	controls
ENSDARG00000014674	no	maternal_zygotic	6	ENSDARG00000014674:UTR7	1	0	0	1	0	putative_targets
ENSDARG00000014676	no	maternal	not_assigned	ENSDARG00000014676:UTR4	0	0	0	0	0	others
ENSDARG00000014680	no	maternal	not_assigned	ENSDARG00000014680:UTR4	0	0	0	0	0	others
ENSDARG00000014685	no	maternal_zygotic	5	ENSDARG00000014685:UTR3	0	0	0	0	0	others
ENSDARG00000014690	no	maternal_zygotic	5	ENSDARG00000014690:UTR2	0	0	0	0	0	others
ENSDARG00000014692	no	maternal	not_assigned	ENSDARG00000014692:UTR3	0	0	0	0	0	others
ENSDARG00000014704	no	maternal	not_assigned	ENSDARG00000014704:UTR2	0	0	0	0	1	putative_targets
ENSDARG00000014731	no	maternal_zygotic	6	ENSDARG00000014731:UTR2	0	1	0	0	0	putative_targets
ENSDARG00000014761	no	maternal	not_assigned	ENSDARG00000014761:UTR4	0	0	0	0	0	others
ENSDARG00000014763	no	maternal_zygotic	4	ENSDARG00000014763:UTR7	0	0	0	0	1	putative_targets
ENSDARG00000014770	no	maternal_zygotic	5	ENSDARG00000014770:UTR2	0	0	0	0	0	others
ENSDARG00000014790	no	maternal_zygotic	6	ENSDARG00000014790:UTR4	0	0	1	0	0	putative_targets
ENSDARG00000014793	no	maternal	not_assigned	ENSDARG00000014793:UTR2	0	0	0	0	0	controls
ENSDARG00000014794	no	maternal_zygotic	7	ENSDARG00000014794:UTR5	0	0	0	0	0	others
ENSDARG00000014806	no	maternal_zygotic	7	ENSDARG00000014806:UTR4	0	0	0	0	0	others
ENSDARG00000014817	no	maternal_zygotic	5	ENSDARG00000014817:UTR2	0	0	0	0	1	putative_targets
ENSDARG00000014867	no	maternal_zygotic	5	ENSDARG00000014867:UTR5	0	0	0	0	0	others
ENSDARG00000014875	no	maternal	not_assigned	ENSDARG00000014875:UTR4	0	0	0	0	0	controls
ENSDARG00000014898	no	maternal_zygotic	5	ENSDARG00000014898:UTR2	0	0	0	0	0	others
ENSDARG00000014914	no	maternal_zygotic	6	ENSDARG00000014914:UTR4	0	0	0	1	1	putative_targets
ENSDARG00000014915	no	maternal_zygotic	5	ENSDARG00000014915:UTR6	0	0	0	0	0	controls
ENSDARG00000014943	no	maternal_zygotic	4	ENSDARG00000014943:UTR3	0	0	0	2	0	putative_targets
ENSDARG00000014945	no	maternal_zygotic	7	ENSDARG00000014945:UTR1	0	0	0	0	0	others
ENSDARG00000014954	no	maternal	not_assigned	ENSDARG00000014954:UTR5	0	0	0	0	1	putative_targets
ENSDARG00000014956	no	maternal_zygotic	6	ENSDARG00000014956:UTR9	0	0	0	0	0	controls
ENSDARG00000014962	no	maternal	not_assigned	ENSDARG00000014962:UTR2	0	0	0	1	1	known_target
ENSDARG00000014963	no	maternal_zygotic	6	ENSDARG00000014963:UTR2	0	0	0	0	0	controls
ENSDARG00000014966	no	maternal_zygotic	6	ENSDARG00000014966:UTR3	0	0	0	0	0	others
ENSDARG00000014969	no	maternal	not_assigned	ENSDARG00000014969:UTR5	0	0	0	0	1	putative_targets
ENSDARG00000014986	no	maternal_zygotic	6	ENSDARG00000014986:UTR6	0	0	0	0	0	others
ENSDARG00000014994	no	maternal_zygotic	5	ENSDARG00000014994:UTR5	0	0	0	0	2	putative_targets
ENSDARG00000014995	no	maternal_zygotic	7	ENSDARG00000014995:UTR4	0	0	0	0	0	controls
ENSDARG00000015006	no	maternal	not_assigned	ENSDARG00000015006:UTR2	0	0	0	0	0	others
ENSDARG00000015050	no	maternal_zygotic	4	ENSDARG00000015050:UTR2	0	0	0	0	0	others
ENSDARG00000015057	no	maternal	not_assigned	ENSDARG00000015057:UTR2	0	0	0	0	0	controls
ENSDARG00000015059	no	maternal	not_assigned	ENSDARG00000015059:UTR6	0	0	0	1	0	known_target
ENSDARG00000015070	no	maternal_zygotic	7	ENSDARG00000015070:UTR3	0	0	0	0	0	others
ENSDARG00000015088	no	maternal_zygotic	6	ENSDARG00000015088:UTR2	0	1	0	0	0	known_target
ENSDARG00000015111	no	maternal_zygotic	4	ENSDARG00000015111:UTR3	0	0	0	0	0	others
ENSDARG00000015123	no	zygotic	5	ENSDARG00000015123:UTR1	0	0	0	0	0	others
ENSDARG00000015126	no	maternal_zygotic	6	ENSDARG00000015126:UTR2	0	0	0	0	1	putative_targets
ENSDARG00000015128	no	maternal_zygotic	5	ENSDARG00000015128:UTR4	0	0	0	0	0	others
ENSDARG00000015161	no	maternal_zygotic	6	ENSDARG00000015161:UTR2	0	0	0	0	0	others
ENSDARG00000015164	no	maternal_zygotic	5	ENSDARG00000015164:UTR5	0	0	2	0	1	putative_targets
ENSDARG00000015176	no	maternal	not_assigned	ENSDARG00000015176:UTR2	0	0	0	0	0	others
ENSDARG00000015199	no	maternal	not_assigned	ENSDARG00000015199:UTR5	0	0	0	0	0	others
ENSDARG00000015201	no	maternal	not_assigned	ENSDARG00000015201:UTR4	0	0	0	0	0	controls
ENSDARG00000015206	no	maternal_zygotic	6	ENSDARG00000015206:UTR2	0	0	0	0	1	putative_targets
ENSDARG00000015208	no	maternal_zygotic	5	ENSDARG00000015208:UTR6	0	0	0	0	0	controls
ENSDARG00000015221	no	maternal_zygotic	6	ENSDARG00000015221:UTR2	0	0	0	0	0	others
ENSDARG00000015222	no	maternal_zygotic	5	ENSDARG00000015222:UTR9	0	0	0	0	0	others
ENSDARG00000015224	no	maternal_zygotic	7	ENSDARG00000015224:UTR2	0	0	0	0	0	others
ENSDARG00000015228	no	maternal	not_assigned	ENSDARG00000015228:UTR5	1	0	0	0	0	putative_targets
ENSDARG00000015236	no	undetermined	not_assigned	ENSDARG00000015236:UTR3	0	0	0	1	0	putative_targets
ENSDARG00000015239	no	maternal_zygotic	5	ENSDARG00000015239:UTR2	0	0	0	0	0	controls
ENSDARG00000015252	no	maternal	not_assigned	ENSDARG00000015252:UTR6	0	0	0	0	0	others
ENSDARG00000015254	no	maternal_zygotic	5	ENSDARG00000015254:UTR6	0	0	0	0	0	others
ENSDARG00000015292	no	maternal_zygotic	4	ENSDARG00000015292:UTR3	0	0	0	0	0	others
ENSDARG00000015310	no	maternal_zygotic	5	ENSDARG00000015310:UTR7	0	0	0	0	1	putative_targets
ENSDARG00000015314	no	maternal_zygotic	5	ENSDARG00000015314:UTR2	0	0	0	0	0	others
ENSDARG00000015315	no	maternal_zygotic	5	ENSDARG00000015315:UTR2	0	0	0	0	0	others
ENSDARG00000015325	no	maternal_zygotic	4	ENSDARG00000015325:UTR2	0	0	0	0	0	others
ENSDARG00000015343	no	maternal	not_assigned	ENSDARG00000015343:UTR2	0	0	0	0	0	others
ENSDARG00000015349	no	maternal	not_assigned	ENSDARG00000015349:UTR2	0	0	0	0	0	others
ENSDARG00000015352	no	maternal_zygotic	6	ENSDARG00000015352:UTR2	0	0	0	0	0	others
ENSDARG00000015374	no	maternal_zygotic	7	ENSDARG00000015374:UTR5	0	0	0	0	0	others
ENSDARG00000015385	no	maternal_zygotic	6	ENSDARG00000015385:UTR2	0	0	0	0	0	others
ENSDARG00000015392	no	maternal_zygotic	5	ENSDARG00000015392:UTR3	0	0	0	1	0	putative_targets
ENSDARG00000015394	no	maternal_zygotic	5	ENSDARG00000015394:UTR2	0	0	0	0	0	others
ENSDARG00000015422	no	maternal_zygotic	4	ENSDARG00000015422:UTR5	0	0	0	0	0	others
ENSDARG00000015425	no	maternal	not_assigned	ENSDARG00000015425:UTR2	0	0	0	0	0	others
ENSDARG00000015427	no	maternal_zygotic	4	ENSDARG00000015427:UTR5	0	0	0	1	0	putative_targets
ENSDARG00000015449	no	maternal	not_assigned	ENSDARG00000015449:UTR5	0	0	0	1	0	putative_targets
ENSDARG00000015460	no	maternal_zygotic	4	ENSDARG00000015460:UTR6	0	0	1	0	0	putative_targets
ENSDARG00000015471	no	maternal_zygotic	not_assigned	ENSDARG00000015471:UTR2	0	0	0	1	0	putative_targets
ENSDARG00000015472	no	maternal_zygotic	5	ENSDARG00000015472:UTR2	0	0	0	1	0	putative_targets
ENSDARG00000015474	no	maternal_zygotic	5	ENSDARG00000015474:UTR4	0	0	2	0	1	putative_targets
ENSDARG00000015482	no	zygotic	7	ENSDARG00000015482:UTR6	0	0	0	0	0	others
ENSDARG00000015495	no	zygotic	5	ENSDARG00000015495:UTR3	0	0	0	1	0	putative_targets
ENSDARG00000015506	no	maternal_zygotic	6	ENSDARG00000015506:UTR3	0	0	0	0	0	others
ENSDARG00000015524	no	maternal_zygotic	5	ENSDARG00000015524:UTR5	0	0	0	0	0	others
ENSDARG00000015538	no	maternal_zygotic	5	ENSDARG00000015538:UTR2	0	0	0	0	0	others
ENSDARG00000015540	no	maternal	not_assigned	ENSDARG00000015540:UTR3	0	0	0	0	1	putative_targets
ENSDARG00000015543	no	maternal	not_assigned	ENSDARG00000015543:UTR3	0	0	0	0	0	controls
ENSDARG00000015551	no	maternal_zygotic	4	ENSDARG00000015551:UTR4	0	0	0	0	0	controls
ENSDARG00000015552	no	maternal	not_assigned	ENSDARG00000015552:UTR5	0	0	1	0	0	putative_targets
ENSDARG00000015554	no	zygotic	5	ENSDARG00000015554:UTR2	0	0	0	0	0	controls
ENSDARG00000015557	no	maternal	not_assigned	ENSDARG00000015557:UTR5	0	1	0	0	0	known_target
ENSDARG00000015563	no	maternal	not_assigned	ENSDARG00000015563:UTR4	0	0	0	0	0	others
ENSDARG00000015566	no	zygotic	6	ENSDARG00000015566:UTR9	0	0	2	0	1	putative_targets
ENSDARG00000015575	no	maternal	not_assigned	ENSDARG00000015575:UTR7	0	0	0	0	0	others
ENSDARG00000015576	no	maternal	not_assigned	ENSDARG00000015576	0	0	0	0	0	others
ENSDARG00000015610	no	maternal_zygotic	6	ENSDARG00000015610:UTR3	0	0	0	1	0	putative_targets
ENSDARG00000015611	no	zygotic	6	ENSDARG00000015611:UTR2	0	0	0	1	0	putative_targets
ENSDARG00000015628	no	maternal_zygotic	not_assigned	ENSDARG00000015628:UTR2	0	1	0	0	0	putative_targets
ENSDARG00000015638	no	maternal_zygotic	6	ENSDARG00000015638:UTR4	0	0	0	0	1	putative_targets
ENSDARG00000015649	no	maternal_zygotic	5	ENSDARG00000015649:UTR3	0	0	0	0	0	controls
ENSDARG00000015653	no	maternal_zygotic	6	ENSDARG00000015653:UTR6	0	1	0	1	0	putative_targets
ENSDARG00000015657	no	maternal	not_assigned	ENSDARG00000015657:UTR4	0	0	1	0	0	putative_targets
ENSDARG00000015662	no	zygotic	7	ENSDARG00000015662:UTR6	0	0	0	0	0	controls
ENSDARG00000015681	no	maternal_zygotic	5	ENSDARG00000015681:UTR6	0	0	0	0	0	controls
ENSDARG00000015707	no	maternal_zygotic	5	ENSDARG00000015707:UTR2	0	0	0	0	0	others
ENSDARG00000015709	no	maternal_zygotic	5	ENSDARG00000015709:UTR2	0	0	0	0	0	others
ENSDARG00000015722	no	maternal_zygotic	4	ENSDARG00000015722:UTR2	0	0	0	0	0	others
ENSDARG00000015757	no	maternal_zygotic	6	ENSDARG00000015757:UTR8	0	0	0	0	0	others
ENSDARG00000015759	no	maternal_zygotic	5	ENSDARG00000015759:UTR5	0	0	0	0	0	others
ENSDARG00000015765	no	maternal	not_assigned	ENSDARG00000015765:UTR2	0	0	0	0	0	others
ENSDARG00000015790	no	zygotic	6	ENSDARG00000015790:UTR3	0	0	0	1	0	putative_targets
ENSDARG00000015805	no	maternal_zygotic	5	ENSDARG00000015805:UTR3	0	0	0	0	1	putative_targets
ENSDARG00000015807	no	maternal	not_assigned	ENSDARG00000015807:UTR2	0	0	0	3	2	putative_targets
ENSDARG00000015822	no	zygotic	5	ENSDARG00000015822:UTR2	0	0	0	0	0	others
ENSDARG00000015823	no	maternal_zygotic	7	ENSDARG00000015823:UTR7	0	0	0	0	0	controls
ENSDARG00000015824	no	maternal_zygotic	6	ENSDARG00000015824:UTR2	0	0	0	0	0	controls
ENSDARG00000015829	no	maternal	not_assigned	ENSDARG00000015829:UTR2	0	0	0	0	0	controls
ENSDARG00000015835	no	maternal_zygotic	4	ENSDARG00000015835:UTR2	0	0	0	0	0	others
ENSDARG00000015851	no	maternal_zygotic	5	ENSDARG00000015851:UTR2	0	0	0	0	0	controls
ENSDARG00000015856	no	maternal_zygotic	7	ENSDARG00000015856:UTR4	0	0	0	0	0	controls
ENSDARG00000015862	no	maternal_zygotic	5	ENSDARG00000015862:UTR2	0	0	0	0	0	others
ENSDARG00000015863	no	maternal_zygotic	5	ENSDARG00000015863:UTR3	0	0	0	1	0	putative_targets
ENSDARG00000015887	no	maternal_zygotic	4	ENSDARG00000015887:UTR4	0	0	1	0	0	putative_targets
ENSDARG00000015889	no	maternal_zygotic	4	ENSDARG00000015889:UTR2	0	0	0	0	1	putative_targets
ENSDARG00000015891	no	maternal	not_assigned	ENSDARG00000015891	0	0	0	0	0	others
ENSDARG00000015901	no	zygotic	5	ENSDARG00000015901:UTR4	0	0	0	0	0	others
ENSDARG00000015902	no	maternal	not_assigned	ENSDARG00000015902:UTR5	0	0	0	0	0	others
ENSDARG00000015905	no	maternal_zygotic	7	ENSDARG00000015905:UTR4	0	0	0	1	0	putative_targets
ENSDARG00000015906	no	zygotic	4	ENSDARG00000015906:UTR2	0	0	0	0	0	others
ENSDARG00000015907	no	maternal_zygotic	6	ENSDARG00000015907:UTR4	0	0	0	0	0	controls
ENSDARG00000015915	no	maternal_zygotic	5	ENSDARG00000015915:UTR2	0	1	1	1	0	putative_targets
ENSDARG00000015917	no	maternal	not_assigned	ENSDARG00000015917:UTR2	0	0	1	0	0	known_target
ENSDARG00000015918	no	maternal_zygotic	7	ENSDARG00000015918:UTR2	0	0	0	0	0	others
ENSDARG00000015921	no	maternal_zygotic	6	ENSDARG00000015921:UTR4	0	0	0	0	0	controls
ENSDARG00000015922	no	maternal_zygotic	4	ENSDARG00000015922:UTR4	0	0	1	1	0	putative_targets
ENSDARG00000015930	no	maternal_zygotic	5	ENSDARG00000015930:UTR2	0	0	0	0	0	others
ENSDARG00000015937	no	maternal	not_assigned	ENSDARG00000015937:UTR3	0	0	0	0	0	controls
ENSDARG00000015966	no	zygotic	5	ENSDARG00000015966:UTR4	0	0	0	0	0	others
ENSDARG00000015968	no	maternal	not_assigned	ENSDARG00000015968:UTR4	0	0	0	0	0	others
ENSDARG00000015971	no	maternal	not_assigned	ENSDARG00000015971:UTR3	0	0	0	0	0	others
ENSDARG00000015978	no	maternal_zygotic	4	ENSDARG00000015978:UTR3	0	0	0	0	0	others
ENSDARG00000015989	no	maternal	not_assigned	ENSDARG00000015989:UTR3	0	0	0	0	0	controls
ENSDARG00000015990	no	maternal_zygotic	5	ENSDARG00000015990:UTR3	0	0	1	1	0	putative_targets
ENSDARG00000015997	no	maternal_zygotic	7	ENSDARG00000015997:UTR7	0	0	0	0	1	putative_targets
ENSDARG00000015998	no	maternal_zygotic	6	ENSDARG00000015998:UTR10	0	0	0	0	0	controls
ENSDARG00000016010	no	maternal_zygotic	6	ENSDARG00000016010:UTR2	0	0	0	0	0	others
ENSDARG00000016016	no	maternal_zygotic	7	ENSDARG00000016016:UTR4	0	0	3	0	0	putative_targets
ENSDARG00000016022	no	maternal	not_assigned	ENSDARG00000016022:UTR2	0	0	0	0	0	others
ENSDARG00000016038	no	maternal	not_assigned	ENSDARG00000016038:UTR2	0	0	0	0	0	controls
ENSDARG00000016044	no	maternal_zygotic	7	ENSDARG00000016044:UTR4	0	0	0	0	0	others
ENSDARG00000016058	no	maternal_zygotic	6	ENSDARG00000016058:UTR3	0	0	0	0	0	others
ENSDARG00000016074	no	maternal	not_assigned	ENSDARG00000016074:UTR8	1	0	0	0	1	putative_targets
ENSDARG00000016084	no	maternal_zygotic	7	ENSDARG00000016084:UTR3	0	0	0	0	0	others
ENSDARG00000016086	no	maternal_zygotic	6	ENSDARG00000016086:UTR2	0	0	0	1	0	putative_targets
ENSDARG00000016093	no	maternal	not_assigned	ENSDARG00000016093:UTR6	0	0	1	0	1	putative_targets
ENSDARG00000016117	no	maternal_zygotic	6	ENSDARG00000016117:UTR4	0	0	0	0	0	others
ENSDARG00000016122	no	maternal_zygotic	6	ENSDARG00000016122:UTR2	0	0	0	0	0	others
ENSDARG00000016138	no	maternal	not_assigned	ENSDARG00000016138:UTR2	0	0	0	1	0	putative_targets
ENSDARG00000016143	no	maternal_zygotic	7	ENSDARG00000016143:UTR3	0	0	0	0	0	controls
ENSDARG00000016153	no	maternal_zygotic	6	ENSDARG00000016153:UTR5	0	0	0	0	1	putative_targets
ENSDARG00000016154	no	maternal	not_assigned	ENSDARG00000016154:UTR2	0	0	0	0	1	putative_targets
ENSDARG00000016156	no	maternal_zygotic	6	ENSDARG00000016156:UTR5	0	0	0	0	0	controls
ENSDARG00000016163	no	maternal	not_assigned	ENSDARG00000016163:UTR6	0	0	1	0	0	known_target
ENSDARG00000016173	no	maternal_zygotic	4	ENSDARG00000016173:UTR2	0	0	0	0	0	controls
ENSDARG00000016177	no	maternal_zygotic	5	ENSDARG00000016177:UTR5	0	0	0	0	1	putative_targets
ENSDARG00000016181	no	maternal_zygotic	5	ENSDARG00000016181:UTR3	0	0	0	0	0	controls
ENSDARG00000016188	no	maternal	not_assigned	ENSDARG00000016188:UTR4	0	0	0	1	2	putative_targets
ENSDARG00000016200	no	maternal_zygotic	4	ENSDARG00000016200:UTR2	0	0	0	0	0	controls
ENSDARG00000016233	no	maternal	not_assigned	ENSDARG00000016233:UTR4	0	0	0	0	0	others
ENSDARG00000016238	no	maternal	not_assigned	ENSDARG00000016238:UTR2	0	0	0	1	0	putative_targets
ENSDARG00000016239	no	maternal_zygotic	6	ENSDARG00000016239:UTR2	0	0	0	0	0	others
ENSDARG00000016253	no	zygotic	5	ENSDARG00000016253:UTR3	0	0	0	1	0	putative_targets
ENSDARG00000016255	no	maternal	not_assigned	ENSDARG00000016255:UTR2	1	0	0	0	1	known_target
ENSDARG00000016256	no	maternal_zygotic	not_assigned	ENSDARG00000016256:UTR2	0	0	0	0	0	others
ENSDARG00000016260	no	maternal_zygotic	5	ENSDARG00000016260:UTR5	0	0	0	0	0	others
ENSDARG00000016263	no	maternal_zygotic	7	ENSDARG00000016263:UTR6	0	0	0	0	0	others
ENSDARG00000016280	no	maternal_zygotic	6	ENSDARG00000016280:UTR4	0	0	0	0	0	others
ENSDARG00000016302	no	maternal_zygotic	5	ENSDARG00000016302:UTR3	0	0	0	0	1	putative_targets
ENSDARG00000016304	no	maternal_zygotic	6	ENSDARG00000016304:UTR4	0	0	1	0	1	putative_targets
ENSDARG00000016307	no	maternal_zygotic	7	ENSDARG00000016307:UTR2	0	0	0	2	0	putative_targets
ENSDARG00000016311	no	maternal	not_assigned	ENSDARG00000016311:UTR4	0	0	0	0	0	others
ENSDARG00000016318	no	maternal_zygotic	5	ENSDARG00000016318:UTR3	0	0	0	0	0	controls
ENSDARG00000016336	no	maternal	not_assigned	ENSDARG00000016336:UTR2	0	0	0	0	1	putative_targets
ENSDARG00000016345	no	maternal_zygotic	4	ENSDARG00000016345:UTR5	0	0	0	0	0	others
ENSDARG00000016350	no	maternal	not_assigned	ENSDARG00000016350:UTR4	0	0	1	0	0	known_target
ENSDARG00000016357	no	maternal	not_assigned	ENSDARG00000016357:UTR5	0	0	0	0	0	controls
ENSDARG00000016360	no	maternal_zygotic	6	ENSDARG00000016360:UTR1	0	0	0	1	0	putative_targets
ENSDARG00000016363	no	zygotic	5	ENSDARG00000016363:UTR5	0	0	0	1	1	putative_targets
ENSDARG00000016364	no	zygotic	7	ENSDARG00000016364:UTR3	0	0	0	0	0	others
ENSDARG00000016375	no	maternal	not_assigned	ENSDARG00000016375:UTR3	0	0	0	1	0	putative_targets
ENSDARG00000016393	no	maternal_zygotic	4	ENSDARG00000016393:UTR8	0	1	0	0	0	putative_targets
ENSDARG00000016399	no	maternal_zygotic	6	ENSDARG00000016399:UTR7	0	0	0	0	0	others
ENSDARG00000016427	no	maternal_zygotic	5	ENSDARG00000016427:UTR4	0	0	0	0	0	others
ENSDARG00000016429	no	maternal_zygotic	6	ENSDARG00000016429:UTR7	0	0	0	0	0	others
ENSDARG00000016443	no	maternal_zygotic	5	ENSDARG00000016443:UTR3	0	0	0	0	0	others
ENSDARG00000016447	no	maternal_zygotic	5	ENSDARG00000016447:UTR4	0	0	0	0	0	others
ENSDARG00000016454	no	maternal	not_assigned	ENSDARG00000016454:UTR7	0	0	0	0	0	others
ENSDARG00000016463	no	maternal	not_assigned	ENSDARG00000016463:UTR2	0	0	0	0	0	others
ENSDARG00000016464	no	maternal	not_assigned	ENSDARG00000016464:UTR4	0	0	0	0	0	others
ENSDARG00000016470	no	maternal	not_assigned	ENSDARG00000016470:UTR6	0	0	0	0	0	others
ENSDARG00000016474	no	maternal	not_assigned	ENSDARG00000016474:UTR2	0	0	0	0	0	others
ENSDARG00000016477	no	zygotic	6	ENSDARG00000016477:UTR6	0	0	0	1	0	putative_targets
ENSDARG00000016481	no	maternal	not_assigned	ENSDARG00000016481:UTR4	0	0	0	0	0	controls
ENSDARG00000016484	no	maternal_zygotic	4	ENSDARG00000016484:UTR8	0	0	0	0	0	others
ENSDARG00000016496	no	maternal_zygotic	6	ENSDARG00000016496:UTR2	0	0	0	0	1	putative_targets
ENSDARG00000016513	no	maternal_zygotic	not_assigned	ENSDARG00000016513:UTR4	0	0	0	1	0	putative_targets
ENSDARG00000016514	no	maternal_zygotic	5	ENSDARG00000016514:UTR2	0	0	0	0	0	others
ENSDARG00000016516	no	maternal_zygotic	4	ENSDARG00000016516:UTR2	0	0	0	0	0	others
ENSDARG00000016519	no	maternal_zygotic	7	ENSDARG00000016519:UTR2	0	0	1	0	0	putative_targets
ENSDARG00000016526	no	zygotic	4	ENSDARG00000016526:UTR2	0	0	0	0	0	controls
ENSDARG00000016532	no	maternal_zygotic	7	ENSDARG00000016532:UTR3	0	0	0	1	0	putative_targets
ENSDARG00000016538	no	maternal	not_assigned	ENSDARG00000016538:UTR2	0	0	0	0	0	others
ENSDARG00000016548	no	maternal_zygotic	6	ENSDARG00000016548:UTR2	0	0	0	0	1	putative_targets
ENSDARG00000016551	no	maternal	not_assigned	ENSDARG00000016551:UTR2	0	0	1	0	0	putative_targets
ENSDARG00000016573	no	maternal	not_assigned	ENSDARG00000016573:UTR6	1	0	0	0	1	putative_targets
ENSDARG00000016584	no	maternal	not_assigned	ENSDARG00000016584:UTR10	0	0	0	0	2	putative_targets
ENSDARG00000016594	no	maternal_zygotic	7	ENSDARG00000016594:UTR3	0	0	0	0	0	others
ENSDARG00000016598	no	zygotic	7	ENSDARG00000016598:UTR6	0	0	0	0	0	others
ENSDARG00000016611	no	maternal	not_assigned	ENSDARG00000016611	0	0	0	0	0	others
ENSDARG00000016623	no	zygotic	6	ENSDARG00000016623:UTR3	0	0	1	0	0	putative_targets
ENSDARG00000016630	no	maternal_zygotic	5	ENSDARG00000016630:UTR2	0	0	0	0	0	others
ENSDARG00000016649	no	maternal	not_assigned	ENSDARG00000016649:UTR4	0	2	0	0	0	putative_targets
ENSDARG00000016651	no	maternal_zygotic	6	ENSDARG00000016651:UTR4	0	0	0	0	0	others
ENSDARG00000016656	no	maternal	not_assigned	ENSDARG00000016656:UTR2	0	0	0	0	0	others
ENSDARG00000016664	no	maternal_zygotic	5	ENSDARG00000016664:UTR4	0	0	0	0	1	putative_targets
ENSDARG00000016676	no	maternal	not_assigned	ENSDARG00000016676:UTR4	0	0	0	0	1	putative_targets
ENSDARG00000016687	no	maternal	not_assigned	ENSDARG00000016687:UTR5	0	0	1	0	1	putative_targets
ENSDARG00000016691	no	maternal_zygotic	5	ENSDARG00000016691:UTR15	0	0	0	0	0	others
ENSDARG00000016706	no	maternal_zygotic	6	ENSDARG00000016706:UTR2	0	0	0	0	0	others
ENSDARG00000016710	no	maternal_zygotic	7	ENSDARG00000016710:UTR2	0	0	0	0	0	others
ENSDARG00000016721	no	maternal_zygotic	5	ENSDARG00000016721:UTR2	0	0	1	0	0	putative_targets
ENSDARG00000016724	no	maternal_zygotic	5	ENSDARG00000016724:UTR5	0	0	1	0	1	putative_targets
ENSDARG00000016733	no	maternal	not_assigned	ENSDARG00000016733:UTR3	0	0	0	0	1	putative_targets
ENSDARG00000016743	no	maternal_zygotic	7	ENSDARG00000016743:UTR3	0	0	0	0	0	controls
ENSDARG00000016745	no	maternal_zygotic	6	ENSDARG00000016745:UTR2	0	0	0	0	0	others
ENSDARG00000016753	no	maternal	not_assigned	ENSDARG00000016753:UTR2	0	0	0	0	0	controls
ENSDARG00000016754	no	maternal_zygotic	7	ENSDARG00000016754:UTR2	0	0	0	0	0	others
ENSDARG00000016765	no	maternal	not_assigned	ENSDARG00000016765:UTR2	0	0	0	0	0	others
ENSDARG00000016769	no	maternal	not_assigned	ENSDARG00000016769:UTR3	0	0	0	1	0	putative_targets
ENSDARG00000016771	no	zygotic	6	ENSDARG00000016771:UTR5	0	0	0	1	0	putative_targets
ENSDARG00000016774	no	maternal	not_assigned	ENSDARG00000016774:UTR4	0	0	0	2	0	putative_targets
ENSDARG00000016782	no	maternal_zygotic	6	ENSDARG00000016782:UTR1	0	0	0	0	0	others
ENSDARG00000016783	no	maternal_zygotic	4	ENSDARG00000016783:UTR8	0	0	0	0	1	putative_targets
ENSDARG00000016789	no	maternal	not_assigned	ENSDARG00000016789:UTR7	0	0	0	0	2	putative_targets
ENSDARG00000016794	no	maternal_zygotic	7	ENSDARG00000016794:UTR2	0	0	0	0	1	putative_targets
ENSDARG00000016809	no	maternal	not_assigned	ENSDARG00000016809:UTR2	0	0	0	0	0	others
ENSDARG00000016811	no	maternal_zygotic	6	ENSDARG00000016811:UTR2	0	0	0	0	0	others
ENSDARG00000016830	no	maternal_zygotic	4	ENSDARG00000016830:UTR3	0	0	0	1	0	putative_targets
ENSDARG00000016837	no	maternal	not_assigned	ENSDARG00000016837:UTR2	0	0	0	0	0	controls
ENSDARG00000016855	no	maternal_zygotic	5	ENSDARG00000016855:UTR3	0	0	0	0	0	others
ENSDARG00000016858	no	zygotic	5	ENSDARG00000016858:UTR2	0	0	0	1	0	putative_targets
ENSDARG00000016864	no	maternal_zygotic	6	ENSDARG00000016864:UTR2	0	0	0	0	0	others
ENSDARG00000016866	no	maternal	not_assigned	ENSDARG00000016866:UTR8	0	0	0	0	1	putative_targets
ENSDARG00000016867	no	maternal_zygotic	6	ENSDARG00000016867:UTR2	0	0	0	0	1	putative_targets
ENSDARG00000016871	no	maternal_zygotic	4	ENSDARG00000016871:UTR4	0	0	0	0	0	others
ENSDARG00000016875	no	maternal	not_assigned	ENSDARG00000016875:UTR4	1	2	0	1	3	known_target
ENSDARG00000016889	no	maternal_zygotic	6	ENSDARG00000016889:UTR2	0	0	0	0	0	others
ENSDARG00000016903	no	maternal_zygotic	4	ENSDARG00000016903:UTR6	0	0	0	0	0	others
ENSDARG00000016904	no	maternal_zygotic	5	ENSDARG00000016904:UTR2	0	0	0	0	0	others
ENSDARG00000016908	no	maternal	not_assigned	ENSDARG00000016908:UTR1	0	0	0	0	1	putative_targets
ENSDARG00000016934	no	maternal	not_assigned	ENSDARG00000016934:UTR2	0	1	0	0	1	known_target
ENSDARG00000016963	no	maternal	not_assigned	ENSDARG00000016963:UTR5	0	0	0	2	0	putative_targets
ENSDARG00000016964	no	maternal_zygotic	7	ENSDARG00000016964:UTR3	0	0	0	0	0	others
ENSDARG00000016968	no	maternal_zygotic	6	ENSDARG00000016968:UTR2	0	0	0	0	0	controls
ENSDARG00000016977	no	maternal	not_assigned	ENSDARG00000016977:UTR2	0	0	0	0	0	others
ENSDARG00000016979	no	maternal_zygotic	7	ENSDARG00000016979:UTR2	0	0	0	0	0	others
ENSDARG00000016999	no	maternal_zygotic	5	ENSDARG00000016999:UTR10	0	0	0	0	1	putative_targets
ENSDARG00000017010	no	maternal_zygotic	7	ENSDARG00000017010:UTR3	0	0	0	1	0	putative_targets
ENSDARG00000017014	no	maternal_zygotic	5	ENSDARG00000017014:UTR2	0	0	0	0	2	putative_targets
ENSDARG00000017037	no	maternal_zygotic	6	ENSDARG00000017037:UTR6	0	0	0	0	0	others
ENSDARG00000017038	no	maternal	not_assigned	ENSDARG00000017038:UTR4	0	0	0	0	0	others
ENSDARG00000017049	no	maternal_zygotic	7	ENSDARG00000017049:UTR3	0	0	0	0	0	others
ENSDARG00000017058	no	zygotic	7	ENSDARG00000017058:UTR5	0	0	0	0	0	others
ENSDARG00000017078	no	zygotic	7	ENSDARG00000017078:UTR7	0	0	0	0	0	others
ENSDARG00000017084	no	maternal_zygotic	4	ENSDARG00000017084:UTR2	0	0	0	0	0	controls
ENSDARG00000017086	no	maternal_zygotic	6	ENSDARG00000017086:UTR3	0	0	0	0	0	controls
ENSDARG00000017093	no	maternal_zygotic	6	ENSDARG00000017093:UTR2	0	0	0	0	0	controls
ENSDARG00000017105	no	maternal_zygotic	7	ENSDARG00000017105:UTR2	0	0	0	0	1	putative_targets
ENSDARG00000017115	no	maternal_zygotic	6	ENSDARG00000017115:UTR4	0	0	1	0	1	putative_targets
ENSDARG00000017119	no	maternal_zygotic	not_assigned	ENSDARG00000017119:UTR5	0	0	1	0	0	putative_targets
ENSDARG00000017126	no	maternal	not_assigned	ENSDARG00000017126:UTR5	0	0	1	1	1	putative_targets
ENSDARG00000017140	no	maternal_zygotic	not_assigned	ENSDARG00000017140:UTR3	0	0	0	0	0	controls
ENSDARG00000017143	no	maternal_zygotic	7	ENSDARG00000017143:UTR4	0	0	0	0	0	others
ENSDARG00000017163	no	maternal	not_assigned	ENSDARG00000017163:UTR3	0	0	0	0	0	others
ENSDARG00000017168	no	maternal	not_assigned	ENSDARG00000017168:UTR2	1	0	0	0	1	putative_targets
ENSDARG00000017180	no	maternal_zygotic	6	ENSDARG00000017180:UTR3	0	0	0	0	0	others
ENSDARG00000017188	no	maternal	not_assigned	ENSDARG00000017188:UTR3	1	0	0	0	0	putative_targets
ENSDARG00000017199	no	maternal	not_assigned	ENSDARG00000017199:UTR3	0	0	0	0	0	others
ENSDARG00000017211	no	zygotic	6	ENSDARG00000017211:UTR5	0	0	1	1	0	putative_targets
ENSDARG00000017219	no	maternal_zygotic	4	ENSDARG00000017219:UTR6	0	0	0	0	0	others
ENSDARG00000017220	no	maternal	not_assigned	ENSDARG00000017220:UTR4	0	0	0	0	0	others
ENSDARG00000017230	no	maternal_zygotic	4	ENSDARG00000017230:UTR7	0	0	0	0	0	others
ENSDARG00000017235	no	maternal_zygotic	4	ENSDARG00000017235:UTR13	0	0	0	1	0	putative_targets
ENSDARG00000017242	no	maternal_zygotic	6	ENSDARG00000017242:UTR2	0	0	0	0	0	others
ENSDARG00000017244	no	maternal	not_assigned	ENSDARG00000017244:UTR3	0	0	0	2	2	known_target
ENSDARG00000017255	no	maternal_zygotic	6	ENSDARG00000017255:UTR3	0	0	0	0	0	others
ENSDARG00000017272	no	maternal_zygotic	6	ENSDARG00000017272:UTR2	0	0	0	0	0	others
ENSDARG00000017294	no	maternal	not_assigned	ENSDARG00000017294:UTR3	0	0	0	0	0	others
ENSDARG00000017311	no	maternal	not_assigned	ENSDARG00000017311:UTR7	0	1	0	0	0	putative_targets
ENSDARG00000017312	no	maternal	not_assigned	ENSDARG00000017312:UTR3	0	0	0	0	0	others
ENSDARG00000017315	no	maternal	not_assigned	ENSDARG00000017315:UTR3	0	0	0	0	0	others
ENSDARG00000017316	no	maternal	not_assigned	ENSDARG00000017316:UTR7	0	0	0	0	0	others
ENSDARG00000017320	no	maternal_zygotic	4	ENSDARG00000017320:UTR2	0	0	0	0	0	others
ENSDARG00000017337	no	maternal_zygotic	not_assigned	ENSDARG00000017337:UTR3	0	0	0	1	0	putative_targets
ENSDARG00000017354	no	zygotic	6	ENSDARG00000017354:UTR2	0	0	0	0	0	others
ENSDARG00000017359	no	undetermined	not_assigned	ENSDARG00000017359:UTR3	0	0	0	0	0	others
ENSDARG00000017365	no	maternal	not_assigned	ENSDARG00000017365:UTR3	0	0	0	0	1	putative_targets
ENSDARG00000017385	no	maternal_zygotic	6	ENSDARG00000017385:UTR4	0	0	0	0	0	others
ENSDARG00000017388	no	zygotic	7	ENSDARG00000017388:UTR2	0	0	0	0	0	controls
ENSDARG00000017397	no	maternal_zygotic	5	ENSDARG00000017397:UTR2	0	0	0	0	1	putative_targets
ENSDARG00000017422	no	maternal	not_assigned	ENSDARG00000017422:UTR2	0	0	0	0	0	others
ENSDARG00000017423	no	maternal_zygotic	6	ENSDARG00000017423:UTR3	0	0	0	1	0	putative_targets
ENSDARG00000017431	no	maternal	not_assigned	ENSDARG00000017431:UTR1	0	0	0	0	3	putative_targets
ENSDARG00000017439	no	maternal_zygotic	6	ENSDARG00000017439:UTR3	0	0	0	0	0	controls
ENSDARG00000017445	no	maternal_zygotic	4	ENSDARG00000017445:UTR2	0	0	0	0	0	others
ENSDARG00000017454	no	maternal_zygotic	5	ENSDARG00000017454:UTR7	0	0	0	0	0	controls
ENSDARG00000017489	no	zygotic	5	ENSDARG00000017489:UTR3	0	0	0	0	0	others
ENSDARG00000017500	no	maternal	not_assigned	ENSDARG00000017500:UTR2	0	0	0	1	0	putative_targets
ENSDARG00000017525	no	maternal_zygotic	6	ENSDARG00000017525:UTR2	0	0	0	0	0	others
ENSDARG00000017562	no	maternal	not_assigned	ENSDARG00000017562:UTR3	0	0	0	0	0	others
ENSDARG00000017571	no	maternal_zygotic	5	ENSDARG00000017571:UTR2	0	0	0	0	0	others
ENSDARG00000017590	no	maternal	not_assigned	ENSDARG00000017590:UTR2	0	0	1	0	0	putative_targets
ENSDARG00000017595	no	maternal_zygotic	6	ENSDARG00000017595:UTR4	0	0	0	0	1	putative_targets
ENSDARG00000017602	no	zygotic	4	ENSDARG00000017602:UTR6	0	0	1	0	0	putative_targets
ENSDARG00000017605	no	maternal	not_assigned	ENSDARG00000017605:UTR2	0	0	0	0	0	others
ENSDARG00000017612	no	maternal	not_assigned	ENSDARG00000017612:UTR2	0	0	0	0	0	others
ENSDARG00000017617	no	maternal_zygotic	7	ENSDARG00000017617:UTR4	0	0	0	0	0	others
ENSDARG00000017624	no	zygotic	4	ENSDARG00000017624:UTR2	0	0	0	0	0	controls
ENSDARG00000017658	no	maternal	not_assigned	ENSDARG00000017658:UTR4	0	0	2	0	1	putative_targets
ENSDARG00000017659	no	maternal_zygotic	5	ENSDARG00000017659:UTR4	0	0	0	0	1	putative_targets
ENSDARG00000017675	no	maternal_zygotic	7	ENSDARG00000017675:UTR3	0	0	0	0	0	others
ENSDARG00000017687	no	maternal	not_assigned	ENSDARG00000017687:UTR4	0	0	0	0	1	putative_targets
ENSDARG00000017696	no	maternal_zygotic	6	ENSDARG00000017696:UTR3	0	0	0	0	0	controls
ENSDARG00000017703	no	maternal_zygotic	6	ENSDARG00000017703:UTR3	0	0	0	0	0	others
ENSDARG00000017708	no	maternal	not_assigned	ENSDARG00000017708:UTR2	0	0	0	1	0	putative_targets
ENSDARG00000017710	no	zygotic	5	ENSDARG00000017710:UTR2	0	0	0	0	0	others
ENSDARG00000017740	no	maternal_zygotic	5	ENSDARG00000017740:UTR2	0	0	0	0	0	others
ENSDARG00000017741	no	maternal_zygotic	4	ENSDARG00000017741:UTR6	0	0	0	1	0	putative_targets
ENSDARG00000017744	no	maternal_zygotic	5	ENSDARG00000017744:UTR2	0	0	0	0	0	others
ENSDARG00000017748	no	maternal	not_assigned	ENSDARG00000017748:UTR5	0	0	0	1	0	putative_targets
ENSDARG00000017757	no	maternal	not_assigned	ENSDARG00000017757:UTR3	0	0	0	0	0	others
ENSDARG00000017762	no	maternal_zygotic	5	ENSDARG00000017762:UTR3	0	0	0	0	0	others
ENSDARG00000017772	no	maternal_zygotic	6	ENSDARG00000017772:UTR7	0	0	0	0	1	putative_targets
ENSDARG00000017775	no	maternal_zygotic	4	ENSDARG00000017775:UTR5	0	0	1	0	0	putative_targets
ENSDARG00000017781	no	maternal	not_assigned	ENSDARG00000017781:UTR2	0	0	0	0	0	others
ENSDARG00000017798	no	maternal_zygotic	6	ENSDARG00000017798:UTR6	0	0	0	1	0	putative_targets
ENSDARG00000017803	no	zygotic	7	ENSDARG00000017803:UTR2	0	0	0	0	0	others
ENSDARG00000017809	no	maternal_zygotic	6	ENSDARG00000017809:UTR4	0	0	0	0	0	controls
ENSDARG00000017811	no	maternal	not_assigned	ENSDARG00000017811:UTR2	0	0	0	0	0	others
ENSDARG00000017813	no	maternal	not_assigned	ENSDARG00000017813:UTR3	0	0	0	0	0	others
ENSDARG00000017821	no	zygotic	6	ENSDARG00000017821:UTR3	0	0	0	0	0	controls
ENSDARG00000017834	no	maternal_zygotic	not_assigned	ENSDARG00000017834:UTR14	1	0	0	3	0	putative_targets
ENSDARG00000017835	no	maternal	not_assigned	ENSDARG00000017835:UTR5	0	0	0	0	1	putative_targets
ENSDARG00000017841	no	maternal_zygotic	5	ENSDARG00000017841:UTR2	0	0	0	0	0	others
ENSDARG00000017842	no	maternal_zygotic	7	ENSDARG00000017842:UTR3	0	0	0	0	0	others
ENSDARG00000017843	no	maternal_zygotic	4	ENSDARG00000017843:UTR1	0	0	0	0	2	putative_targets
ENSDARG00000017844	no	maternal_zygotic	5	ENSDARG00000017844:UTR2	0	0	0	0	0	controls
ENSDARG00000017874	no	maternal_zygotic	not_assigned	ENSDARG00000017874:UTR1	0	0	0	1	0	putative_targets
ENSDARG00000017886	no	maternal_zygotic	6	ENSDARG00000017886:UTR2	0	0	0	0	0	others
ENSDARG00000017891	no	maternal_zygotic	5	ENSDARG00000017891:UTR3	0	0	0	0	0	others
ENSDARG00000017901	no	maternal_zygotic	6	ENSDARG00000017901:UTR8	0	0	0	2	0	putative_targets
ENSDARG00000017905	no	maternal_zygotic	6	ENSDARG00000017905:UTR7	0	0	0	1	0	putative_targets
ENSDARG00000017910	no	maternal	not_assigned	ENSDARG00000017910:UTR2	0	0	0	0	0	controls
ENSDARG00000017917	no	zygotic	6	ENSDARG00000017917:UTR2	0	0	0	0	0	controls
ENSDARG00000017928	no	maternal	not_assigned	ENSDARG00000017928:UTR3	0	0	0	0	0	controls
ENSDARG00000017929	no	maternal	not_assigned	ENSDARG00000017929:UTR6	0	0	0	0	0	others
ENSDARG00000017960	no	maternal	not_assigned	ENSDARG00000017960:UTR6	0	0	0	0	0	others
ENSDARG00000017985	no	maternal_zygotic	5	ENSDARG00000017985:UTR9	0	0	0	0	1	putative_targets
ENSDARG00000018002	no	maternal_zygotic	7	ENSDARG00000018002:UTR1	0	0	0	0	0	others
ENSDARG00000018006	no	maternal_zygotic	7	ENSDARG00000018006:UTR3	0	0	0	0	0	others
ENSDARG00000018010	no	zygotic	7	ENSDARG00000018010:UTR2	0	0	0	0	0	others
ENSDARG00000018022	no	maternal_zygotic	6	ENSDARG00000018022:UTR2	0	0	0	0	0	others
ENSDARG00000018047	no	maternal_zygotic	not_assigned	ENSDARG00000018047:UTR3	0	0	1	2	1	putative_targets
ENSDARG00000018048	no	zygotic	5	ENSDARG00000018048:UTR4	0	0	0	0	0	others
ENSDARG00000018060	no	maternal_zygotic	6	ENSDARG00000018060:UTR3	0	0	1	1	2	putative_targets
ENSDARG00000018061	no	maternal	not_assigned	ENSDARG00000018061:UTR3	0	0	0	0	0	others
ENSDARG00000018073	no	maternal_zygotic	6	ENSDARG00000018073:UTR12	0	0	0	0	0	others
ENSDARG00000018077	no	maternal	not_assigned	ENSDARG00000018077:UTR2	0	0	0	0	0	others
ENSDARG00000018106	no	maternal_zygotic	not_assigned	ENSDARG00000018106:UTR7	0	0	0	0	0	others
ENSDARG00000018110	no	maternal_zygotic	5	ENSDARG00000018110:UTR3	0	0	0	1	0	putative_targets
ENSDARG00000018121	no	maternal_zygotic	not_assigned	ENSDARG00000018121:UTR5	0	1	0	0	0	putative_targets
ENSDARG00000018124	no	maternal_zygotic	7	ENSDARG00000018124:UTR2	0	0	0	0	0	others
ENSDARG00000018145	no	maternal_zygotic	4	ENSDARG00000018145:UTR6	0	0	0	1	0	putative_targets
ENSDARG00000018146	no	maternal_zygotic	7	ENSDARG00000018146:UTR5	0	0	0	0	0	others
ENSDARG00000018149	no	zygotic	6	ENSDARG00000018149:UTR5	0	0	1	0	1	putative_targets
ENSDARG00000018159	no	maternal	not_assigned	ENSDARG00000018159:UTR14	0	1	0	1	0	putative_targets
ENSDARG00000018165	no	maternal_zygotic	5	ENSDARG00000018165:UTR4	0	0	1	0	0	putative_targets
ENSDARG00000018174	no	maternal_zygotic	7	ENSDARG00000018174:UTR3	0	0	0	0	0	others
ENSDARG00000018181	no	maternal	not_assigned	ENSDARG00000018181:UTR3	0	0	0	0	0	others
ENSDARG00000018190	no	maternal_zygotic	7	ENSDARG00000018190:UTR3	1	1	0	0	0	putative_targets
ENSDARG00000018206	no	maternal	not_assigned	ENSDARG00000018206:UTR4	0	0	0	0	1	putative_targets
ENSDARG00000018241	no	maternal_zygotic	5	ENSDARG00000018241:UTR2	0	0	0	0	0	others
ENSDARG00000018257	no	maternal	not_assigned	ENSDARG00000018257:UTR5	0	0	0	0	0	others
ENSDARG00000018260	no	zygotic	5	ENSDARG00000018260:UTR4	0	0	0	0	1	putative_targets
ENSDARG00000018272	no	maternal_zygotic	5	ENSDARG00000018272:UTR7	0	0	1	0	0	putative_targets
ENSDARG00000018285	no	maternal_zygotic	4	ENSDARG00000018285:UTR2	0	0	1	0	0	putative_targets
ENSDARG00000018303	no	maternal_zygotic	5	ENSDARG00000018303:UTR4	0	0	0	0	0	others
ENSDARG00000018312	no	maternal_zygotic	6	ENSDARG00000018312:UTR1	0	0	0	0	1	putative_targets
ENSDARG00000018319	no	maternal_zygotic	5	ENSDARG00000018319:UTR2	0	0	0	0	0	others
ENSDARG00000018325	no	maternal_zygotic	6	ENSDARG00000018325:UTR2	0	0	0	0	1	putative_targets
ENSDARG00000018328	no	maternal_zygotic	6	ENSDARG00000018328:UTR6	0	0	0	0	0	controls
ENSDARG00000018334	no	maternal_zygotic	5	ENSDARG00000018334:UTR2	0	0	0	0	0	others
ENSDARG00000018382	no	maternal	not_assigned	ENSDARG00000018382:UTR2	0	0	1	1	0	putative_targets
ENSDARG00000018383	no	zygotic	7	ENSDARG00000018383:UTR2	0	0	0	0	0	others
ENSDARG00000018397	no	maternal_zygotic	5	ENSDARG00000018397:UTR5	0	0	0	0	0	others
ENSDARG00000018404	no	zygotic	4	ENSDARG00000018404:UTR2	0	0	0	0	0	others
ENSDARG00000018411	no	maternal	not_assigned	ENSDARG00000018411:UTR2	0	0	0	0	2	putative_targets
ENSDARG00000018423	no	maternal	not_assigned	ENSDARG00000018423:UTR7	0	1	0	0	0	putative_targets
ENSDARG00000018425	no	maternal_zygotic	4	ENSDARG00000018425:UTR5	0	0	0	0	2	putative_targets
ENSDARG00000018426	no	maternal	not_assigned	ENSDARG00000018426:UTR2	1	0	0	0	0	known_target
ENSDARG00000018432	no	maternal_zygotic	6	ENSDARG00000018432:UTR6	0	1	1	0	0	putative_targets
ENSDARG00000018460	no	maternal	not_assigned	ENSDARG00000018460:UTR13	0	0	1	1	1	putative_targets
ENSDARG00000018461	no	maternal_zygotic	5	ENSDARG00000018461:UTR5	0	0	0	0	0	controls
ENSDARG00000018476	no	maternal_zygotic	5	ENSDARG00000018476:UTR6	0	0	1	0	0	putative_targets
ENSDARG00000018491	no	maternal	not_assigned	ENSDARG00000018491:UTR2	0	0	0	0	1	putative_targets
ENSDARG00000018494	no	maternal_zygotic	6	ENSDARG00000018494:UTR5	0	0	0	0	0	others
ENSDARG00000018508	no	maternal_zygotic	7	ENSDARG00000018508:UTR2	0	0	1	0	1	putative_targets
ENSDARG00000018524	no	maternal_zygotic	4	ENSDARG00000018524:UTR4	0	0	0	1	0	putative_targets
ENSDARG00000018529	no	maternal	not_assigned	ENSDARG00000018529:UTR4	0	0	0	1	0	putative_targets
ENSDARG00000018542	no	maternal	not_assigned	ENSDARG00000018542:UTR2	0	0	0	0	0	others
ENSDARG00000018559	no	maternal_zygotic	5	ENSDARG00000018559:UTR6	0	0	0	0	0	others
ENSDARG00000018562	no	maternal_zygotic	6	ENSDARG00000018562:UTR5	0	0	0	0	0	others
ENSDARG00000018574	no	maternal_zygotic	5	ENSDARG00000018574:UTR2	0	0	0	0	0	others
ENSDARG00000018600	no	maternal_zygotic	7	ENSDARG00000018600:UTR2	0	0	0	1	0	putative_targets
ENSDARG00000018602	no	maternal_zygotic	5	ENSDARG00000018602:UTR5	0	0	0	0	0	others
ENSDARG00000018618	no	maternal_zygotic	4	ENSDARG00000018618:UTR6	0	0	0	2	0	putative_targets
ENSDARG00000018623	no	maternal	not_assigned	ENSDARG00000018623:UTR2	0	0	0	0	1	putative_targets
ENSDARG00000018627	no	maternal_zygotic	6	ENSDARG00000018627:UTR2	0	0	0	0	0	controls
ENSDARG00000018637	no	maternal_zygotic	4	ENSDARG00000018637:UTR3	0	0	0	0	0	others
ENSDARG00000018643	no	zygotic	4	ENSDARG00000018643:UTR2	0	0	0	1	0	putative_targets
ENSDARG00000018650	no	maternal	not_assigned	ENSDARG00000018650:UTR5	0	0	0	0	0	others
ENSDARG00000018658	no	maternal_zygotic	7	ENSDARG00000018658:UTR5	0	0	0	0	0	others
ENSDARG00000018681	no	maternal_zygotic	7	ENSDARG00000018681:UTR2	0	0	0	0	0	controls
ENSDARG00000018691	no	maternal	not_assigned	ENSDARG00000018691:UTR3	0	1	0	0	2	putative_targets
ENSDARG00000018693	no	zygotic	6	ENSDARG00000018693:UTR6	0	0	0	1	1	putative_targets
ENSDARG00000018698	no	maternal_zygotic	5	ENSDARG00000018698:UTR6	0	0	1	0	1	putative_targets
ENSDARG00000018738	no	maternal	not_assigned	ENSDARG00000018738:UTR2	0	0	0	1	0	putative_targets
ENSDARG00000018742	no	maternal_zygotic	7	ENSDARG00000018742:UTR3	0	0	0	0	1	putative_targets
ENSDARG00000018765	no	maternal_zygotic	6	ENSDARG00000018765:UTR3	0	0	0	1	0	putative_targets
ENSDARG00000018787	no	zygotic	5	ENSDARG00000018787:UTR2	0	0	0	0	0	controls
ENSDARG00000018788	no	maternal	not_assigned	ENSDARG00000018788:UTR2	0	0	0	0	0	others
ENSDARG00000018814	no	maternal_zygotic	6	ENSDARG00000018814:UTR10	0	0	0	0	2	putative_targets
ENSDARG00000018817	no	zygotic	7	ENSDARG00000018817:UTR12	0	0	0	0	0	others
ENSDARG00000018840	no	maternal_zygotic	5	ENSDARG00000018840:UTR2	0	0	0	0	0	others
ENSDARG00000018853	no	maternal_zygotic	5	ENSDARG00000018853:UTR3	0	0	0	0	0	others
ENSDARG00000018854	no	maternal_zygotic	5	ENSDARG00000018854:UTR2	0	0	0	1	0	putative_targets
ENSDARG00000018856	no	maternal	not_assigned	ENSDARG00000018856:UTR5	0	0	1	0	0	putative_targets
ENSDARG00000018871	no	maternal	not_assigned	ENSDARG00000018871:UTR2	0	0	0	0	0	others
ENSDARG00000018882	no	maternal_zygotic	7	ENSDARG00000018882:UTR5	0	1	0	0	1	putative_targets
ENSDARG00000018890	no	maternal_zygotic	5	ENSDARG00000018890:UTR6	0	0	0	0	0	controls
ENSDARG00000018891	no	maternal_zygotic	6	ENSDARG00000018891:UTR11	0	0	0	0	0	others
ENSDARG00000018898	no	maternal_zygotic	4	ENSDARG00000018898:UTR6	0	0	0	0	0	controls
ENSDARG00000018902	no	maternal_zygotic	6	ENSDARG00000018902:UTR2	0	0	0	0	0	controls
ENSDARG00000018903	no	maternal_zygotic	4	ENSDARG00000018903:UTR3	0	0	0	0	0	controls
ENSDARG00000018904	no	maternal_zygotic	4	ENSDARG00000018904:UTR2	0	0	0	0	0	controls
ENSDARG00000018914	no	maternal_zygotic	4	ENSDARG00000018914:UTR8	0	0	0	1	0	putative_targets
ENSDARG00000018918	no	maternal_zygotic	6	ENSDARG00000018918:UTR5	0	0	0	0	0	others
ENSDARG00000018921	no	maternal_zygotic	5	ENSDARG00000018921:UTR3	0	0	0	0	0	others
ENSDARG00000018936	no	maternal_zygotic	6	ENSDARG00000018936:UTR3	0	0	0	0	0	controls
ENSDARG00000018953	no	maternal_zygotic	7	ENSDARG00000018953:UTR2	0	0	0	0	0	controls
ENSDARG00000018956	no	maternal	not_assigned	ENSDARG00000018956:UTR3	0	0	0	0	0	others
ENSDARG00000018958	no	zygotic	7	ENSDARG00000018958:UTR6	1	0	0	0	0	putative_targets
ENSDARG00000018961	no	maternal_zygotic	5	ENSDARG00000018961:UTR2	0	0	0	0	0	others
ENSDARG00000018966	no	maternal	not_assigned	ENSDARG00000018966:UTR2	0	1	0	0	0	putative_targets
ENSDARG00000018968	no	maternal_zygotic	5	ENSDARG00000018968:UTR2	0	0	0	0	0	controls
ENSDARG00000018971	no	zygotic	6	ENSDARG00000018971:UTR5	0	0	0	0	1	putative_targets
ENSDARG00000018973	no	maternal	not_assigned	ENSDARG00000018973:UTR2	0	0	0	0	0	controls
ENSDARG00000018976	no	maternal_zygotic	not_assigned	ENSDARG00000018976:UTR11	0	0	0	0	0	others
ENSDARG00000018980	no	maternal	not_assigned	ENSDARG00000018980:UTR3	0	0	0	0	0	controls
ENSDARG00000018985	no	maternal_zygotic	6	ENSDARG00000018985:UTR2	0	0	0	1	0	putative_targets
ENSDARG00000018989	no	maternal_zygotic	6	ENSDARG00000018989:UTR2	0	0	0	0	0	controls
ENSDARG00000019000	no	maternal_zygotic	6	ENSDARG00000019000:UTR2	0	0	0	0	0	others
ENSDARG00000019004	no	maternal_zygotic	5	ENSDARG00000019004:UTR2	0	0	0	0	0	controls
ENSDARG00000019008	no	maternal	not_assigned	ENSDARG00000019008:UTR2	0	0	0	0	0	controls
ENSDARG00000019033	no	maternal_zygotic	7	ENSDARG00000019033:UTR4	0	0	0	1	0	putative_targets
ENSDARG00000019038	no	maternal	not_assigned	ENSDARG00000019038:UTR3	0	0	0	0	0	others
ENSDARG00000019060	no	maternal_zygotic	4	ENSDARG00000019060:UTR8	0	0	0	0	0	others
ENSDARG00000019062	no	maternal_zygotic	7	ENSDARG00000019062:UTR8	1	0	0	0	0	putative_targets
ENSDARG00000019081	no	maternal	not_assigned	ENSDARG00000019081:UTR4	0	0	0	0	1	putative_targets
ENSDARG00000019098	no	zygotic	6	ENSDARG00000019098:UTR6	0	0	0	1	2	putative_targets
ENSDARG00000019103	no	maternal_zygotic	7	ENSDARG00000019103:UTR4	0	1	0	0	0	putative_targets
ENSDARG00000019113	no	maternal_zygotic	6	ENSDARG00000019113:UTR6	0	0	0	0	0	controls
ENSDARG00000019137	no	maternal_zygotic	6	ENSDARG00000019137:UTR2	0	0	0	0	0	others
ENSDARG00000019156	no	maternal	not_assigned	ENSDARG00000019156:UTR2	0	0	0	1	0	putative_targets
ENSDARG00000019160	no	maternal_zygotic	6	ENSDARG00000019160:UTR4	0	0	0	0	0	others
ENSDARG00000019181	no	maternal_zygotic	4	ENSDARG00000019181:UTR5	0	0	0	2	0	putative_targets
ENSDARG00000019191	no	maternal_zygotic	5	ENSDARG00000019191:UTR6	0	0	0	0	1	putative_targets
ENSDARG00000019195	no	maternal_zygotic	7	ENSDARG00000019195:UTR6	0	0	0	0	0	controls
ENSDARG00000019205	no	maternal_zygotic	5	ENSDARG00000019205:UTR2	2	0	0	2	0	putative_targets
ENSDARG00000019208	no	maternal	not_assigned	ENSDARG00000019208:UTR5	0	1	0	0	0	putative_targets
ENSDARG00000019213	no	maternal	not_assigned	ENSDARG00000019213:UTR7	0	0	0	0	0	others
ENSDARG00000019222	no	zygotic	7	ENSDARG00000019222:UTR3	0	0	0	0	0	others
ENSDARG00000019223	no	maternal_zygotic	4	ENSDARG00000019223:UTR2	0	0	0	0	0	others
ENSDARG00000019230	no	maternal_zygotic	4	ENSDARG00000019230:UTR3	0	0	0	0	0	others
ENSDARG00000019231	no	maternal_zygotic	5	ENSDARG00000019231:UTR3	0	0	0	0	0	others
ENSDARG00000019233	no	maternal	not_assigned	ENSDARG00000019233:UTR4	0	1	0	0	1	putative_targets
ENSDARG00000019235	no	maternal	not_assigned	ENSDARG00000019235:UTR2	0	0	0	0	0	others
ENSDARG00000019236	no	maternal_zygotic	7	ENSDARG00000019236:UTR14	0	0	0	0	0	controls
ENSDARG00000019239	no	maternal_zygotic	5	ENSDARG00000019239:UTR3	0	0	0	0	0	others
ENSDARG00000019250	no	maternal_zygotic	not_assigned	ENSDARG00000019250:UTR2	0	0	0	0	0	controls
ENSDARG00000019260	no	zygotic	6	ENSDARG00000019260:UTR3	0	0	0	0	0	others
ENSDARG00000019265	no	maternal	not_assigned	ENSDARG00000019265:UTR3	0	0	1	0	0	putative_targets
ENSDARG00000019280	no	maternal_zygotic	7	ENSDARG00000019280:UTR3	0	0	0	0	1	putative_targets
ENSDARG00000019293	no	maternal_zygotic	not_assigned	ENSDARG00000019293:UTR5	0	0	0	0	0	others
ENSDARG00000019299	no	maternal_zygotic	5	ENSDARG00000019299:UTR4	0	0	0	0	0	others
ENSDARG00000019300	no	maternal_zygotic	7	ENSDARG00000019300:UTR13	0	0	0	0	0	others
ENSDARG00000019302	no	zygotic	5	ENSDARG00000019302:UTR3	0	1	0	0	0	putative_targets
ENSDARG00000019311	no	maternal	not_assigned	ENSDARG00000019311:UTR3	0	0	0	0	0	others
ENSDARG00000019326	no	maternal_zygotic	6	ENSDARG00000019326:UTR5	0	0	1	1	1	known_target
ENSDARG00000019332	no	maternal_zygotic	5	ENSDARG00000019332:UTR2	0	0	0	0	0	others
ENSDARG00000019335	no	zygotic	5	ENSDARG00000019335:UTR4	0	0	0	0	0	others
ENSDARG00000019338	no	maternal	not_assigned	ENSDARG00000019338:UTR2	0	0	0	0	0	others
ENSDARG00000019339	no	maternal_zygotic	6	ENSDARG00000019339:UTR7	0	0	0	0	0	others
ENSDARG00000019345	no	maternal_zygotic	7	ENSDARG00000019345:UTR8	0	0	0	0	0	others
ENSDARG00000019360	no	maternal_zygotic	6	ENSDARG00000019360:UTR5	0	0	0	0	0	others
ENSDARG00000019362	no	maternal_zygotic	4	ENSDARG00000019362:UTR2	0	0	0	1	0	putative_targets
ENSDARG00000019364	no	maternal	not_assigned	ENSDARG00000019364:UTR1	0	0	0	1	0	putative_targets
ENSDARG00000019365	no	zygotic	6	ENSDARG00000019365:UTR2	0	0	0	0	0	controls
ENSDARG00000019383	no	maternal_zygotic	7	ENSDARG00000019383:UTR2	0	0	0	1	0	putative_targets
ENSDARG00000019398	no	maternal_zygotic	6	ENSDARG00000019398:UTR2	0	0	0	0	0	others
ENSDARG00000019404	no	maternal_zygotic	5	ENSDARG00000019404:UTR4	0	0	0	0	0	others
ENSDARG00000019406	no	maternal_zygotic	6	ENSDARG00000019406:UTR3	0	0	0	0	0	others
ENSDARG00000019417	no	zygotic	4	ENSDARG00000019417:UTR2	0	0	0	1	0	putative_targets
ENSDARG00000019426	no	maternal	not_assigned	ENSDARG00000019426:UTR3	0	0	0	0	0	others
ENSDARG00000019438	no	maternal	not_assigned	ENSDARG00000019438:UTR4	0	0	0	0	0	controls
ENSDARG00000019444	no	maternal_zygotic	5	ENSDARG00000019444:UTR4	0	0	0	0	0	controls
ENSDARG00000019484	no	maternal_zygotic	6	ENSDARG00000019484:UTR4	0	0	0	0	0	controls
ENSDARG00000019487	no	maternal_zygotic	7	ENSDARG00000019487:UTR2	0	0	0	0	0	others
ENSDARG00000019496	no	maternal_zygotic	7	ENSDARG00000019496:UTR8	0	0	0	0	0	others
ENSDARG00000019498	no	maternal_zygotic	6	ENSDARG00000019498:UTR4	0	0	0	1	3	putative_targets
ENSDARG00000019503	no	maternal	not_assigned	ENSDARG00000019503:UTR4	0	0	0	0	0	controls
ENSDARG00000019507	no	maternal_zygotic	4	ENSDARG00000019507:UTR2	0	0	0	0	0	others
ENSDARG00000019516	no	maternal	not_assigned	ENSDARG00000019516:UTR1	0	0	0	0	4	putative_targets
ENSDARG00000019529	no	maternal_zygotic	6	ENSDARG00000019529:UTR4	0	0	0	0	0	controls
ENSDARG00000019530	no	maternal	not_assigned	ENSDARG00000019530:UTR1	0	0	1	0	0	putative_targets
ENSDARG00000019556	no	maternal_zygotic	7	ENSDARG00000019556:UTR4	0	1	0	0	1	putative_targets
ENSDARG00000019572	no	maternal_zygotic	5	ENSDARG00000019572:UTR4	0	0	0	0	0	controls
ENSDARG00000019581	no	maternal	not_assigned	ENSDARG00000019581:UTR4	0	0	0	0	0	others
ENSDARG00000019588	no	maternal	not_assigned	ENSDARG00000019588:UTR4	0	0	0	0	0	controls
ENSDARG00000019596	no	maternal_zygotic	7	ENSDARG00000019596:UTR5	0	0	0	0	0	others
ENSDARG00000019613	no	zygotic	5	ENSDARG00000019613:UTR2	0	0	0	0	0	others
ENSDARG00000019614	no	maternal_zygotic	5	ENSDARG00000019614:UTR6	0	0	0	0	0	others
ENSDARG00000019636	no	maternal_zygotic	7	ENSDARG00000019636:UTR5	0	0	0	0	0	controls
ENSDARG00000019644	no	maternal_zygotic	7	ENSDARG00000019644:UTR4	0	0	0	0	0	others
ENSDARG00000019693	no	maternal_zygotic	7	ENSDARG00000019693:UTR5	1	0	0	1	0	putative_targets
ENSDARG00000019702	no	maternal	not_assigned	ENSDARG00000019702:UTR4	0	0	1	2	0	known_target
ENSDARG00000019706	no	maternal	not_assigned	ENSDARG00000019706:UTR2	0	0	0	0	0	others
ENSDARG00000019707	no	maternal_zygotic	6	ENSDARG00000019707:UTR4	0	0	0	0	0	others
ENSDARG00000019715	no	maternal	not_assigned	ENSDARG00000019715:UTR4	0	0	0	0	0	others
ENSDARG00000019717	no	maternal_zygotic	6	ENSDARG00000019717:UTR6	0	0	0	0	0	others
ENSDARG00000019728	no	maternal_zygotic	5	ENSDARG00000019728:UTR7	0	0	0	0	0	others
ENSDARG00000019732	no	maternal_zygotic	6	ENSDARG00000019732:UTR2	0	0	0	1	0	known_target
ENSDARG00000019746	no	maternal_zygotic	6	ENSDARG00000019746:UTR4	0	0	0	0	0	others
ENSDARG00000019747	no	maternal	not_assigned	ENSDARG00000019747:UTR4	0	0	0	0	1	putative_targets
ENSDARG00000019763	no	maternal_zygotic	6	ENSDARG00000019763:UTR4	0	0	0	0	0	controls
ENSDARG00000019765	no	maternal_zygotic	4	ENSDARG00000019765:UTR2	0	0	0	0	0	controls
ENSDARG00000019774	no	maternal_zygotic	6	ENSDARG00000019774:UTR6	0	0	1	0	1	putative_targets
ENSDARG00000019778	no	maternal_zygotic	4	ENSDARG00000019778:UTR2	0	0	0	0	0	others
ENSDARG00000019791	no	maternal	not_assigned	ENSDARG00000019791:UTR6	0	0	0	0	0	others
ENSDARG00000019797	no	maternal_zygotic	6	ENSDARG00000019797:UTR9	0	0	0	0	0	others
ENSDARG00000019808	no	zygotic	6	ENSDARG00000019808:UTR1	0	0	0	2	1	putative_targets
ENSDARG00000019810	no	maternal_zygotic	4	ENSDARG00000019810:UTR6	0	0	0	0	0	others
ENSDARG00000019815	no	maternal	not_assigned	ENSDARG00000019815:UTR2	0	0	0	0	2	putative_targets
ENSDARG00000019834	no	maternal_zygotic	5	ENSDARG00000019834:UTR3	0	0	1	1	0	putative_targets
ENSDARG00000019838	no	maternal_zygotic	7	ENSDARG00000019838:UTR4	0	0	0	1	0	putative_targets
ENSDARG00000019842	no	maternal_zygotic	7	ENSDARG00000019842:UTR4	0	0	0	0	0	others
ENSDARG00000019845	no	maternal	not_assigned	ENSDARG00000019845:UTR2	0	0	0	0	0	others
ENSDARG00000019881	no	maternal_zygotic	5	ENSDARG00000019881:UTR5	0	0	0	0	0	others
ENSDARG00000019897	no	maternal_zygotic	6	ENSDARG00000019897:UTR4	0	0	0	0	0	controls
ENSDARG00000019907	no	maternal	not_assigned	ENSDARG00000019907:UTR2	0	0	0	0	0	controls
ENSDARG00000019920	no	zygotic	5	ENSDARG00000019920:UTR2	0	0	1	0	0	putative_targets
ENSDARG00000019924	no	maternal_zygotic	6	ENSDARG00000019924:UTR3	0	1	0	1	0	known_target
ENSDARG00000019941	no	maternal_zygotic	7	ENSDARG00000019941:UTR7	0	0	0	0	0	others
ENSDARG00000019949	no	zygotic	6	ENSDARG00000019949:UTR7	0	0	0	0	0	others
ENSDARG00000019951	no	maternal_zygotic	5	ENSDARG00000019951:UTR2	0	0	0	0	0	others
ENSDARG00000019961	no	maternal_zygotic	5	ENSDARG00000019961:UTR3	0	1	0	1	0	putative_targets
ENSDARG00000019962	no	maternal_zygotic	4	ENSDARG00000019962:UTR3	0	0	0	0	0	others
ENSDARG00000019969	no	zygotic	6	ENSDARG00000019969:UTR3	0	0	0	1	1	putative_targets
ENSDARG00000019973	no	maternal_zygotic	7	ENSDARG00000019973:UTR4	0	0	0	0	0	controls
ENSDARG00000019976	no	maternal_zygotic	5	ENSDARG00000019976:UTR2	0	0	0	0	0	others
ENSDARG00000019995	no	zygotic	6	ENSDARG00000019995:UTR4	0	0	0	0	1	putative_targets
ENSDARG00000019998	no	maternal_zygotic	6	ENSDARG00000019998:UTR2	0	0	0	0	0	controls
ENSDARG00000020000	no	zygotic	6	ENSDARG00000020000:UTR7	0	0	0	0	0	others
ENSDARG00000020008	no	maternal_zygotic	4	ENSDARG00000020008:UTR2	0	0	0	0	0	controls
ENSDARG00000020009	no	maternal_zygotic	6	ENSDARG00000020009:UTR3	0	0	0	0	0	controls
ENSDARG00000020015	no	maternal_zygotic	7	ENSDARG00000020015:UTR5	0	0	0	0	0	others
ENSDARG00000020024	no	maternal	not_assigned	ENSDARG00000020024:UTR4	0	0	0	0	0	others
ENSDARG00000020041	no	maternal	not_assigned	ENSDARG00000020041:UTR2	0	0	0	0	0	others
ENSDARG00000020043	no	maternal_zygotic	5	ENSDARG00000020043:UTR4	0	0	0	1	0	putative_targets
ENSDARG00000020053	no	zygotic	7	ENSDARG00000020053:UTR2	0	0	1	0	0	putative_targets
ENSDARG00000020077	no	maternal_zygotic	6	ENSDARG00000020077:UTR2	0	0	0	0	0	controls
ENSDARG00000020079	no	maternal_zygotic	5	ENSDARG00000020079:UTR3	0	0	0	0	0	others
ENSDARG00000020080	no	maternal	not_assigned	ENSDARG00000020080:UTR4	0	0	0	0	2	putative_targets
ENSDARG00000020101	no	maternal_zygotic	4	ENSDARG00000020101:UTR2	0	0	0	0	0	others
ENSDARG00000020123	no	maternal_zygotic	7	ENSDARG00000020123:UTR4	0	0	0	1	0	putative_targets
ENSDARG00000020131	no	maternal	not_assigned	ENSDARG00000020131:UTR3	0	0	0	0	0	others
ENSDARG00000020134	no	maternal	not_assigned	ENSDARG00000020134:UTR6	0	0	1	0	0	putative_targets
ENSDARG00000020164	no	zygotic	6	ENSDARG00000020164:UTR1	0	0	1	0	1	putative_targets
ENSDARG00000020187	no	maternal_zygotic	7	ENSDARG00000020187:UTR4	0	0	1	0	1	putative_targets
ENSDARG00000020197	no	maternal_zygotic	6	ENSDARG00000020197:UTR2	0	0	0	0	0	others
ENSDARG00000020201	no	maternal_zygotic	6	ENSDARG00000020201:UTR3	0	0	1	0	0	putative_targets
ENSDARG00000020204	no	maternal	not_assigned	ENSDARG00000020204:UTR10	0	0	1	0	0	putative_targets
ENSDARG00000020217	no	maternal_zygotic	6	ENSDARG00000020217:UTR2	0	0	0	0	0	others
ENSDARG00000020218	no	maternal_zygotic	6	ENSDARG00000020218:UTR4	0	0	1	1	2	putative_targets
ENSDARG00000020219	no	zygotic	6	ENSDARG00000020219:UTR2	0	0	0	2	0	putative_targets
ENSDARG00000020224	no	maternal	not_assigned	ENSDARG00000020224:UTR5	0	0	0	0	2	putative_targets
ENSDARG00000020228	no	maternal_zygotic	5	ENSDARG00000020228:UTR9	0	0	0	1	0	putative_targets
ENSDARG00000020232	no	maternal_zygotic	6	ENSDARG00000020232:UTR5	0	0	0	0	0	controls
ENSDARG00000020235	no	maternal_zygotic	6	ENSDARG00000020235:UTR6	0	0	0	2	1	putative_targets
ENSDARG00000020241	no	maternal	not_assigned	ENSDARG00000020241:UTR2	0	0	0	0	1	putative_targets
ENSDARG00000020252	no	maternal_zygotic	5	ENSDARG00000020252:UTR3	0	0	0	0	0	others
ENSDARG00000020258	no	maternal_zygotic	4	ENSDARG00000020258:UTR3	0	0	0	0	0	others
ENSDARG00000020261	no	maternal_zygotic	5	ENSDARG00000020261:UTR2	0	0	0	0	0	others
ENSDARG00000020278	no	maternal_zygotic	6	ENSDARG00000020278:UTR3	0	0	0	0	1	putative_targets
ENSDARG00000020279	no	maternal	not_assigned	ENSDARG00000020279:UTR4	0	0	0	0	0	controls
ENSDARG00000020289	no	maternal_zygotic	5	ENSDARG00000020289:UTR5	0	0	0	0	1	putative_targets
ENSDARG00000020298	no	maternal_zygotic	4	ENSDARG00000020298:UTR1	0	0	0	0	1	putative_targets
ENSDARG00000020301	no	maternal	not_assigned	ENSDARG00000020301:UTR2	0	0	0	1	1	known_target
ENSDARG00000020311	no	maternal_zygotic	6	ENSDARG00000020311:UTR2	0	0	0	0	0	controls
ENSDARG00000020326	no	maternal	not_assigned	ENSDARG00000020326:UTR5	0	0	1	2	1	known_target
ENSDARG00000020334	no	maternal_zygotic	5	ENSDARG00000020334:UTR5	0	0	0	0	0	others
ENSDARG00000020345	no	maternal_zygotic	6	ENSDARG00000020345:UTR4	0	0	0	0	0	others
ENSDARG00000020354	no	maternal	not_assigned	ENSDARG00000020354:UTR4	0	0	0	0	0	others
ENSDARG00000020363	no	maternal_zygotic	7	ENSDARG00000020363:UTR2	0	0	0	0	0	others
ENSDARG00000020364	no	zygotic	6	ENSDARG00000020364:UTR5	0	0	0	0	0	others
ENSDARG00000020377	no	maternal_zygotic	5	ENSDARG00000020377:UTR3	0	0	0	2	0	putative_targets
ENSDARG00000020387	no	maternal	not_assigned	ENSDARG00000020387:UTR2	0	0	0	0	0	others
ENSDARG00000020395	no	maternal	not_assigned	ENSDARG00000020395:UTR8	0	0	0	1	0	putative_targets
ENSDARG00000020397	no	maternal	not_assigned	ENSDARG00000020397:UTR2	0	0	0	0	0	others
ENSDARG00000020405	no	maternal	not_assigned	ENSDARG00000020405:UTR2	0	0	0	0	0	others
ENSDARG00000020442	no	maternal	not_assigned	ENSDARG00000020442:UTR2	0	0	0	0	1	putative_targets
ENSDARG00000020447	no	maternal	not_assigned	ENSDARG00000020447:UTR11	0	0	0	0	2	putative_targets
ENSDARG00000020448	no	maternal_zygotic	6	ENSDARG00000020448:UTR2	0	0	0	0	0	controls
ENSDARG00000020449	no	maternal_zygotic	5	ENSDARG00000020449:UTR2	0	0	0	0	0	others
ENSDARG00000020454	no	maternal_zygotic	6	ENSDARG00000020454:UTR2	0	0	0	0	0	controls
ENSDARG00000020465	no	maternal_zygotic	4	ENSDARG00000020465:UTR4	0	0	0	0	0	controls
ENSDARG00000020467	no	maternal_zygotic	4	ENSDARG00000020467:UTR4	0	0	0	0	0	others
ENSDARG00000020469	no	maternal_zygotic	7	ENSDARG00000020469:UTR8	0	0	0	0	0	others
ENSDARG00000020473	no	maternal	not_assigned	ENSDARG00000020473:UTR2	0	0	0	0	0	controls
ENSDARG00000020482	no	maternal_zygotic	4	ENSDARG00000020482:UTR4	0	0	1	0	0	putative_targets
ENSDARG00000020493	no	maternal	not_assigned	ENSDARG00000020493:UTR3	0	0	0	0	0	others
ENSDARG00000020494	no	maternal_zygotic	5	ENSDARG00000020494:UTR6	0	0	0	0	0	others
ENSDARG00000020497	no	maternal_zygotic	6	ENSDARG00000020497:UTR6	0	0	0	0	1	putative_targets
ENSDARG00000020504	no	maternal_zygotic	4	ENSDARG00000020504:UTR4	0	0	0	0	0	others
ENSDARG00000020521	no	maternal	not_assigned	ENSDARG00000020521:UTR2	0	0	0	0	0	others
ENSDARG00000020527	no	maternal_zygotic	5	ENSDARG00000020527:UTR5	0	0	0	0	0	controls
ENSDARG00000020529	no	maternal	not_assigned	ENSDARG00000020529:UTR7	0	0	0	0	0	others
ENSDARG00000020541	no	zygotic	5	ENSDARG00000020541:UTR4	0	0	0	0	1	putative_targets
ENSDARG00000020544	no	maternal	not_assigned	ENSDARG00000020544:UTR7	0	0	0	0	1	putative_targets
ENSDARG00000020573	no	maternal_zygotic	5	ENSDARG00000020573:UTR4	0	0	0	1	0	putative_targets
ENSDARG00000020595	no	maternal_zygotic	6	ENSDARG00000020595:UTR2	0	0	0	0	0	others
[truncated: 7,107 more rows]
